# Supplementary material for: Mitochondrial gene signature in the prefrontal cortex for differential susceptibility to chronic stress
Source: Sci Rep. 2020 Oct 27;10:18308. doi: 10.1038/s41598-020-75326-9 (PMC7591539; doi:10.1038/s41598-020-75326-9)
Supplement: Supplementary file 2 — Supplementary Table 1. [file 41598_2020_75326_MOESM2_ESM.xls]

## Sheet: Legend
Table S1_1	Results of the differential expression analysis using DESeq2 of mCRS vs CTR mice in PFC. Column description: gene ID (Ensembl gene identifier), gene name (associated gene name), baseMean (mean of normalized counts for all samples), log2FoldChange (log2 fold change: mCRS vs CTR), lfcSE (standard error: mCRS vs CTR), stat (Wald test statistic: mCRS vs CTR), pvalue (p-value: mCRS vs CTR), padj (Bonf…
Table S1_2	Results of the differential expression analysis using DESeq2 of mCRS vs CTR mice in NAc. Column description: gene ID (Ensembl gene identifier), gene name (associated gene name), baseMean (mean of normalized counts for all samples), log2FoldChange (log2 fold change: mCRS vs CTR), lfcSE (standard error: mCRS vs CTR), stat (Wald test statistic: mCRS vs CTR), pvalue (p-value: mCRS vs CTR), padj (Bonf…
Table S1_3	Results of model selection for the PFC dataset. Column description: gene ID (Ensembl gene identifier), gene name (associated gene name), Bayesian information criteria weight for the three fitted models no difference between animals (model 0), gene expression explained by z-score (model z-score), gene expression explained by presence or absence of mCRS (model mCRS)

## Sheet: S1_1 PFC mCRS vs CTR
Ensembl gene identifier	associated gene name	baseMean	log2FoldChange	lfcSE	stat	pvalue	padj
ENSMUSG00000107227	Gm42559	14.6597	-23.167	1.63995	-14.1266	2.60262e-45	3.72748e-41
ENSMUSG00000085436	Zfp335os	14.6161	-20.8735	1.75804	-11.8732	1.63147e-32	1.16829e-28
ENSMUSG00000045471	Hcrt	8.56207	-18.989	2.22985	-8.51581	1.65433e-17	7.89779e-14
ENSMUSG00000036357	Gpr101	29.9654	5.00282	0.981915	5.09497	3.48803e-07	0.00124889
ENSMUSG00000028889	Yrdc	85.2679	-2.83771	0.586427	-4.83899	1.30499e-06	0.00311501
ENSMUSG00000049775	Tmsb4x	5338.75	0.565839	0.116725	4.84761	1.24956e-06	0.00311501
ENSMUSG00000108808	Gm45204	13.62	-6.2597	1.34014	-4.67092	2.99856e-06	0.00613506
ENSMUSG00000031790	Mmp15	25.1668	-4.22697	0.9282	-4.55394	5.26493e-06	0.00942555
ENSMUSG00000097131	D230017M19Rik	15.0703	-5.90175	1.31023	-4.50435	6.65758e-06	0.010225
ENSMUSG00000107643	Gm43885	51.6414	3.60903	0.803884	4.48949	7.13936e-06	0.010225
ENSMUSG00000113810	Gm48259	11.8108	-6.54415	1.47245	-4.4444	8.81357e-06	0.0114753
ENSMUSG00000040373	Cacng5	19.837	5.4176	1.22432	4.42498	9.64525e-06	0.0115116
ENSMUSG00000074873	AI606181	10.7958	-5.47504	1.28637	-4.25618	2.07948e-05	0.0229094
ENSMUSG00000038059	Smim3	13.7082	5.98257	1.41544	4.22665	2.37195e-05	0.024265
ENSMUSG00000063558	Aox1	12.213	-6.76995	1.61899	-4.1816	2.89461e-05	0.0276377
ENSMUSG00000066440	Zfyve26	20.4831	3.68949	0.887171	4.15872	3.20039e-05	0.0286475
ENSMUSG00000030835	Nomo1	185.523	-0.96493	0.236687	-4.07681	4.56572e-05	0.0363279
ENSMUSG00000047507	Baiap3	115.37	-2.63047	0.644181	-4.08344	4.43745e-05	0.0363279
ENSMUSG00000020108	Ddit4	87.6296	2.04685	0.506152	4.04395	5.25581e-05	0.0376369
ENSMUSG00000032511	Scn5a	16.0206	5.35088	1.31969	4.05466	5.02068e-05	0.0376369
ENSMUSG00000020902	Ntn1	28.7973	-3.06679	0.769233	-3.98681	6.6968e-05	0.0387525
ENSMUSG00000027796	Smad9	23.4292	-4.57818	1.1557	-3.96137	7.45198e-05	0.0387525
ENSMUSG00000030321	Efcab12	11.2907	5.73382	1.45799	3.93268	8.40048e-05	0.0387525
ENSMUSG00000031486	Adgra2	17.6278	-5.23709	1.33668	-3.91799	8.92915e-05	0.0387525
ENSMUSG00000031922	Cep57	60.4034	2.69459	0.683067	3.94484	7.98539e-05	0.0387525
ENSMUSG00000032420	Nt5e	14.1212	5.14844	1.31359	3.91936	8.87838e-05	0.0387525
ENSMUSG00000033323	Ctdp1	16.931	-4.7292	1.20451	-3.92623	8.62864e-05	0.0387525
ENSMUSG00000039298	Cdk5rap2	14.8241	-4.12128	1.04194	-3.95541	7.64047e-05	0.0387525
ENSMUSG00000039488	Cntn5	14.9583	-4.68424	1.17146	-3.99864	6.37069e-05	0.0387525
ENSMUSG00000055737	Ghr	21.7349	-4.20288	1.06764	-3.93662	8.26383e-05	0.0387525
ENSMUSG00000058600	Rpl30	603.825	0.691842	0.173646	3.98421	6.7704e-05	0.0387525
ENSMUSG00000104154	Gm38104	15.9348	5.84204	1.48491	3.93428	8.34477e-05	0.0387525
ENSMUSG00000113941	Gm35755	15.7948	-5.52333	1.37682	-4.01166	6.0294e-05	0.0387525
ENSMUSG00000048899	Rimkla	18.7472	-4.21411	1.07821	-3.90842	9.29018e-05	0.0391335
ENSMUSG00000097350	4732491K20Rik	9.95405	5.80399	1.48863	3.89889	9.66344e-05	0.0395428
ENSMUSG00000022203	Efs	15.5356	-4.52508	1.16929	-3.86993	0.000108866	0.0433104
ENSMUSG00000001750	Tcirg1	22.1591	-3.65365	0.947547	-3.8559	0.000115303	0.0446315
ENSMUSG00000033669	Zfp7	16.4142	5.78974	1.52185	3.80441	0.000142143	0.0535729
ENSMUSG00000021830	Txndc16	135.518	-1.40074	0.371738	-3.7681	0.000164497	0.0560935
ENSMUSG00000026923	Notch1	47.4756	-2.77066	0.733728	-3.77614	0.000159275	0.0560935
ENSMUSG00000039016	Timm8b	666.22	0.891882	0.236264	3.77494	0.000160046	0.0560935
ENSMUSG00000108402	9430064I24Rik	7.90665	-5.84071	1.54928	-3.76996	0.000163272	0.0560935
ENSMUSG00000032215	Rsl24d1	129.68	1.35946	0.363277	3.7422	0.000182415	0.059866
ENSMUSG00000103869	Gm37420	7.3721	-6.49641	1.73695	-3.74014	0.00018392	0.059866
ENSMUSG00000033955	Tnks1bp1	38.6466	-2.60193	0.70504	-3.69047	0.000223842	0.0696928
ENSMUSG00000061186	Sfmbt2	9.48771	-4.79143	1.29658	-3.69545	0.000219502	0.0696928
ENSMUSG00000105574	Gm43648	10.3877	5.50839	1.49606	3.68192	0.000231481	0.0705375
ENSMUSG00000089828	Gm16300	7.75752	-6.51208	1.77252	-3.67391	0.000238862	0.0712705
ENSMUSG00000041798	Gck	8.09042	5.84741	1.59625	3.66321	0.000249078	0.0720993
ENSMUSG00000091890	A830073O21Rik	17.4501	-4.21267	1.15084	-3.66052	0.000251708	0.0720993
ENSMUSG00000049796	Crh	24.6112	-4.3616	1.19333	-3.65499	0.000257189	0.0722246
ENSMUSG00000109814	Gm45847	9.47444	-5.13086	1.40618	-3.64879	0.000263478	0.0725679
ENSMUSG00000021520	Uqcrb	534.795	0.838722	0.230558	3.63779	0.000274992	0.072876
ENSMUSG00000028081	Rps3a1	1145.81	0.745114	0.204825	3.63781	0.000274968	0.072876
ENSMUSG00000048772	Tmem53	8.64233	-4.67252	1.28604	-3.63326	0.000279862	0.072876
ENSMUSG00000024608	Rps14	2075.01	0.543344	0.150206	3.61734	0.000297646	0.0758281
ENSMUSG00000056019	Zfp709	7.99183	-5.31027	1.46946	-3.61376	0.000301788	0.0758281
ENSMUSG00000027636	Sla2	15.2018	-5.60114	1.55434	-3.60354	0.000313915	0.0762014
ENSMUSG00000050608	Minos1	472.293	0.861903	0.239151	3.60401	0.000313343	0.0762014
ENSMUSG00000024037	Wdr4	29.5224	-3.33181	0.925935	-3.59832	0.000320279	0.0764505
ENSMUSG00000108088	Gm44229	39.6234	3.27441	0.911794	3.59117	0.0003292	0.0772919
ENSMUSG00000034324	Tmem132c	14.5306	-5.7675	1.60872	-3.58515	0.000336885	0.0778204
ENSMUSG00000044037	Als2cl	9.92196	-5.55412	1.55172	-3.57932	0.000344491	0.0783142
ENSMUSG00000039328	Rnf122	14.3198	3.9737	1.11215	3.573	0.00035291	0.0789746
ENSMUSG00000063882	Uqcrh	977.106	0.664153	0.186658	3.55812	0.000373515	0.0822998
ENSMUSG00000042073	Abhd14b	34.088	-2.78514	0.785194	-3.54708	0.000389532	0.0845285
ENSMUSG00000018411	Mapt	1271.37	-0.515434	0.145703	-3.53757	0.000403824	0.0857534
ENSMUSG00000031231	Cox7b	1229.84	0.781236	0.220975	3.5354	0.000407152	0.0857534
ENSMUSG00000102937	Gm38116	14.3526	-6.46109	1.83133	-3.52809	0.000418565	0.0868796
ENSMUSG00000024251	Thada	11.1743	-4.48758	1.27438	-3.52138	0.000429303	0.0878354
ENSMUSG00000028631	Kcnq4	7.41588	-5.85624	1.67084	-3.50497	0.000456651	0.0921148
ENSMUSG00000020272	Stk10	14.7391	5.99295	1.72733	3.46948	0.00052146	0.0941052
ENSMUSG00000023072	Cep89	20.7757	-3.49029	1.00452	-3.47457	0.000511667	0.0941052
ENSMUSG00000031980	Agt	113.233	-2.28669	0.659694	-3.46628	0.000527704	0.0941052
ENSMUSG00000037225	Fgf2	13.2987	-5.5082	1.58192	-3.48198	0.000497729	0.0941052
ENSMUSG00000038115	Ano2	15.4135	-4.78868	1.37248	-3.48908	0.000484685	0.0941052
ENSMUSG00000050930	Map10	8.37582	5.801	1.67466	3.46399	0.000532225	0.0941052
ENSMUSG00000060938	Rpl26	1065.42	0.722372	0.207817	3.476	0.000508944	0.0941052
ENSMUSG00000064339	mt-Rnr2	686018	0.74818	0.215837	3.46641	0.000527451	0.0941052
ENSMUSG00000064341	mt-Nd1	52957.3	0.431419	0.123971	3.48	0.00050141	0.0941052
ENSMUSG00000111356	Rpl32l	7.20766	4.29401	1.2321	3.4851	0.00049195	0.0941052
ENSMUSG00000005268	Prlr	31.8204	4.18701	1.21576	3.44393	0.000573323	0.0975139
ENSMUSG00000005696	Sh2d1a	9.45959	5.55179	1.61947	3.42815	0.000607705	0.0975139
ENSMUSG00000020321	Mdh1	3183.34	0.434566	0.126805	3.42704	0.000610194	0.0975139
ENSMUSG00000024099	Ndufv2	819.94	0.612062	0.177613	3.44605	0.000568847	0.0975139
ENSMUSG00000024477	Pggt1b	9.39193	-5.7955	1.69168	-3.42589	0.000612781	0.0975139
ENSMUSG00000033972	Zfp944	30.0553	-3.32544	0.970351	-3.42705	0.000610172	0.0975139
ENSMUSG00000049265	Kcnk3	60.6634	-1.75727	0.509993	-3.44568	0.000569624	0.0975139
ENSMUSG00000103805	Gm37063	8.58456	-6.74681	1.96366	-3.43584	0.000590722	0.0975139
ENSMUSG00000108693	Gm45153	21.8896	-3.18279	0.928118	-3.42929	0.000605156	0.0975139
ENSMUSG00000047992	Fam69c	7.12336	-5.59283	1.63588	-3.41885	0.000628869	0.0989743
ENSMUSG00000033047	Eif3l	141.074	1.17534	0.346058	3.39637	0.000682862	0.0990762
ENSMUSG00000033589	Reep4	5.39843	-5.92572	1.74476	-3.39629	0.00068305	0.0990762
ENSMUSG00000034255	Arhgap27	39.0143	-2.79182	0.820603	-3.40216	0.000668564	0.0990762
ENSMUSG00000037624	Kcnk2	176.237	-1.12434	0.330817	-3.39868	0.000677124	0.0990762
ENSMUSG00000059291	Rpl11	925.046	0.64524	0.190024	3.39557	0.000684859	0.0990762
ENSMUSG00000064351	mt-Co1	7453.16	0.489338	0.143572	3.40832	0.000653638	0.0990762
ENSMUSG00000064370	mt-Cytb	74844.3	0.435668	0.127553	3.41558	0.000636455	0.0990762
ENSMUSG00000087636	Gm4660	20.6098	-4.82203	1.41638	-3.40447	0.000662917	0.0990762
ENSMUSG00000024998	Plce1	18.7061	3.6066	1.0632	3.39221	0.000693323	0.0992977
ENSMUSG00000026062	Slc9a2	6.97012	5.70343	1.69157	3.37169	0.000747097	0.10594
ENSMUSG00000025366	Esyt1	12.4422	-4.68783	1.39364	-3.36372	0.000769004	0.107977
ENSMUSG00000023828	Slc22a3	8.79989	6.15363	1.83313	3.3569	0.000788228	0.109602
ENSMUSG00000062519	Zfp398	42.7397	-2.55871	0.76302	-3.3534	0.000798248	0.109928
ENSMUSG00000027716	Trpc3	35.3484	2.84583	0.850324	3.34675	0.00081764	0.111526
ENSMUSG00000019027	Dnah1	19.0797	3.61018	1.07981	3.34336	0.000827704	0.111834
ENSMUSG00000057098	Ebf1	22.8599	-3.07975	0.925202	-3.32874	0.000872408	0.116772
ENSMUSG00000000563	Atp5f1	1411.16	0.481994	0.145316	3.31687	0.000910331	0.119045
ENSMUSG00000038152	5033430I15Rik	9.42969	4.47424	1.34912	3.31643	0.000911769	0.119045
ENSMUSG00000099966	2810402E24Rik	9.79498	-5.14875	1.55287	-3.31564	0.000914327	0.119045
ENSMUSG00000022475	Hdac7	60.4517	2.30378	0.695612	3.31188	0.000926721	0.119173
ENSMUSG00000022544	Eef2kmt	11.6927	4.36205	1.31772	3.3103	0.000931947	0.119173
ENSMUSG00000107804	Gm44439	6.24474	7.13656	2.1578	3.30734	0.000941866	0.119375
ENSMUSG00000017344	Vtn	165.007	-0.989215	0.299775	-3.29986	0.000967323	0.121526
ENSMUSG00000032425	Zfp949	17.2752	-3.57594	1.08553	-3.2942	0.000987022	0.122923
ENSMUSG00000039850	Endov	33.497	-2.4637	0.749969	-3.28506	0.0010196	0.125885
ENSMUSG00000027624	Epb41l1	489.512	-0.553358	0.168621	-3.28168	0.00103192	0.126317
ENSMUSG00000011148	Adssl1	39.3419	-2.34203	0.715445	-3.27353	0.00106213	0.12783
ENSMUSG00000100417	Gm28578	7.22782	-5.31826	1.62347	-3.27586	0.00105339	0.12783
ENSMUSG00000108123	Gm43884	14.831	4.35949	1.33478	3.26608	0.00109049	0.13015
ENSMUSG00000086003	B230206L02Rik	8.28266	5.05153	1.54783	3.26361	0.00110001	0.130202
ENSMUSG00000031349	Nsdhl	52.2178	2.25545	0.69172	3.26064	0.00111159	0.130494
ENSMUSG00000026490	Cdc42bpa	408.784	-0.711273	0.218695	-3.25234	0.00114457	0.132198
ENSMUSG00000027827	Kcnab1	294.009	1.12592	0.346067	3.25348	0.00114	0.132198
ENSMUSG00000078974	Sec61g	7.75586	-5.19588	1.59948	-3.24847	0.00116028	0.13294
ENSMUSG00000028759	Hp1bp3	445.08	0.735924	0.227103	3.24049	0.00119326	0.135634
ENSMUSG00000083563	Gm13340	26.8899	1.21797	0.376127	3.2382	0.00120288	0.135651
ENSMUSG00000050954	Zfp169	8.59028	4.58995	1.41919	3.23421	0.00121981	0.136485
ENSMUSG00000098112	Bin2	5.26978	-5.39708	1.67593	-3.22034	0.00128037	0.142151
ENSMUSG00000028910	Mecr	27.8508	2.64879	0.82442	3.21292	0.00131394	0.144755
ENSMUSG00000021583	Erap1	15.6717	-3.94193	1.2307	-3.203	0.00136006	0.146344
ENSMUSG00000021919	Chat	8.4944	5.02751	1.56892	3.20445	0.00135322	0.146344
ENSMUSG00000043716	Rpl7	617.266	0.676018	0.210959	3.2045	0.00135298	0.146344
ENSMUSG00000045294	Insig1	62.1264	-1.65759	0.517824	-3.20106	0.00136923	0.146344
ENSMUSG00000043441	Gpr149	22.1251	-3.72736	1.1699	-3.18604	0.00144233	0.153015
ENSMUSG00000033170	Card10	10.9356	-4.91712	1.54474	-3.18313	0.00145691	0.153426
ENSMUSG00000006498	Ptbp1	20.3948	-2.39936	0.755694	-3.17504	0.00149817	0.155201
ENSMUSG00000028413	B4galt1	6.58825	-6.3538	1.99957	-3.17758	0.00148511	0.155201
ENSMUSG00000039512	Uhrf1bp1	23.5377	-3.2176	1.01457	-3.17139	0.00151712	0.155201
ENSMUSG00000115936	AC154509.1	13.6251	4.44956	1.4023	3.17305	0.00150846	0.155201
ENSMUSG00000020572	Nampt	128.189	1.46497	0.462878	3.16492	0.00155125	0.157568
ENSMUSG00000039001	Rps21	1345.43	0.564001	0.178759	3.15508	0.00160452	0.161831
ENSMUSG00000005360	Slc1a3	1035.53	-0.504698	0.160144	-3.15153	0.00162419	0.162669
ENSMUSG00000027971	Ndst4	22.997	3.51463	1.11698	3.14654	0.00165212	0.163184
ENSMUSG00000048450	Msx1	5.66957	-5.50035	1.74803	-3.14659	0.00165186	0.163184
ENSMUSG00000032298	Neil1	13.159	-4.30472	1.37481	-3.13113	0.00174133	0.167378
ENSMUSG00000061762	Tac1	732.417	0.696355	0.222268	3.13295	0.0017306	0.167378
ENSMUSG00000066735	Vkorc1l1	91.7927	1.78372	0.569379	3.13274	0.0017318	0.167378
ENSMUSG00000081944	Gm12276	11.1083	-6.21464	1.98252	-3.13472	0.00172015	0.167378
ENSMUSG00000020891	Alox8	11.8135	4.86081	1.55693	3.12204	0.00179604	0.171486
ENSMUSG00000061684	Rpl21-ps8	2.6698	-2.40421	0.773016	-3.11016	0.00186983	0.177349
ENSMUSG00000047714	Ppp1r2	409.706	0.78847	0.25371	3.10776	0.00188509	0.17762
ENSMUSG00000025792	Slc25a10	18.9389	3.1022	1.0004	3.10095	0.00192899	0.180569
ENSMUSG00000028691	Prdx1	542.649	0.761924	0.24614	3.09549	0.00196488	0.182733
ENSMUSG00000106292	Gm43174	15.9262	-4.19369	1.35573	-3.09332	0.00197933	0.18289
ENSMUSG00000030057	Cnbp	755.847	0.501499	0.162539	3.08541	0.00203272	0.184785
ENSMUSG00000041264	Uspl1	49.3796	-1.85915	0.602729	-3.08456	0.00203855	0.184785
ENSMUSG00000107531	E330037G11Rik	11.4052	-5.31361	1.7218	-3.08609	0.0020281	0.184785
ENSMUSG00000025576	Rbfox3	1014.11	-0.532003	0.172691	-3.08066	0.00206545	0.186047
ENSMUSG00000021365	Nedd9	15.1493	-3.91678	1.27316	-3.07643	0.00209496	0.187525
ENSMUSG00000057113	Npm1	528.106	0.643494	0.209496	3.07164	0.00212889	0.189379
ENSMUSG00000027820	Mme	26.2362	-3.4732	1.13215	-3.0678	0.00215643	0.190645
ENSMUSG00000036438	Calm2	5809.3	0.415496	0.135702	3.06183	0.00219986	0.19329
ENSMUSG00000041669	Prima1	7.23459	4.59044	1.50393	3.05229	0.00227099	0.197122
ENSMUSG00000043833	2900005J15Rik	5.5213	-5.83224	1.91076	-3.05232	0.00227081	0.197122
ENSMUSG00000079435	Rpl36a	439.319	0.835467	0.274259	3.04627	0.00231702	0.199906
ENSMUSG00000029754	Dlx6	34.2186	-2.55501	0.839398	-3.04386	0.00233562	0.200304
ENSMUSG00000020460	Rps27a	1103.85	0.69958	0.23005	3.04099	0.00235802	0.20038
ENSMUSG00000083863	Gm13341	94.1914	0.777286	0.255672	3.04016	0.00236449	0.20038
ENSMUSG00000025161	Slc16a3	6.38868	4.92391	1.62234	3.03507	0.00240479	0.202596
ENSMUSG00000030432	Rpl28	350.252	-0.610789	0.201803	-3.02667	0.00247266	0.202843
ENSMUSG00000031303	Map3k15	7.14099	4.77757	1.57962	3.0245	0.00249048	0.202843
ENSMUSG00000046718	Bst2	14.1009	3.78223	1.24882	3.02864	0.00245655	0.202843
ENSMUSG00000051154	Commd3	171.549	1.05618	0.348472	3.03089	0.00243834	0.202843
ENSMUSG00000079654	Prrt4	14.539	-4.1969	1.38776	-3.02423	0.00249269	0.202843
ENSMUSG00000109539	Gm44667	19.6878	4.12602	1.36118	3.0312	0.00243584	0.202843
ENSMUSG00000009927	Rps25	463.871	0.637519	0.211151	3.01926	0.00253392	0.205032
ENSMUSG00000007892	Rplp1	2938.43	0.340164	0.112912	3.01266	0.00258971	0.205185
ENSMUSG00000017943	Gdap1l1	101.703	-0.862305	0.286265	-3.01226	0.00259311	0.205185
ENSMUSG00000033392	Clasp2	197.034	-0.955358	0.316786	-3.01578	0.00256319	0.205185
ENSMUSG00000038615	Nfe2l1	427.785	-0.538052	0.178422	-3.01561	0.00256464	0.205185
ENSMUSG00000022890	Atp5j	1321.8	0.532076	0.177162	3.00334	0.00267036	0.210137
ENSMUSG00000039179	Tekt5	26.4352	-2.62428	0.874439	-3.0011	0.00269004	0.210528
ENSMUSG00000053332	Gas5	588.81	0.774119	0.258169	2.9985	0.00271313	0.211182
ENSMUSG00000025357	Dgka	17.6307	-3.83791	1.28132	-2.99529	0.00274185	0.212263
ENSMUSG00000093424	6330562C20Rik	4.89419	6.38656	2.13929	2.98536	0.00283244	0.218098
ENSMUSG00000000440	Pparg	6.56538	-6.17051	2.07042	-2.98032	0.00287951	0.218114
ENSMUSG00000008435	Rdh13	42.5066	2.2167	0.744755	2.97642	0.00291639	0.218114
ENSMUSG00000023262	Acy1	24.4415	-2.55677	0.85768	-2.98103	0.00287285	0.218114
ENSMUSG00000027087	Itgav	193.987	0.998492	0.33529	2.978	0.0029014	0.218114
ENSMUSG00000027404	Snrpb	242.282	0.828523	0.278438	2.97561	0.00292402	0.218114
ENSMUSG00000108231	Gm4045	4.93906	2.43256	0.816017	2.98102	0.0028729	0.218114
ENSMUSG00000040018	Cox15	23.7748	2.78936	0.939	2.97056	0.00297257	0.220586
ENSMUSG00000002014	Ssr4	192.222	0.935132	0.315927	2.95996	0.00307678	0.221461
ENSMUSG00000030878	Cdr2	29.0613	-2.93093	0.989875	-2.96091	0.00306728	0.221461
ENSMUSG00000073779	Lrp8os2	7.23227	5.51468	1.86239	2.96108	0.00306565	0.221461
ENSMUSG00000090799	Klhl33	8.98737	4.31463	1.45768	2.95992	0.00307714	0.221461
ENSMUSG00000097312	Gm26870	17.8924	2.29647	0.773965	2.96715	0.00300571	0.221461
ENSMUSG00000110841	Gpx4-ps2	107.895	0.636727	0.214783	2.96452	0.00303158	0.221461
ENSMUSG00000032338	Hcn4	22.8714	-2.99336	1.01183	-2.95837	0.00309268	0.221467
ENSMUSG00000015377	Dennd6b	66.6012	1.73798	0.590873	2.94138	0.00326755	0.223115
ENSMUSG00000030647	Ndufc2	821.625	0.534727	0.181801	2.94128	0.00326859	0.223115
ENSMUSG00000036291	Ap5m1	39.6196	-2.48521	0.841772	-2.95236	0.00315356	0.223115
ENSMUSG00000069170	Adgrv1	6.68473	5.81827	1.97833	2.94101	0.00327148	0.223115
ENSMUSG00000090516	Rps11-ps1	3.59758	-3.20988	1.09045	-2.94363	0.00324391	0.223115
ENSMUSG00000092448	Gm20387	6.8103	5.7093	1.93966	2.94346	0.00324568	0.223115
ENSMUSG00000097167	Gm16740	9.40642	-6.32605	2.14987	-2.94253	0.00325538	0.223115
ENSMUSG00000103214	Gm38286	10.3369	-5.05434	1.71466	-2.94771	0.00320135	0.223115
ENSMUSG00000106680	Gm43852	8.40026	5.78994	1.96624	2.94468	0.00323293	0.223115
ENSMUSG00000110206	Flt3l	6.29825	4.9	1.66317	2.94618	0.00321725	0.223115
ENSMUSG00000037843	Vstm2l	249.749	-0.644872	0.219619	-2.93632	0.00332131	0.224377
ENSMUSG00000103748	Gm38243	5.19648	-6.0198	2.04976	-2.93683	0.00331588	0.224377
ENSMUSG00000007777	0610009B22Rik	166.277	1.20133	0.410771	2.92458	0.00344922	0.229835
ENSMUSG00000022099	Dmtn	427.61	-0.535748	0.183073	-2.92642	0.00342884	0.229835
ENSMUSG00000031517	Gpm6a	3860.98	0.358145	0.122674	2.91948	0.00350619	0.229835
ENSMUSG00000033721	Vav3	13.8981	3.74796	1.28237	2.92268	0.00347035	0.229835
ENSMUSG00000062778	Chia1	12.5669	-4.32619	1.48293	-2.91732	0.0035305	0.229835
ENSMUSG00000064363	mt-Nd4	65379.6	0.407945	0.139629	2.92164	0.00348193	0.229835
ENSMUSG00000109873	Gm45407	7.15685	5.42787	1.8594	2.91915	0.00350991	0.229835
ENSMUSG00000113070	Gm48420	9.86133	-5.02808	1.72269	-2.91874	0.00351446	0.229835
ENSMUSG00000028062	Lamtor2	159.224	-0.906008	0.310891	-2.91423	0.00356565	0.230151
ENSMUSG00000038173	Enpp6	18.5021	-3.82083	1.31176	-2.91276	0.00358253	0.230151
ENSMUSG00000102543	Pcdhgc5	5.50379	-4.72207	1.62122	-2.91267	0.00358356	0.230151
ENSMUSG00000057719	Sh3rf2	24.4621	-3.6487	1.25682	-2.90313	0.00369459	0.236223
ENSMUSG00000020848	Doc2b	111.782	-1.98526	0.684568	-2.90002	0.00373137	0.236463
ENSMUSG00000064345	mt-Nd2	48303	0.378166	0.130388	2.90033	0.00372776	0.236463
ENSMUSG00000034471	Caskin2	36.5899	-1.96616	0.679736	-2.89253	0.00382156	0.240199
ENSMUSG00000057406	Nsd2	225.548	-0.918652	0.317616	-2.89234	0.00382387	0.240199
ENSMUSG00000030934	Oat	236.513	0.975002	0.3373	2.8906	0.00384503	0.240474
ENSMUSG00000110605	Gm32856	10.8873	7.37186	2.55951	2.88018	0.00397449	0.24749
ENSMUSG00000027346	Gpcpd1	158.216	1.06865	0.372232	2.87093	0.00409263	0.251565
ENSMUSG00000028167	Bdh2	6.00152	5.90452	2.05528	2.87285	0.00406785	0.251565
ENSMUSG00000109108	Gm36371	10.0554	-4.42545	1.54144	-2.87098	0.00409197	0.251565
ENSMUSG00000030068	Gm20696	9.9444	-5.39413	1.88006	-2.86913	0.00411606	0.251924
ENSMUSG00000025209	Twnk	20.8667	3.15934	1.10291	2.86455	0.00417608	0.25451
ENSMUSG00000005043	Sgsh	6.90098	-4.99452	1.74621	-2.86021	0.00423366	0.255842
ENSMUSG00000103201	Gm37329	6.70951	-5.09638	1.78127	-2.8611	0.00422177	0.255842
ENSMUSG00000030555	Ttc23	5.08131	-4.49086	1.57097	-2.85866	0.00425431	0.25601
ENSMUSG00000032330	Cox7a2	1010.21	0.568697	0.199586	2.84938	0.00438049	0.261672
ENSMUSG00000041695	Kcnj2	19.4196	2.61501	0.918642	2.8466	0.00441884	0.261672
ENSMUSG00000096883	Shisa8	19.8823	-3.7097	1.30329	-2.84641	0.00442149	0.261672
ENSMUSG00000105161	Gm42595	3.64639	-5.38846	1.89155	-2.8487	0.00438981	0.261672
ENSMUSG00000082315	Gm16523	14.2642	4.19993	1.47771	2.84218	0.00448057	0.264077
ENSMUSG00000023892	Zfp51	18.669	-3.50796	1.23641	-2.8372	0.00455108	0.265365
ENSMUSG00000025208	Mrpl43	144.223	-0.786882	0.277519	-2.83542	0.00457654	0.265365
ENSMUSG00000035878	Hykk	6.40012	5.45223	1.92219	2.83646	0.00456167	0.265365
ENSMUSG00000063087	Gm10125	14.0834	3.4142	1.20367	2.8365	0.00456113	0.265365
ENSMUSG00000067870	Rpl31-ps8	75.9102	0.690737	0.243767	2.83359	0.00460279	0.265811
ENSMUSG00000031751	Amfr	272.345	0.855657	0.30317	2.82236	0.00476711	0.273211
ENSMUSG00000103432	6720464F23Rik	10.3734	-4.37999	1.55196	-2.82223	0.00476908	0.273211
ENSMUSG00000029650	Slc46a3	11.1459	-3.6438	1.29335	-2.81734	0.00484238	0.276305
ENSMUSG00000028480	Glipr2	9.14359	-4.43509	1.57679	-2.81273	0.00491222	0.279178
ENSMUSG00000014313	Cox6c	610.362	0.658224	0.234319	2.80909	0.0049682	0.281243
ENSMUSG00000033209	Ttc28	42.4483	-2.05396	0.73181	-2.80668	0.00500548	0.282238
ENSMUSG00000000167	Pih1d2	5.3764	-4.93354	1.76164	-2.80053	0.00510182	0.285423
ENSMUSG00000052581	Lrrtm4	80.8926	1.68546	0.601769	2.80084	0.00509696	0.285423
ENSMUSG00000071679	Rtl4	7.3064	-4.7365	1.6938	-2.79637	0.00516799	0.287841
ENSMUSG00000097796	Gm16702	9.28629	5.27325	1.88647	2.7953	0.00518523	0.287841
ENSMUSG00000026021	Sumo1	216.752	0.925317	0.331806	2.78873	0.00529154	0.289832
ENSMUSG00000028441	1110017D15Rik	8.59806	-3.75417	1.34644	-2.78822	0.00529989	0.289832
ENSMUSG00000051166	Eml5	122.628	-1.17025	0.419731	-2.78809	0.00530205	0.289832
ENSMUSG00000103957	Gm10766	5.2	-4.92483	1.76505	-2.79019	0.00526777	0.289832
ENSMUSG00000006526	Tmem110	58.5385	-1.66543	0.598477	-2.78278	0.00538961	0.291975
ENSMUSG00000026750	Psmb7	325.633	0.647353	0.232691	2.78203	0.00540196	0.291975
ENSMUSG00000090733	Rps27	380.265	0.712403	0.256075	2.782	0.00540242	0.291975
ENSMUSG00000037049	Smpd1	211.331	-0.677937	0.243826	-2.78041	0.00542897	0.292307
ENSMUSG00000028234	Rps20	612.819	0.59775	0.21513	2.77855	0.00546022	0.29245
ENSMUSG00000033335	Dnm2	62.7999	-1.40248	0.504883	-2.77782	0.00547247	0.29245
ENSMUSG00000001089	Luzp1	197.38	-0.834936	0.301468	-2.76957	0.00561301	0.29664
ENSMUSG00000041460	Cacna2d4	5.38882	4.72086	1.70382	2.77076	0.0055926	0.29664
ENSMUSG00000046329	Slc25a23	546.33	-0.482277	0.174092	-2.77024	0.00560149	0.29664
ENSMUSG00000086583	Gm15500	15.5429	1.33271	0.482445	2.76241	0.00573771	0.302116
ENSMUSG00000001289	Pfdn5	702.539	0.483803	0.175453	2.75746	0.00582524	0.304411
ENSMUSG00000018669	Cdk5rap3	46.6985	-1.67461	0.607546	-2.75635	0.00584507	0.304411
ENSMUSG00000026426	Arl8a	471.224	-0.58375	0.211662	-2.75793	0.00581681	0.304411
ENSMUSG00000025246	Tbl1x	189.231	-0.747424	0.272167	-2.74619	0.0060291	0.308493
ENSMUSG00000027598	Itch	103.27	-1.527	0.555368	-2.74952	0.00596817	0.308493
ENSMUSG00000031825	Crispld2	13.2744	4.65764	1.69414	2.74927	0.00597286	0.308493
ENSMUSG00000050619	Zscan29	5.38656	5.19049	1.8887	2.74818	0.00599271	0.308493
ENSMUSG00000059327	Eda	5.53775	-5.52596	2.01231	-2.74608	0.00603113	0.308493
ENSMUSG00000067028	Cntnap5b	4.87036	5.43425	1.98044	2.74396	0.00607025	0.309388
ENSMUSG00000034187	Nsf	2170.84	-0.351387	0.128191	-2.74112	0.00612303	0.310972
ENSMUSG00000044229	Nxpe4	9.88174	-4.14161	1.51179	-2.73955	0.00615231	0.311354
ENSMUSG00000107286	Gm43788	4.10248	-4.80914	1.75674	-2.73754	0.00619012	0.312165
ENSMUSG00000103762	Gm37861	10.0831	3.67898	1.34635	2.73257	0.00628432	0.315804
ENSMUSG00000046410	Kcnk6	6.046	5.07646	1.85901	2.73073	0.00631952	0.316462
ENSMUSG00000006014	Prg4	26.9357	2.82211	1.03557	2.72519	0.00642653	0.319586
ENSMUSG00000071528	Usmg5	266.207	0.849658	0.311754	2.72541	0.00642208	0.319586
ENSMUSG00000021577	Sdha	777.765	0.447557	0.164376	2.72276	0.00647385	0.320825
ENSMUSG00000031949	Adat1	12.1447	-4.01864	1.47876	-2.71757	0.00657636	0.324782
ENSMUSG00000015112	Slc25a13	8.1395	-5.15316	1.89864	-2.71413	0.00664504	0.327045
ENSMUSG00000026718	Stam	151.398	1.39155	0.51457	2.70429	0.00684503	0.328975
ENSMUSG00000032854	Ugt8a	136.181	1.30146	0.480219	2.71014	0.00672557	0.328975
ENSMUSG00000042246	Tmc7	9.97213	-3.3929	1.25439	-2.70483	0.00683388	0.328975
ENSMUSG00000048911	Rnf24	62.8002	-1.74319	0.644309	-2.70552	0.00681979	0.328975
ENSMUSG00000061787	Rps17	707.614	0.523215	0.19339	2.7055	0.00682025	0.328975
ENSMUSG00000073436	Eme2	10.1406	-3.62057	1.33678	-2.70844	0.0067601	0.328975
ENSMUSG00000085289	Gm15337	6.30838	-5.12096	1.89202	-2.70662	0.00679726	0.328975
ENSMUSG00000051510	Mafg	156.338	-1.26471	0.468155	-2.70148	0.00690326	0.330664
ENSMUSG00000021592	Arsk	9.43008	-4.30702	1.5973	-2.69644	0.00700858	0.332543
ENSMUSG00000041429	Nthl1	4.08803	-4.55453	1.6892	-2.69627	0.00701216	0.332543
ENSMUSG00000091764	Zfp964	9.79028	4.55258	1.68762	2.69763	0.00698345	0.332543
ENSMUSG00000032477	Cdc25a	8.05254	-4.6301	1.72178	-2.68913	0.00716385	0.3333
ENSMUSG00000040325	Dcaf1	42.2099	2.10898	0.782894	2.69382	0.00706382	0.3333
ENSMUSG00000054428	Atpif1	883.119	0.503191	0.187064	2.68994	0.00714654	0.3333
ENSMUSG00000059146	Ntrk3	500.689	-0.634641	0.236018	-2.68895	0.00716775	0.3333
ENSMUSG00000060803	Gstp1	60.7207	-1.45945	0.542718	-2.68915	0.00716346	0.3333
ENSMUSG00000061536	Sec22c	72.093	-1.7083	0.634399	-2.69278	0.00708583	0.3333
ENSMUSG00000026723	Trdmt1	17.9805	3.84816	1.43228	2.68673	0.00721546	0.333463
ENSMUSG00000031698	Mylk3	4.45235	-4.37584	1.62875	-2.68662	0.00721782	0.333463
ENSMUSG00000022770	Dlg1	309.727	0.674288	0.251372	2.68243	0.00730897	0.333797
ENSMUSG00000024081	Cebpz	109.701	-1.35744	0.505942	-2.68299	0.00729666	0.333797
ENSMUSG00000089715	Cbx6	1142.83	-0.500135	0.186478	-2.682	0.00731827	0.333797
ENSMUSG00000102600	Gm37266	5.42516	-5.63797	2.10116	-2.68327	0.0072906	0.333797
ENSMUSG00000028383	Hsdl2	80.394	1.30279	0.487314	2.6734	0.00750868	0.339241
ENSMUSG00000039384	Dusp10	16.7214	2.81566	1.05306	2.67379	0.00750003	0.339241
ENSMUSG00000046785	Epm2aip1	332.235	0.720337	0.269444	2.67342	0.00750823	0.339241
ENSMUSG00000028495	Rps6	234.818	0.785503	0.293976	2.67199	0.0075402	0.339414
ENSMUSG00000038587	Akap12	43.3897	2.31118	0.865501	2.67034	0.00757738	0.339414
ENSMUSG00000058546	Rpl23a	610.104	0.381589	0.142914	2.67007	0.00758362	0.339414
ENSMUSG00000046062	Ppp1r15b	49.7937	1.49162	0.558912	2.66879	0.00761239	0.339641
ENSMUSG00000027630	Tbl1xr1	76.3158	-1.19557	0.449389	-2.66043	0.00780417	0.33997
ENSMUSG00000028159	Dapp1	4.6	-4.80895	1.8106	-2.656	0.00790748	0.33997
ENSMUSG00000029675	Eln	9.23152	-4.21639	1.58729	-2.65635	0.00789908	0.33997
ENSMUSG00000032187	Smarca4	277.805	-0.644503	0.242585	-2.65681	0.0078883	0.33997
ENSMUSG00000034161	Scx	5.02976	-5.07628	1.91137	-2.65584	0.0079112	0.33997
ENSMUSG00000037762	Slc16a9	3.86634	4.62019	1.73306	2.66592	0.00767776	0.33997
ENSMUSG00000039221	Rpl22l1	560.732	0.7913	0.29803	2.65511	0.00792835	0.33997
ENSMUSG00000051652	Lrrc3	12.9262	-3.86263	1.44931	-2.66516	0.00769525	0.33997
ENSMUSG00000058558	Rpl5	552.007	0.475463	0.17852	2.66337	0.00773627	0.33997
ENSMUSG00000070643	Sox13	7.35812	-4.64337	1.74332	-2.66352	0.00773271	0.33997
ENSMUSG00000103585	Pcdhgb4	7.9063	4.54921	1.71309	2.65556	0.00791768	0.33997
ENSMUSG00000106732	Gm43792	9.24772	-5.14935	1.93481	-2.66143	0.00778099	0.33997
ENSMUSG00000109284	B230311B06Rik	6.06262	4.61519	1.73696	2.65706	0.0078826	0.33997
ENSMUSG00000106676	Gm42895	9.04285	-4.89564	1.84464	-2.65399	0.0079547	0.340081
ENSMUSG00000103657	Gm37204	11.4581	4.42748	1.67057	2.65028	0.00804243	0.342808
ENSMUSG00000036751	Cox6b1	654.923	0.364582	0.137677	2.6481	0.00809447	0.344003
ENSMUSG00000005813	Metap1	101.935	1.47373	0.557064	2.64554	0.00815616	0.34503
ENSMUSG00000021109	Hif1a	191.274	1.03463	0.391847	2.64039	0.00828117	0.34503
ENSMUSG00000021256	Vash1	6.99709	-5.30531	2.00948	-2.64014	0.00828726	0.34503
ENSMUSG00000026159	Agfg1	173.86	-0.851591	0.322174	-2.64326	0.0082112	0.34503
ENSMUSG00000045761	Togaram2	6.4147	5.28453	2.00053	2.64157	0.00825233	0.34503
ENSMUSG00000051029	Serpinb1b	7.03096	4.17709	1.58116	2.64179	0.00824697	0.34503
ENSMUSG00000102336	Gm37233	6.66984	-4.48374	1.69801	-2.64059	0.00827619	0.34503
ENSMUSG00000030869	Ndufab1	200.211	0.466223	0.176796	2.63707	0.00836256	0.347155
ENSMUSG00000107136	Gm42466	9.87957	-4.26878	1.61959	-2.63572	0.00839597	0.347535
ENSMUSG00000028410	Dnaja1	598.287	0.504645	0.191678	2.63277	0.00846916	0.347551
ENSMUSG00000028755	Cda	5.32082	-4.85774	1.84508	-2.6328	0.00846831	0.347551
ENSMUSG00000042988	Notum	5.24192	-5.33171	2.02423	-2.63395	0.00843988	0.347551
ENSMUSG00000031668	Eif2ak3	8.45748	-3.2147	1.22163	-2.63148	0.00850141	0.347878
ENSMUSG00000097652	Mhrt	10.3815	-4.36141	1.65887	-2.62914	0.00856008	0.349281
ENSMUSG00000009575	Cbx5	350.018	0.73444	0.279564	2.62709	0.00861195	0.350399
ENSMUSG00000105828	Gm43048	20.9079	-2.43712	0.928138	-2.62582	0.00864415	0.350713
ENSMUSG00000108474	Gm44895	10.9257	5.05425	1.92775	2.62183	0.00874585	0.353837
ENSMUSG00000032572	Col6a4	2.79169	4.73467	1.80865	2.61779	0.00885018	0.356386
ENSMUSG00000032788	Pdxk	355.738	-0.5744	0.219449	-2.61746	0.00885863	0.356386
ENSMUSG00000002984	Tomm40	248.378	-0.591678	0.22621	-2.61561	0.00890673	0.357052
ENSMUSG00000004791	Pgf	13.3505	3.50457	1.3453	2.60505	0.00918618	0.357052
ENSMUSG00000004947	Dtx2	8.2239	-3.78615	1.45165	-2.60817	0.00910289	0.357052
ENSMUSG00000020614	Fam20a	16.2263	-2.89568	1.11008	-2.60853	0.00909322	0.357052
ENSMUSG00000022263	Trio	245.475	-0.772959	0.296528	-2.6067	0.00914195	0.357052
ENSMUSG00000024583	Txnl1	320.421	0.790378	0.302832	2.60995	0.00905543	0.357052
ENSMUSG00000026385	Dbi	517.934	0.47365	0.182048	2.60178	0.00927407	0.357052
ENSMUSG00000029632	Ndufa4	1630.29	0.69155	0.26578	2.60196	0.00926927	0.357052
ENSMUSG00000030528	Blm	10.6117	3.95004	1.51368	2.60956	0.00906588	0.357052
ENSMUSG00000031079	Zfp300	5.51298	6.13569	2.34819	2.61295	0.00897648	0.357052
ENSMUSG00000034390	Cmip	527.651	-0.576262	0.221133	-2.60596	0.00916184	0.357052
ENSMUSG00000038732	Mboat1	4.16952	-5.14217	1.97222	-2.6073	0.00912591	0.357052
ENSMUSG00000070327	Rnf213	5.2815	-5.10785	1.96321	-2.60178	0.00927404	0.357052
ENSMUSG00000073702	Rpl31	676.938	0.49699	0.190819	2.6045	0.00920077	0.357052
ENSMUSG00000097911	Gm26691	10.082	-4.63876	1.77797	-2.60902	0.00908027	0.357052
ENSMUSG00000103695	A830029E22Rik	6.4619	6.15495	2.35873	2.60943	0.0090692	0.357052
ENSMUSG00000025732	Mcrip2	30.5092	2.06925	0.797147	2.59583	0.00943638	0.362327
ENSMUSG00000031101	Sash3	4.60789	5.51234	2.12833	2.58998	0.00959815	0.367553
ENSMUSG00000024853	Sf3b2	538.834	-0.483959	0.187048	-2.58735	0.00967185	0.369387
ENSMUSG00000040451	Sgms1	75.1523	-1.7056	0.660134	-2.58371	0.00977437	0.371466
ENSMUSG00000050312	Nsun3	35.6741	2.28218	0.88334	2.58358	0.00977814	0.371466
ENSMUSG00000044730	9930104L06Rik	15.7418	-3.18587	1.23423	-2.58126	0.00984409	0.372982
ENSMUSG00000050064	Zfp697	22.2116	-2.2825	0.885174	-2.57859	0.00992041	0.374881
ENSMUSG00000061477	Rps7	568.989	0.573939	0.222684	2.57738	0.00995537	0.375213
ENSMUSG00000018909	Arrb1	293.966	-0.669156	0.260113	-2.57255	0.0100951	0.378487
ENSMUSG00000030774	Pak1	551.058	0.448622	0.17435	2.57311	0.010079	0.378487
ENSMUSG00000036622	Atp13a2	205.617	-0.724352	0.281764	-2.57077	0.0101472	0.379445
ENSMUSG00000029864	Gstk1	38.1048	2.00176	0.779085	2.56938	0.0101881	0.379465
ENSMUSG00000032733	Snx33	5.66485	-4.45809	1.73537	-2.56895	0.0102007	0.379465
ENSMUSG00000026098	Pms1	11.5779	3.51136	1.36794	2.56689	0.0102615	0.380348
ENSMUSG00000028850	Gpatch3	5.11833	-5.09476	1.98522	-2.56635	0.0102775	0.380348
ENSMUSG00000039116	Adgrg6	5.07892	-4.84688	1.89247	-2.56114	0.010433	0.382153
ENSMUSG00000048895	Cdk5r1	811.264	-0.623118	0.243279	-2.56133	0.0104273	0.382153
ENSMUSG00000052331	Ankrd44	27.2392	-2.6534	1.0354	-2.56269	0.0103864	0.382153
ENSMUSG00000095567	Noc2l	114.671	-1.32265	0.51635	-2.56154	0.0104208	0.382153
ENSMUSG00000033871	Ppargc1b	71.0093	-1.47095	0.575314	-2.55678	0.0105646	0.385003
ENSMUSG00000104221	Gm37051	7.69785	-5.32839	2.08376	-2.5571	0.0105549	0.385003
ENSMUSG00000012848	Rps5	1089.5	0.329621	0.12907	2.55381	0.010655	0.385097
ENSMUSG00000020719	Ddx5	1543.16	0.319573	0.125339	2.54968	0.0107823	0.385097
ENSMUSG00000023011	Faim2	778.737	-0.430136	0.168548	-2.55201	0.0107103	0.385097
ENSMUSG00000032035	Ets1	13.8884	3.6135	1.41459	2.55445	0.0106356	0.385097
ENSMUSG00000034892	Rps29	589.31	0.613915	0.240217	2.55567	0.0105983	0.385097
ENSMUSG00000035486	Plk5	47.1931	-1.97267	0.773191	-2.55134	0.010731	0.385097
ENSMUSG00000052727	Map1b	3172.06	-0.240828	0.0944097	-2.55088	0.0107451	0.385097
ENSMUSG00000079658	Eloc	411.419	0.536549	0.210401	2.55013	0.0107684	0.385097
ENSMUSG00000015970	Chdh	7.35093	-5.10869	2.00912	-2.54276	0.0109982	0.385124
ENSMUSG00000016946	Kctd5	65.5996	-1.59108	0.625686	-2.54294	0.0109923	0.385124
ENSMUSG00000022205	Sub1	1355.2	0.471229	0.185226	2.54407	0.0109568	0.385124
ENSMUSG00000035575	Utp6	43.2153	-1.92055	0.755082	-2.5435	0.0109747	0.385124
ENSMUSG00000037907	Ankrd13b	144.642	-0.972384	0.381924	-2.54601	0.0108961	0.385124
ENSMUSG00000063810	Alms1	6.53218	-3.86999	1.52125	-2.54396	0.0109603	0.385124
ENSMUSG00000086316	Nbdy	137.186	0.9914	0.389127	2.54775	0.0108419	0.385124
ENSMUSG00000113165	Gm47863	4.13972	-4.8542	1.90613	-2.54663	0.0108769	0.385124
ENSMUSG00000015467	Egfl8	22.6116	-3.01337	1.18696	-2.53873	0.0111255	0.386747
ENSMUSG00000055538	Zcchc24	95.5303	-1.12213	0.441921	-2.53922	0.01111	0.386747
ENSMUSG00000090841	Myl6	423.051	0.573873	0.22601	2.53915	0.0111121	0.386747
ENSMUSG00000017776	Crk	317.524	0.707899	0.279037	2.53694	0.0111827	0.387638
ENSMUSG00000038486	Sv2a	1640.36	-0.352235	0.138911	-2.53568	0.0112228	0.387638
ENSMUSG00000049517	Rps23	841.054	0.48742	0.192247	2.53539	0.0112324	0.387638
ENSMUSG00000020436	Gabrg2	466.193	0.62972	0.248479	2.5343	0.0112671	0.387841
ENSMUSG00000022184	Fbxo4	17.466	-2.91647	1.15116	-2.53352	0.0112924	0.387841
ENSMUSG00000028525	Pde4b	293.767	0.73491	0.290333	2.53126	0.0113653	0.38941
ENSMUSG00000001783	Rtcb	188.98	0.689243	0.273008	2.52462	0.0115823	0.39031
ENSMUSG00000018822	Sfrp5	8.46084	-4.22607	1.67196	-2.52762	0.0114839	0.39031
ENSMUSG00000022146	Osmr	11.0753	4.31926	1.71042	2.52526	0.0115612	0.39031
ENSMUSG00000038020	Rapgefl1	209.089	-0.65435	0.258818	-2.52823	0.011464	0.39031
ENSMUSG00000048186	Bend7	9.28429	-3.81308	1.51008	-2.52509	0.0115668	0.39031
ENSMUSG00000051811	Cox6b2	9.08456	3.47027	1.37258	2.52827	0.0114625	0.39031
ENSMUSG00000073968	Trim68	7.66442	-3.69408	1.46258	-2.52573	0.0115457	0.39031
ENSMUSG00000049556	Lingo1	652.211	-0.412845	0.163602	-2.52348	0.0116201	0.390665
ENSMUSG00000042388	Dlgap3	397.076	-0.617021	0.244682	-2.52172	0.0116782	0.391698
ENSMUSG00000021245	Mlh3	45.5467	1.9308	0.767167	2.5168	0.0118428	0.391714
ENSMUSG00000022450	Ndufa6	571.072	0.492845	0.195788	2.51724	0.0118277	0.391714
ENSMUSG00000024589	Nedd4l	274.608	-0.646715	0.256853	-2.51784	0.0118076	0.391714
ENSMUSG00000030786	Itgam	22.961	-2.61114	1.03689	-2.51825	0.0117939	0.391714
ENSMUSG00000030881	Arfip2	162.113	-0.798871	0.317087	-2.51941	0.0117552	0.391714
ENSMUSG00000113249	Gm33312	6.13381	1.95326	0.77501	2.5203	0.0117255	0.391714
ENSMUSG00000020774	Aspa	88.5683	1.32257	0.525779	2.51544	0.0118884	0.392316
ENSMUSG00000024537	Psmg2	68.2213	1.43827	0.572233	2.51344	0.011956	0.392738
ENSMUSG00000104204	Gm37397	11.1141	6.47776	2.5766	2.51407	0.0119347	0.392738
ENSMUSG00000025781	Atp5c1	892.572	0.462144	0.183945	2.51241	0.0119911	0.392989
ENSMUSG00000000826	Dnajc5	645.917	-0.443757	0.177185	-2.50448	0.0122632	0.397686
ENSMUSG00000009075	Cabp7	44.4905	-1.69704	0.67752	-2.50478	0.0122526	0.397686
ENSMUSG00000032812	Arap1	15.9055	-2.91072	1.1621	-2.5047	0.0122555	0.397686
ENSMUSG00000048779	P2ry6	4.39638	5.69354	2.27361	2.50419	0.0122732	0.397686
ENSMUSG00000074796	Slc4a11	4.62335	-4.77187	1.90475	-2.50525	0.0122365	0.397686
ENSMUSG00000023967	Mrps18a	116.496	1.01159	0.404896	2.49839	0.012476	0.401533
ENSMUSG00000095123	Gm21781	4.10548	-3.92478	1.57014	-2.49963	0.0124321	0.401533
ENSMUSG00000106978	N4bp2os	12.177	-4.25718	1.70355	-2.499	0.0124544	0.401533
ENSMUSG00000000708	Kat2b	28.9128	-2.14755	0.860384	-2.49604	0.0125589	0.403293
ENSMUSG00000079499	6530402F18Rik	6.86979	4.54979	1.8234	2.49521	0.0125881	0.403326
ENSMUSG00000042515	Mum1l1	8.96307	3.69129	1.48144	2.49168	0.0127139	0.406448
ENSMUSG00000028550	Atg4c	66.1551	-1.48303	0.595574	-2.49008	0.0127713	0.407372
ENSMUSG00000021290	2010107E04Rik	395.795	0.627714	0.25238	2.48718	0.012876	0.408891
ENSMUSG00000043881	Kbtbd7	121.653	1.2837	0.515982	2.48788	0.0128507	0.408891
ENSMUSG00000003235	Eif2b5	74.9619	-1.28258	0.516467	-2.48337	0.0130146	0.411468
ENSMUSG00000028476	Reck	5.48026	-3.9669	1.59724	-2.4836	0.0130062	0.411468
ENSMUSG00000019945	Cabcoco1	5.39433	5.20631	2.0985	2.48097	0.0131026	0.412429
ENSMUSG00000030094	Xpc	30.73	-2.61227	1.05278	-2.4813	0.0130903	0.412429
ENSMUSG00000029206	Nsun7	26.5025	-2.71738	1.09618	-2.47895	0.0131771	0.413741
ENSMUSG00000029771	Irf5	13.1726	3.99596	1.6124	2.47827	0.013202	0.413741
ENSMUSG00000019857	Asf1a	48.6216	-1.65602	0.66884	-2.47596	0.0132879	0.415057
ENSMUSG00000020173	Cobl	157.154	-1.02441	0.413805	-2.47558	0.013302	0.415057
ENSMUSG00000033594	Spata2l	71.9513	-1.4447	0.583905	-2.47421	0.0133531	0.4156
ENSMUSG00000097640	Gm20033	7.21988	-4.6181	1.86698	-2.47356	0.0133774	0.4156
ENSMUSG00000024335	Brd2	271.282	-0.698184	0.282747	-2.46929	0.013538	0.419679
ENSMUSG00000024286	Ccny	167.523	0.892834	0.361929	2.46688	0.0136296	0.421606
ENSMUSG00000015759	Cnih1	318.842	0.783741	0.31801	2.46451	0.01372	0.421669
ENSMUSG00000025537	Phkg1	33.8954	2.21364	0.897688	2.46594	0.0136655	0.421669
ENSMUSG00000036362	P2ry13	25.9192	-2.46642	1.00071	-2.46466	0.0137144	0.421669
ENSMUSG00000082884	Gm13339	11.3508	1.22845	0.499002	2.46182	0.0138233	0.423935
ENSMUSG00000031862	Atp13a1	84.9243	-1.61143	0.654911	-2.46053	0.0138731	0.424554
ENSMUSG00000042451	Mybph	8.38376	4.83281	1.96549	2.45884	0.0139387	0.425651
ENSMUSG00000105282	Gm42981	6.06561	-5.10283	2.07609	-2.4579	0.013975	0.425852
ENSMUSG00000019935	Slc17a8	10.1282	-4.28466	1.74428	-2.4564	0.0140335	0.426178
ENSMUSG00000079641	Rpl39	226.037	0.861297	0.350676	2.4561	0.0140453	0.426178
ENSMUSG00000103697	Gm38020	47.6685	-1.75105	0.713272	-2.45495	0.0140904	0.426645
ENSMUSG00000022816	Fstl1	47.2692	1.50616	0.614703	2.45022	0.0142769	0.429437
ENSMUSG00000045534	Kcna5	34.2748	-2.64406	1.0794	-2.44957	0.0143026	0.429437
ENSMUSG00000087479	Gm16835	6.42201	-4.00678	1.63478	-2.45096	0.0142477	0.429437
ENSMUSG00000111131	9930024M15Rik	8.2087	-4.58321	1.8706	-2.45012	0.0142807	0.429437
ENSMUSG00000008683	Rps15a	532.867	0.608788	0.248936	2.44556	0.0144628	0.429597
ENSMUSG00000022548	Apod	444.572	0.4965	0.202947	2.44646	0.0144268	0.429597
ENSMUSG00000028937	Acot7	621.031	-0.36845	0.150579	-2.44689	0.0144094	0.429597
ENSMUSG00000030922	Lyrm1	30.0259	2.30971	0.944693	2.44493	0.0144879	0.429597
ENSMUSG00000031712	Il15	5.44866	-5.99853	2.45238	-2.446	0.0144449	0.429597
ENSMUSG00000038644	Pold1	14.0959	-2.91201	1.1904	-2.44625	0.0144351	0.429597
ENSMUSG00000030854	Ptpn5	726.452	-0.449272	0.183906	-2.44294	0.0145681	0.431083
ENSMUSG00000004032	Gstm5	390.715	0.594867	0.243879	2.43919	0.0147202	0.431584
ENSMUSG00000027805	Pfn2	1665.86	0.347765	0.142581	2.43907	0.014725	0.431584
ENSMUSG00000036968	Cnpy4	35.8913	2.00132	0.820848	2.43811	0.0147644	0.431584
ENSMUSG00000041907	Gpr45	33.6024	-2.07341	0.850432	-2.43807	0.0147658	0.431584
ENSMUSG00000085227	6330418K02Rik	6.94797	-4.45416	1.82439	-2.44145	0.0146284	0.431584
ENSMUSG00000103651	Gm37206	11.8336	-4.3472	1.78187	-2.43969	0.0147001	0.431584
ENSMUSG00000021054	Sgpp1	112.793	1.21115	0.498386	2.43014	0.015093	0.43319
ENSMUSG00000029127	Zbtb49	3.53812	4.69572	1.93077	2.43205	0.0150135	0.43319
ENSMUSG00000051951	Xkr4	26.0365	-2.374	0.974651	-2.43575	0.0148611	0.43319
ENSMUSG00000053714	4732471J01Rik	10.1969	-3.87714	1.59245	-2.43471	0.0149039	0.43319
ENSMUSG00000053985	Zfp14	23.5079	-2.42126	0.995987	-2.43101	0.0150567	0.43319
ENSMUSG00000055912	Tmem150a	26.4022	-2.09028	0.860014	-2.43052	0.0150771	0.43319
ENSMUSG00000063260	Syt10	13.5493	3.37271	1.38538	2.4345	0.0149123	0.43319
ENSMUSG00000067724	Gbx1	13.0015	3.3688	1.38439	2.43342	0.0149568	0.43319
ENSMUSG00000087687	Pet100	42.4321	1.38468	0.569289	2.4323	0.0150033	0.43319
ENSMUSG00000023755	Rhebl1	15.3518	-3.15325	1.29854	-2.42831	0.0151694	0.434511
ENSMUSG00000014349	Ube2z	161.677	0.853131	0.352185	2.4224	0.0154185	0.439523
ENSMUSG00000025158	Rfng	136.876	-0.925286	0.382038	-2.42198	0.0154364	0.439523
ENSMUSG00000056856	Jakmip3	45.5642	-2.05041	0.846326	-2.42272	0.0154046	0.439523
ENSMUSG00000005968	Tuft1	10.3467	4.35895	1.80182	2.41919	0.0155551	0.440827
ENSMUSG00000020886	Dlg4	328.746	-0.439839	0.181787	-2.41953	0.0155405	0.440827
ENSMUSG00000032892	Rangrf	8.05433	3.71652	1.53792	2.41659	0.0156669	0.440827
ENSMUSG00000040195	Nemp1	5.0961	5.14308	2.12697	2.41803	0.0156049	0.440827
ENSMUSG00000045165	AI467606	4.14326	-5.35814	2.21689	-2.41696	0.0156506	0.440827
ENSMUSG00000058454	Dhcr7	59.2432	1.29333	0.53517	2.41667	0.0156634	0.440827
ENSMUSG00000018381	Abi3	14.6786	-3.07759	1.27399	-2.41571	0.0157044	0.441016
ENSMUSG00000021087	Rtn1	3494.78	-0.254291	0.105323	-2.4144	0.0157612	0.441746
ENSMUSG00000090150	Acad11	65.0644	-1.48466	0.616077	-2.40987	0.0159583	0.446397
ENSMUSG00000003812	Dnase2a	6.30119	-3.4242	1.42338	-2.40568	0.0161422	0.447778
ENSMUSG00000038312	Edem2	49.5599	-1.5914	0.661629	-2.40527	0.0161603	0.447778
ENSMUSG00000046997	Spsb4	6.32738	4.30127	1.78698	2.407	0.016084	0.447778
ENSMUSG00000057604	Lmcd1	15.854	-3.15752	1.31279	-2.40519	0.016164	0.447778
ENSMUSG00000091329	1700112D23Rik	4.56229	6.37373	2.64708	2.40784	0.0160474	0.447778
ENSMUSG00000021694	Ercc8	37.133	2.2157	0.922765	2.40115	0.0163435	0.451004
ENSMUSG00000063870	Chd4	345.757	-0.60696	0.252754	-2.40138	0.0163333	0.451004
ENSMUSG00000008348	Ubc	875.969	-0.425463	0.177321	-2.3994	0.016422	0.452299
ENSMUSG00000004642	Slbp	5.59477	-4.11001	1.71383	-2.39814	0.0164785	0.452986
ENSMUSG00000004897	Hdgf	532.909	-0.485513	0.202968	-2.39207	0.0167537	0.453548
ENSMUSG00000021018	Polr2h	59.0274	1.43934	0.600801	2.39569	0.0165889	0.453548
ENSMUSG00000021665	Hexb	415.433	0.578436	0.241823	2.39198	0.0167575	0.453548
ENSMUSG00000025066	Sfr1	335.941	-0.631453	0.263607	-2.39544	0.0166006	0.453548
ENSMUSG00000025348	Itga7	13.8097	-3.02295	1.26306	-2.39335	0.0166954	0.453548
ENSMUSG00000028307	Aldob	7.28439	-4.37434	1.82539	-2.39639	0.0165575	0.453548
ENSMUSG00000063317	Usp31	139.53	-1.16474	0.486646	-2.3934	0.016693	0.453548
ENSMUSG00000074476	Spc24	8.37628	-2.71122	1.13343	-2.39206	0.016754	0.453548
ENSMUSG00000097414	B130046B21Rik	13.875	3.67078	1.53499	2.39141	0.016784	0.453548
ENSMUSG00000008301	Phax	146.587	-0.826135	0.345713	-2.38965	0.0168642	0.454051
ENSMUSG00000024646	Cyb5a	334.627	0.744092	0.311385	2.38962	0.016866	0.454051
ENSMUSG00000031748	Gnao1	1702.39	-0.281637	0.118091	-2.38492	0.0170829	0.458167
ENSMUSG00000068250	Amn1	108.251	1.08973	0.456851	2.3853	0.0170651	0.458167
ENSMUSG00000021732	Fgf10	10.9445	-3.2927	1.38378	-2.37949	0.0173366	0.46026
ENSMUSG00000041852	Tcf20	168.328	0.855001	0.359266	2.37985	0.0173195	0.46026
ENSMUSG00000078784	1810022K09Rik	78.194	1.44118	0.605072	2.38183	0.0172267	0.46026
ENSMUSG00000091405	Hist2h4	4.47599	-5.31834	2.23286	-2.38185	0.0172259	0.46026
ENSMUSG00000099481	Xndc1	22.5758	-2.44528	1.02781	-2.37913	0.0173538	0.46026
ENSMUSG00000103085	Gm38120	6.65726	4.23619	1.78032	2.37946	0.0173383	0.46026
ENSMUSG00000020458	Rtn4	2305.43	0.267554	0.1126	2.37615	0.0174944	0.462955
ENSMUSG00000055862	Izumo4	68.1572	1.45539	0.61264	2.37561	0.01752	0.462955
ENSMUSG00000031171	Ftsj1	81.0557	-1.18617	0.500022	-2.37225	0.0176803	0.464907
ENSMUSG00000035781	R3hdm4	325.424	-0.539586	0.22748	-2.37202	0.0176913	0.464907
ENSMUSG00000092603	Gm20386	11.7528	-3.03096	1.27767	-2.37226	0.0176796	0.464907
ENSMUSG00000005417	Mprip	491.094	-0.576616	0.243517	-2.36786	0.0178911	0.46504
ENSMUSG00000010376	Nedd8	408.205	0.501067	0.211581	2.36821	0.0178744	0.46504
ENSMUSG00000043019	Edem3	42.9121	1.87748	0.792761	2.36828	0.0178711	0.46504
ENSMUSG00000068130	Zfp442	12.4421	3.72963	1.57382	2.3698	0.0177979	0.46504
ENSMUSG00000104432	A430027C01Rik	14.0987	-4.43438	1.87084	-2.37025	0.0177759	0.46504
ENSMUSG00000113687	AC123705.1	6.29921	4.51439	1.905	2.36975	0.0178	0.46504
ENSMUSG00000110972	5830462O15Rik	5.33183	5.12514	2.16549	2.36674	0.0179455	0.465607
ENSMUSG00000025862	Stag2	102.582	1.34956	0.570585	2.36522	0.0180192	0.465876
ENSMUSG00000070644	Etnk2	14.7676	-2.98535	1.26221	-2.36519	0.0180209	0.465876
ENSMUSG00000022270	Retreg1	137.395	1.05086	0.444993	2.36151	0.0182005	0.468827
ENSMUSG00000030512	Snrpa1	105.081	1.16093	0.49155	2.36176	0.0181883	0.468827
ENSMUSG00000074364	Ehd2	7.88465	-3.11764	1.32117	-2.35976	0.0182866	0.470198
ENSMUSG00000025723	Nmb	5.32691	4.39883	1.86612	2.3572	0.0184131	0.472604
ENSMUSG00000043155	Hpdl	5.82336	-5.24279	2.22623	-2.355	0.0185225	0.47456
ENSMUSG00000024617	Camk2a	1446.01	-0.354501	0.150753	-2.35153	0.0186964	0.476619
ENSMUSG00000026803	Ttf1	28.0963	2.66234	1.13224	2.3514	0.0187027	0.476619
ENSMUSG00000029328	Hnrnpdl	500.695	0.480821	0.204477	2.35147	0.0186996	0.476619
ENSMUSG00000021884	Hacl1	4.06748	5.54728	2.36013	2.35042	0.0187523	0.477034
ENSMUSG00000027257	Pacsin3	49.9386	-1.54386	0.657917	-2.34659	0.018946	0.478479
ENSMUSG00000027359	Slc27a2	9.4872	-3.98209	1.69661	-2.34709	0.0189205	0.478479
ENSMUSG00000027474	Ccm2l	3.90827	-4.73095	2.01714	-2.34538	0.0190077	0.478479
ENSMUSG00000030505	Prmt3	69.2139	1.34922	0.575439	2.34469	0.0190429	0.478479
ENSMUSG00000032846	Zswim6	102.752	1.05909	0.451077	2.34791	0.0188791	0.478479
ENSMUSG00000049411	Tmem241	7.38347	4.59898	1.95935	2.3472	0.0189152	0.478479
ENSMUSG00000067825	Pex26	25.693	-2.09623	0.893893	-2.34506	0.0190242	0.478479
ENSMUSG00000001496	Nkx2-1	11.5554	-3.45806	1.47642	-2.34219	0.0191708	0.480849
ENSMUSG00000016349	Eef1a2	1496.34	-0.250955	0.107186	-2.3413	0.0192165	0.481151
ENSMUSG00000024163	Mapk8ip3	513.174	-0.403786	0.172607	-2.33933	0.0193184	0.482858
ENSMUSG00000049940	Pgrmc2	186.655	-0.635326	0.271718	-2.33818	0.019378	0.483504
ENSMUSG00000000296	Tpd52l1	74.9311	1.12131	0.479837	2.33685	0.0194468	0.484108
ENSMUSG00000026222	Sp100	8.05797	3.65942	1.56669	2.33576	0.0195036	0.484108
ENSMUSG00000051043	Gprc5c	8.28938	-3.71801	1.59137	-2.33635	0.0194728	0.484108
ENSMUSG00000025010	Ccnj	8.31317	3.81414	1.63498	2.33283	0.0196571	0.485034
ENSMUSG00000028221	Tmem55a	147.608	0.96187	0.412613	2.33116	0.0197447	0.485034
ENSMUSG00000031166	Wdr13	245.341	-0.718649	0.308232	-2.33152	0.0197258	0.485034
ENSMUSG00000032567	Aste1	35.7521	-1.82473	0.782673	-2.33141	0.019732	0.485034
ENSMUSG00000048218	Amigo2	24.5377	-2.1081	0.903201	-2.33403	0.0195942	0.485034
ENSMUSG00000078566	Bnip3	303.489	0.718693	0.308381	2.33053	0.019778	0.485034
ENSMUSG00000105449	Gm43379	7.4555	4.07323	1.74618	2.33265	0.0196665	0.485034
ENSMUSG00000006058	Snf8	154.911	-0.762453	0.327813	-2.32588	0.020025	0.485276
ENSMUSG00000014077	Chp1	333.356	-0.571455	0.245596	-2.32681	0.0199756	0.485276
ENSMUSG00000025665	Rps6ka6	29.3627	-3.06272	1.31468	-2.32963	0.0198259	0.485276
ENSMUSG00000030744	Rps3	1198.62	0.339222	0.145658	2.32889	0.0198649	0.485276
ENSMUSG00000037563	Rps16	404.952	0.524619	0.225412	2.32737	0.0199454	0.485276
ENSMUSG00000042671	Rgs8	169.62	0.946104	0.406367	2.3282	0.0199013	0.485276
ENSMUSG00000064368	mt-Nd6	649.677	0.597102	0.25667	2.32634	0.0200005	0.485276
ENSMUSG00000019874	Fabp7	228.806	0.897357	0.38626	2.32319	0.0201688	0.487935
ENSMUSG00000069372	Ctxn3	11.4266	-4.10157	1.76601	-2.3225	0.0202058	0.488005
ENSMUSG00000022521	Crebbp	369.235	-0.664144	0.286119	-2.32122	0.020275	0.488853
ENSMUSG00000024247	Pkdcc	18.5092	2.65882	1.14692	2.31822	0.0204371	0.49164
ENSMUSG00000029596	Sdsl	7.7985	-3.42084	1.47589	-2.31782	0.0204592	0.49164
ENSMUSG00000031962	Cdh15	8.21518	3.60521	1.55624	2.31661	0.0205248	0.492194
ENSMUSG00000035234	Abraxas1	6.42191	4.42641	1.91112	2.31613	0.020551	0.492194
ENSMUSG00000014786	Slc9a5	46.6757	-1.60202	0.692178	-2.31446	0.0206423	0.493554
ENSMUSG00000106841	Gm42656	4.64786	-3.8886	1.68092	-2.31338	0.0207019	0.494154
ENSMUSG00000086324	Gm15564	23.7097	1.96508	0.849729	2.3126	0.0207449	0.494356
ENSMUSG00000023572	Ccndbp1	186.749	0.696076	0.301188	2.3111	0.0208275	0.494489
ENSMUSG00000030417	Pdcd5	139.914	0.963628	0.417044	2.31062	0.020854	0.494489
ENSMUSG00000063694	Cycs	166.683	0.897459	0.388401	2.31065	0.0208521	0.494489
ENSMUSG00000005897	Nr2c1	23.461	2.56377	1.10991	2.30989	0.0208941	0.49462
ENSMUSG00000009569	Mkl2	418.742	0.462681	0.200495	2.3077	0.021016	0.496686
ENSMUSG00000056888	Glipr1	7.58454	3.92823	1.70273	2.30702	0.0210534	0.49675
ENSMUSG00000022855	Senp2	158.675	-0.994765	0.4316	-2.30483	0.0211759	0.498055
ENSMUSG00000042272	Sestd1	72.744	-1.50089	0.651326	-2.30435	0.0212028	0.498055
ENSMUSG00000057506	Bloc1s2	38.1404	1.78332	0.773952	2.30417	0.0212131	0.498055
ENSMUSG00000027001	Dusp19	14.362	-3.08576	1.34005	-2.30273	0.021294	0.499138
ENSMUSG00000017778	Cox7c	701.66	0.556098	0.241929	2.2986	0.0215278	0.503792
ENSMUSG00000000861	Bcl11a	258.831	-0.668777	0.291602	-2.29346	0.0218215	0.509002
ENSMUSG00000032377	Plscr4	9.51429	3.9162	1.70726	2.29385	0.0217991	0.509002
ENSMUSG00000003526	Prodh	33.2095	-1.74798	0.763038	-2.29081	0.0219742	0.509864
ENSMUSG00000020829	Slc46a1	16.4085	-2.34063	1.02221	-2.28977	0.0220344	0.509864
ENSMUSG00000022838	Eaf2	3.44579	5.45058	2.37863	2.29148	0.0219357	0.509864
ENSMUSG00000041220	Elovl6	194.038	-0.827129	0.361426	-2.28851	0.0221076	0.509864
ENSMUSG00000056124	B4galt6	425.547	-0.538756	0.235414	-2.28855	0.0221055	0.509864
ENSMUSG00000064307	Lrrc51	7.74444	3.83034	1.67128	2.29186	0.021914	0.509864
ENSMUSG00000078451	Ppil6	7.25651	-3.77611	1.64972	-2.28894	0.0220829	0.509864
ENSMUSG00000031388	Naa10	56.6643	1.22609	0.536103	2.28704	0.0221936	0.510204
ENSMUSG00000040187	Arntl2	11.3039	-3.61754	1.58168	-2.28715	0.0221873	0.510204
ENSMUSG00000029918	Mrps33	52.4496	1.59249	0.696519	2.28635	0.0222336	0.510304
ENSMUSG00000049148	Plcxd3	60.641	1.75038	0.765819	2.28563	0.0222757	0.510451
ENSMUSG00000097059	Fam120aos	15.4637	-3.87193	1.69598	-2.283	0.0224301	0.513169
ENSMUSG00000025809	Itgb1	78.9307	1.1931	0.523341	2.27978	0.022621	0.515918
ENSMUSG00000028403	Zdhhc21	111.955	-1.02833	0.451213	-2.27902	0.0226658	0.515918
ENSMUSG00000061451	Tmem151a	397.955	-0.483862	0.21239	-2.27817	0.0227164	0.515918
ENSMUSG00000064115	Cadm2	963.859	0.462855	0.203101	2.27894	0.0226704	0.515918
ENSMUSG00000103377	Gm37180	51.3483	2.20727	0.968977	2.27794	0.0227304	0.515918
ENSMUSG00000067889	Sptbn2	512.083	-0.423864	0.186171	-2.27674	0.0228016	0.516717
ENSMUSG00000025324	Atp10a	7.15522	-4.21519	1.85592	-2.27121	0.0231342	0.518633
ENSMUSG00000025423	Pias2	141.086	-1.03308	0.45453	-2.27286	0.0230346	0.518633
ENSMUSG00000028557	Rnf11	891.897	0.381201	0.167614	2.27429	0.0229488	0.518633
ENSMUSG00000032640	Chsy1	25.603	-2.37516	1.04552	-2.27175	0.0231015	0.518633
ENSMUSG00000040918	Slc19a2	8.17873	2.57784	1.13505	2.27112	0.0231397	0.518633
ENSMUSG00000051527	Usp29	154.66	-0.975198	0.428916	-2.27363	0.022988	0.518633
ENSMUSG00000097039	Pvt1	15.1761	3.50986	1.54506	2.27166	0.0231068	0.518633
ENSMUSG00000036918	Ttc7	16.2199	2.54709	1.1219	2.27034	0.0231867	0.518875
ENSMUSG00000038418	Egr1	318.629	-0.502797	0.221666	-2.26826	0.0233134	0.520897
ENSMUSG00000028497	Hacd4	5.3294	4.80849	2.12116	2.26691	0.0233957	0.52192
ENSMUSG00000021771	Vdac2	479.335	-0.435936	0.192389	-2.26591	0.0234571	0.522476
ENSMUSG00000028676	Srsf10	102.155	1.33358	0.588854	2.26471	0.0235307	0.523302
ENSMUSG00000020577	Tspan13	564.06	-0.455234	0.20112	-2.26349	0.0236053	0.524147
ENSMUSG00000037994	Slc9b2	6.30033	4.01133	1.77282	2.26269	0.023655	0.524437
ENSMUSG00000021917	Spcs1	588.819	0.537052	0.237482	2.26144	0.0237318	0.525328
ENSMUSG00000006241	Ccdc159	12.5078	-3.37832	1.49682	-2.257	0.0240083	0.528563
ENSMUSG00000006930	Hap1	341.627	0.676461	0.299672	2.25734	0.023987	0.528563
ENSMUSG00000024429	Gnl1	329.209	-0.474115	0.210091	-2.25672	0.0240256	0.528563
ENSMUSG00000029714	Gigyf1	158.256	-0.899881	0.398562	-2.25782	0.023957	0.528563
ENSMUSG00000025730	Rab40c	74.1427	-1.09267	0.484393	-2.25576	0.0240859	0.529076
ENSMUSG00000015143	Actn1	172.67	0.712932	0.316148	2.25506	0.0241298	0.529229
ENSMUSG00000029291	Rufy3	581.487	0.402597	0.178631	2.2538	0.024209	0.530154
ENSMUSG00000103839	Gm37607	11.8778	2.80863	1.24704	2.25224	0.0243069	0.531485
ENSMUSG00000010358	Ifi35	3.38486	3.88332	1.72602	2.24987	0.0244573	0.532068
ENSMUSG00000025815	Dhtkd1	4.07385	-4.7866	2.12829	-2.24904	0.02451	0.532068
ENSMUSG00000027582	Zgpat	23.9676	2.00731	0.892456	2.2492	0.0244999	0.532068
ENSMUSG00000030124	Lag3	6.56392	2.86203	1.27176	2.25045	0.0244203	0.532068
ENSMUSG00000032443	Zcwpw2	12.8412	3.61857	1.60905	2.24889	0.0245193	0.532068
ENSMUSG00000034936	Arl4d	36.2032	1.88546	0.83877	2.24789	0.0245834	0.532652
ENSMUSG00000027673	Ndufb5	705.079	0.467195	0.207991	2.24622	0.0246897	0.533342
ENSMUSG00000080316	Spaca6	50.6578	-1.75196	0.779909	-2.24637	0.0246802	0.533342
ENSMUSG00000028609	Magoh	127.364	1.08333	0.482793	2.24388	0.0248401	0.534668
ENSMUSG00000060636	Rpl35a	305.649	0.858477	0.382647	2.24352	0.0248631	0.534668
ENSMUSG00000086368	Gm13830	4.19782	-4.91503	2.18971	-2.2446	0.0247937	0.534668
ENSMUSG00000060284	Sp7	5.66285	4.55896	2.03263	2.24289	0.0249039	0.534742
ENSMUSG00000029330	Cds1	115.909	-0.977076	0.436098	-2.2405	0.0250587	0.53486
ENSMUSG00000060257	Scrt2	26.2034	1.89911	0.847003	2.24216	0.0249513	0.53486
ENSMUSG00000073700	Klhl21	20.7162	-2.30634	1.02888	-2.2416	0.0249871	0.53486
ENSMUSG00000097994	Gm26982	13.9258	3.35372	1.49669	2.24075	0.025042	0.53486
ENSMUSG00000026087	Mrpl30	269.073	0.59854	0.267266	2.23949	0.025124	0.535388
ENSMUSG00000028017	Egf	3.80702	5.2745	2.3566	2.23818	0.0252095	0.535388
ENSMUSG00000033020	Polr2f	145.143	0.652321	0.291469	2.23804	0.0252182	0.535388
ENSMUSG00000042363	Lgalsl	185.214	-0.760246	0.339727	-2.23782	0.025233	0.535388
ENSMUSG00000028952	Zbtb48	15.315	2.57141	1.14945	2.23708	0.0252812	0.53544
ENSMUSG00000115783	Bc1	232.031	0.660158	0.295157	2.23664	0.0253102	0.53544
ENSMUSG00000005506	Celf1	596.383	-0.476471	0.21326	-2.23423	0.025468	0.537221
ENSMUSG00000019906	Lin7a	44.0511	-1.42113	0.638168	-2.22689	0.0259545	0.537221
ENSMUSG00000020684	Rasl10b	686.91	-0.416958	0.187241	-2.22685	0.025957	0.537221
ENSMUSG00000025290	Rps24	1054.05	0.403847	0.180789	2.2338	0.0254962	0.537221
ENSMUSG00000025578	Cbx8	15.2598	-2.62402	1.17765	-2.22818	0.0258687	0.537221
ENSMUSG00000028706	Nsun4	26.8658	2.03646	0.911785	2.23349	0.0255166	0.537221
ENSMUSG00000038696	Mapkap1	138.949	-0.862801	0.38691	-2.22998	0.0257489	0.537221
ENSMUSG00000038774	Ascc3	58.0035	1.59793	0.716571	2.22997	0.0257495	0.537221
ENSMUSG00000047126	Cltc	1106.4	0.412122	0.185058	2.22699	0.0259478	0.537221
ENSMUSG00000064284	Cdpf1	45.7658	-1.63961	0.73593	-2.22795	0.0258839	0.537221
ENSMUSG00000075324	Fign	31.7654	2.38356	1.06913	2.22943	0.0257853	0.537221
ENSMUSG00000100967	Gm29666	4.88262	-3.57518	1.60354	-2.22955	0.0257775	0.537221
ENSMUSG00000104026	Gm37212	8.29894	4.09203	1.83751	2.22695	0.0259509	0.537221
ENSMUSG00000106115	Gm43420	8.41157	4.60516	2.06536	2.22972	0.0257662	0.537221
ENSMUSG00000109429	Gm45223	16.011	-3.41722	1.5324	-2.22998	0.025749	0.537221
ENSMUSG00000028976	Slc2a5	12.3919	2.93638	1.31928	2.22574	0.0260319	0.537992
ENSMUSG00000024002	Brd4	315.798	-0.532525	0.239538	-2.22314	0.0262065	0.539266
ENSMUSG00000029512	Ulk1	100.919	-0.986635	0.44375	-2.2234	0.0261887	0.539266
ENSMUSG00000045690	Wdr89	41.5771	-0.7961	0.357991	-2.2238	0.0261619	0.539266
ENSMUSG00000032040	Dcps	31.726	-1.90109	0.855414	-2.22242	0.0262546	0.539482
ENSMUSG00000030494	Rhpn2	7.14992	-3.96183	1.78513	-2.21935	0.0264628	0.542981
ENSMUSG00000029535	Triap1	39.3432	-1.51896	0.685755	-2.21501	0.0267592	0.544382
ENSMUSG00000043262	Uevld	20.1632	2.97632	1.3437	2.21502	0.0267586	0.544382
ENSMUSG00000045613	Chrm2	14.6352	2.175	0.981159	2.21676	0.0266392	0.544382
ENSMUSG00000057551	Zfp317	28.8258	1.94257	0.876616	2.21599	0.0266925	0.544382
ENSMUSG00000078137	Ankrd63	79.9589	-1.40952	0.635851	-2.21675	0.0266399	0.544382
ENSMUSG00000079965	Gm14853	2.47738	-3.72177	1.67899	-2.21667	0.0266458	0.544382
ENSMUSG00000006932	Ctnnb1	656.551	0.396361	0.179013	2.21414	0.026819	0.544824
ENSMUSG00000034226	Rhov	11.901	-2.51045	1.1345	-2.21283	0.0269093	0.545114
ENSMUSG00000096936	Gm3510	3.03221	-4.67052	2.1104	-2.2131	0.026891	0.545114
ENSMUSG00000000409	Lck	4.92047	-4.91785	2.22362	-2.21164	0.0269914	0.545233
ENSMUSG00000014763	Fam120b	134.243	-0.957295	0.432736	-2.21219	0.0269534	0.545233
ENSMUSG00000036459	Wtip	21.1793	2.62762	1.18856	2.21076	0.0270525	0.545446
ENSMUSG00000075224	Lrrc55	30.3654	-2.07697	0.939638	-2.21039	0.0270781	0.545446
ENSMUSG00000006717	Acot13	354.49	0.528527	0.239389	2.20782	0.0272569	0.54617
ENSMUSG00000029088	Kcnip4	260.468	0.627549	0.284257	2.20768	0.0272666	0.54617
ENSMUSG00000038836	Agbl3	15.5211	-2.51433	1.13879	-2.20789	0.0272517	0.54617
ENSMUSG00000055945	Prr18	138.672	0.851203	0.385416	2.20853	0.0272073	0.54617
ENSMUSG00000022831	Hcls1	6.77598	3.63019	1.64574	2.20582	0.0273969	0.548014
ENSMUSG00000022236	Ropn1l	3.0765	5.18814	2.35284	2.20505	0.0274506	0.548322
ENSMUSG00000038797	Zscan2	6.20579	-3.3319	1.51173	-2.20403	0.0275219	0.548772
ENSMUSG00000042541	Sem1	342.108	0.655626	0.29752	2.20364	0.0275497	0.548772
ENSMUSG00000106093	Gm42722	8.96632	-3.73784	1.69685	-2.20281	0.0276079	0.549167
ENSMUSG00000005267	Zfp287	23.6401	2.40262	1.09249	2.19921	0.0278627	0.549515
ENSMUSG00000014355	Anapc1	123.913	-1.07524	0.488462	-2.20128	0.0277161	0.549515
ENSMUSG00000024302	Dtna	377.899	0.492364	0.223859	2.19944	0.0278466	0.549515
ENSMUSG00000024754	Tmem2	19.6907	-2.38303	1.0838	-2.19877	0.027894	0.549515
ENSMUSG00000026399	Cd55	5.86636	3.41719	1.55314	2.20019	0.0277938	0.549515
ENSMUSG00000032551	1110059G10Rik	111.586	1.29398	0.588276	2.19962	0.027834	0.549515
ENSMUSG00000041930	Fam222a	36.8269	-2.1673	0.98467	-2.20104	0.0277334	0.549515
ENSMUSG00000000957	Mmp14	45.9609	-1.73157	0.790828	-2.18957	0.0285555	0.549804
ENSMUSG00000003410	Elavl3	778.25	-0.308671	0.140862	-2.19131	0.0284294	0.549804
ENSMUSG00000020432	Tcn2	42.5734	-1.70927	0.781214	-2.18796	0.0286725	0.549804
ENSMUSG00000022369	Mtbp	6.36181	-4.27166	1.95169	-2.1887	0.0286189	0.549804
ENSMUSG00000028232	Tmem68	142.465	1.02791	0.467921	2.19676	0.0280378	0.549804
ENSMUSG00000028318	Polr1e	9.75502	3.20867	1.46635	2.18819	0.0286555	0.549804
ENSMUSG00000028657	Ppt1	269.79	0.571995	0.261338	2.18872	0.0286172	0.549804
ENSMUSG00000029436	Mmp17	308.065	-0.621221	0.28329	-2.19288	0.0283162	0.549804
ENSMUSG00000030323	Ift122	39.7859	-1.51196	0.691054	-2.18791	0.0286764	0.549804
ENSMUSG00000032245	Cln6	16.8702	-2.28571	1.04433	-2.18869	0.0286197	0.549804
ENSMUSG00000033685	Ucp2	32.2309	-1.54243	0.703507	-2.19249	0.0283443	0.549804
ENSMUSG00000034903	Cobll1	15.3885	3.09761	1.41279	2.19254	0.0283405	0.549804
ENSMUSG00000036309	Skp1a	891.761	0.364733	0.166085	2.19606	0.0280878	0.549804
ENSMUSG00000037331	Larp1	288.456	-0.738187	0.336246	-2.19538	0.0281363	0.549804
ENSMUSG00000037541	Shank2	108.763	-1.05211	0.479878	-2.19246	0.0283464	0.549804
ENSMUSG00000039697	Ncoa7	166.293	0.85664	0.391045	2.19064	0.0284776	0.549804
ENSMUSG00000052479	A330008L17Rik	12.7763	-3.27009	1.4879	-2.19779	0.0279644	0.549804
ENSMUSG00000070304	Scn2b	332.743	-0.425203	0.193677	-2.19543	0.0281331	0.549804
ENSMUSG00000073616	Cops9	219.595	0.552015	0.25221	2.18871	0.0286179	0.549804
ENSMUSG00000074865	Zfp934	21.7468	3.45379	1.57404	2.19422	0.0282199	0.549804
ENSMUSG00000005698	Ctcf	145.337	-0.795436	0.363946	-2.18559	0.0288456	0.551572
ENSMUSG00000049791	Fzd4	13.0022	-3.40055	1.55582	-2.1857	0.0288379	0.551572
ENSMUSG00000018501	Ncor1	480.747	-0.480143	0.219867	-2.18379	0.0289779	0.552625
ENSMUSG00000045994	B3gat1	175.909	-0.622904	0.285238	-2.1838	0.0289768	0.552625
ENSMUSG00000082935	Gm7658	2.40568	1.92317	0.880938	2.1831	0.0290286	0.552856
ENSMUSG00000018770	Atp5g3	2016.99	0.245382	0.112546	2.18029	0.0292358	0.555324
ENSMUSG00000038342	Mlxip	18.1416	2.65051	1.21538	2.1808	0.029198	0.555324
ENSMUSG00000022090	Pdlim2	55.1689	1.46814	0.674657	2.17613	0.0295459	0.555728
ENSMUSG00000028959	Fastk	132.318	-0.848506	0.390153	-2.1748	0.029645	0.555728
ENSMUSG00000035011	Zbtb7a	497.37	-0.40343	0.185345	-2.17664	0.0295073	0.555728
ENSMUSG00000042705	Commd10	57.0435	1.43797	0.660869	2.17588	0.0295641	0.555728
ENSMUSG00000043635	Adamts3	2.76524	4.10122	1.88478	2.17597	0.0295575	0.555728
ENSMUSG00000053399	Adamts18	7.60967	-3.63447	1.66885	-2.17782	0.0294191	0.555728
ENSMUSG00000059810	Rgs3	4.64429	3.49066	1.605	2.17487	0.0296399	0.555728
ENSMUSG00000074513	Arfip1	30.9992	2.10494	0.966969	2.17684	0.0294923	0.555728
ENSMUSG00000078768	Zfp566	16.7245	-2.84034	1.30592	-2.17497	0.0296322	0.555728
ENSMUSG00000108601	Gm44645	5.23049	-4.20262	1.93014	-2.17737	0.0294528	0.555728
ENSMUSG00000038910	Plcl2	115.871	-0.794652	0.365675	-2.17311	0.0297722	0.557382
ENSMUSG00000040836	Gpr161	16.19	3.79313	1.74661	2.17171	0.0298777	0.558628
ENSMUSG00000032235	Ice2	31.2047	2.32778	1.07215	2.17114	0.0299204	0.558696
ENSMUSG00000025352	Gdf11	34.6041	1.8971	0.874524	2.1693	0.03006	0.560572
ENSMUSG00000022120	Rnf219	31.7267	-1.98867	0.917154	-2.16831	0.0301353	0.561245
ENSMUSG00000090207	4930524O07Rik	13.1625	3.00606	1.3877	2.16622	0.0302946	0.563479
ENSMUSG00000050912	Tmem123	41.765	2.02863	0.936715	2.16569	0.0303349	0.563498
ENSMUSG00000028517	Plpp3	763.515	0.421716	0.194961	2.16308	0.0305352	0.565414
ENSMUSG00000032602	Slc25a20	34.2981	1.84491	0.853095	2.16261	0.0305712	0.565414
ENSMUSG00000048106	4632415L05Rik	34.9485	1.75781	0.812941	2.16229	0.030596	0.565414
ENSMUSG00000087413	Gm11266	10.265	-3.53951	1.6364	-2.16299	0.0305422	0.565414
ENSMUSG00000037152	Ndufc1	211.575	-0.712063	0.329485	-2.16114	0.0306848	0.566324
ENSMUSG00000071037	Camkmt	2.81333	-4.87896	2.25928	-2.15952	0.0308101	0.567905
ENSMUSG00000028289	Epha7	132.088	-0.844257	0.391286	-2.15765	0.0309551	0.569844
ENSMUSG00000025498	Irf7	6.59958	-3.55262	1.64858	-2.15496	0.0311648	0.570646
ENSMUSG00000030583	Sipa1l3	50.0556	-1.67929	0.778707	-2.15651	0.0310441	0.570646
ENSMUSG00000037254	Itih2	10.0832	-3.56344	1.65325	-2.15541	0.0311296	0.570646
ENSMUSG00000050621	Rps27rt	28.0983	0.996482	0.462199	2.15596	0.0310868	0.570646
ENSMUSG00000110869	AC122901.1	4.46141	4.33114	2.01024	2.15454	0.0311979	0.570646
ENSMUSG00000064367	mt-Nd5	22304.9	0.260549	0.121009	2.15313	0.0313083	0.571936
ENSMUSG00000002103	Acp2	100.361	-0.885991	0.412198	-2.14943	0.0316002	0.574027
ENSMUSG00000023259	Slc26a6	4.05269	3.88252	1.80571	2.15014	0.0315445	0.574027
ENSMUSG00000027002	Nckap1	762.133	0.339391	0.157919	2.14914	0.0316232	0.574027
ENSMUSG00000029622	Arpc1b	61.7511	-1.39053	0.646759	-2.14999	0.0315558	0.574027
ENSMUSG00000048921	Zfp689	16.2865	-2.4535	1.14127	-2.1498	0.0315713	0.574027
ENSMUSG00000000266	Mid2	33.6571	1.69899	0.79106	2.14773	0.0317349	0.574598
ENSMUSG00000026107	Nabp1	34.3864	-2.1071	0.980873	-2.14819	0.0316987	0.574598
ENSMUSG00000019054	Fis1	403.08	0.380435	0.17728	2.14596	0.0318765	0.575387
ENSMUSG00000027163	Commd9	52.7493	1.31986	0.615126	2.14567	0.031899	0.575387
ENSMUSG00000056310	Tyw1	25.9683	2.03786	0.949686	2.14582	0.0318871	0.575387
ENSMUSG00000030469	Zfp719	29.1283	2.14456	1.0007	2.14305	0.032109	0.577194
ENSMUSG00000052713	Zfp608	29.8004	-2.21413	1.03279	-2.14383	0.0320464	0.577194
ENSMUSG00000058897	Col25a1	89.4707	1.23278	0.575283	2.14291	0.0321201	0.577194
ENSMUSG00000003418	St8sia6	7.58732	-3.76261	1.75706	-2.14142	0.03224	0.577685
ENSMUSG00000035069	Oma1	38.0729	-2.13572	0.997453	-2.14117	0.0322604	0.577685
ENSMUSG00000036580	Spg20	76.0067	1.17467	0.548766	2.14057	0.0323088	0.577685
ENSMUSG00000097482	Gm17634	2.42939	5.18044	2.41978	2.14087	0.0322843	0.577685
ENSMUSG00000006675	P4htm	177.1	-0.557351	0.260595	-2.13877	0.0324546	0.578848
ENSMUSG00000060802	B2m	441.702	0.593503	0.277497	2.13877	0.0324541	0.578848
ENSMUSG00000003545	Fosb	8.31125	-2.74095	1.28272	-2.13681	0.0326131	0.579607
ENSMUSG00000004317	Clcn5	26.9278	-2.12086	0.993259	-2.13526	0.0327402	0.579607
ENSMUSG00000025078	Nhlrc2	38.2717	2.20102	1.03017	2.13657	0.0326332	0.579607
ENSMUSG00000031765	Mt1	772.326	0.291207	0.136328	2.13608	0.0326726	0.579607
ENSMUSG00000059534	Uqcr10	375.98	0.490654	0.22983	2.13486	0.0327726	0.579607
ENSMUSG00000064337	mt-Rnr1	89831.6	0.439809	0.206022	2.13476	0.0327805	0.579607
ENSMUSG00000103343	Gm37052	14.662	3.94301	1.84595	2.13604	0.0326764	0.579607
ENSMUSG00000002603	Tgfb1	8.84663	-3.07893	1.44417	-2.13196	0.0330098	0.580293
ENSMUSG00000010086	Rnf112	299.866	-0.478204	0.224132	-2.13358	0.0328769	0.580293
ENSMUSG00000018217	Pmp22	55.8655	1.44026	0.675345	2.13263	0.0329552	0.580293
ENSMUSG00000022526	Zfp251	87.7297	-1.29645	0.608422	-2.13083	0.0331029	0.580293
ENSMUSG00000026915	Strbp	588.973	0.374773	0.17586	2.13109	0.0330821	0.580293
ENSMUSG00000062393	Dgkk	20.8613	-2.58694	1.21374	-2.13138	0.033058	0.580293
ENSMUSG00000098160	Gm26974	5.22774	-6.03898	2.83137	-2.13288	0.0329344	0.580293
ENSMUSG00000097311	Gm26871	193.902	0.663732	0.311751	2.12905	0.0332505	0.582169
ENSMUSG00000023249	Parp3	13.3403	2.62561	1.23452	2.12682	0.0334347	0.583966
ENSMUSG00000038507	Parp12	9.34591	-3.10159	1.45827	-2.1269	0.0334285	0.583966
ENSMUSG00000110156	Gm42067	2.64339	-4.60421	2.16734	-2.12436	0.0336399	0.586835
ENSMUSG00000037752	Xkr8	8.92993	-3.44319	1.62184	-2.12301	0.033753	0.58802
ENSMUSG00000051617	Krt9	16.1652	-2.69999	1.27204	-2.12257	0.03379	0.58802
ENSMUSG00000005142	Man2b1	75.9434	-1.13009	0.53289	-2.12068	0.0339489	0.589354
ENSMUSG00000110195	Pde2a	3.64319	4.12536	1.94501	2.121	0.0339222	0.589354
ENSMUSG00000040606	Kazn	218.276	-0.645293	0.304386	-2.11998	0.0340078	0.58966
ENSMUSG00000000253	Gmpr	126.647	-0.935989	0.44288	-2.11341	0.0345653	0.592591
ENSMUSG00000005054	Cstb	101.4	1.0535	0.498536	2.11319	0.0345843	0.592591
ENSMUSG00000016427	Ndufa1	222.574	0.551822	0.261252	2.11222	0.0346675	0.592591
ENSMUSG00000020267	Hint1	808.247	0.331925	0.157164	2.11197	0.0346889	0.592591
ENSMUSG00000021243	Fcf1	46.2157	1.23223	0.583957	2.11013	0.0348472	0.592591
ENSMUSG00000022217	Emc9	63.4217	-1.2117	0.573059	-2.11444	0.0344776	0.592591
ENSMUSG00000026051	1500015O10Rik	3.48166	-4.38338	2.07064	-2.11692	0.0342667	0.592591
ENSMUSG00000028229	Rmdn1	32.2036	-2.06529	0.975772	-2.11657	0.034296	0.592591
ENSMUSG00000029173	Sepsecs	19.3871	-2.42128	1.14685	-2.11124	0.0347519	0.592591
ENSMUSG00000031170	Slc38a5	4.3028	-3.66123	1.73506	-2.11015	0.0348457	0.592591
ENSMUSG00000034354	Mtmr3	108.609	0.971753	0.460602	2.10975	0.0348802	0.592591
ENSMUSG00000034848	Ttc21b	31.3274	1.90874	0.90414	2.11111	0.0347629	0.592591
ENSMUSG00000037971	1110032A03Rik	103.511	0.968806	0.457913	2.1157	0.0343702	0.592591
ENSMUSG00000038965	Ube2l3	346.438	-0.531932	0.251503	-2.11501	0.0344287	0.592591
ENSMUSG00000040446	Rprd1a	3.48988	-3.59446	1.70304	-2.11062	0.0348053	0.592591
ENSMUSG00000041870	Ankrd13a	45.2889	-1.43543	0.678299	-2.11623	0.0343256	0.592591
ENSMUSG00000085282	Gm15663	4.02986	-3.26289	1.54242	-2.11544	0.0343925	0.592591
ENSMUSG00000039105	Atp6v1g1	178.611	0.735487	0.34912	2.10669	0.0351447	0.595672
ENSMUSG00000060126	Tpt1	1391.61	0.332812	0.157967	2.10684	0.035131	0.595672
ENSMUSG00000001768	Rin2	28.251	1.62611	0.7729	2.10391	0.0353867	0.596244
ENSMUSG00000005718	Tfap4	12.1624	3.39764	1.61423	2.1048	0.0353085	0.596244
ENSMUSG00000022960	Donson	19.8469	2.41977	1.14992	2.10429	0.0353534	0.596244
ENSMUSG00000025006	Sorbs1	139.903	-0.883298	0.419627	-2.10496	0.0352946	0.596244
ENSMUSG00000025733	Rhot2	139.68	-0.833322	0.395834	-2.10523	0.0352713	0.596244
ENSMUSG00000115543	B230362B09Rik	3.96255	-4.37074	2.07808	-2.10326	0.0354429	0.59649
ENSMUSG00000103663	2900037B21Rik	21.0641	2.00436	0.953655	2.10177	0.0355737	0.597989
ENSMUSG00000116624	AC154654.1	7.4987	-3.69346	1.75886	-2.09992	0.0357359	0.60001
ENSMUSG00000038805	Six3	156.745	1.28766	0.613537	2.09875	0.0358387	0.601033
ENSMUSG00000031610	Scrg1	115.11	1.08399	0.516611	2.09826	0.0358819	0.601053
ENSMUSG00000032218	Ccnb2	5.01618	-5.76156	2.74689	-2.09748	0.0359511	0.601312
ENSMUSG00000045435	Tmem60	143.558	1.10678	0.527755	2.09714	0.0359813	0.601312
ENSMUSG00000029655	N4bp2l2	115.007	0.881248	0.420756	2.09444	0.036221	0.602505
ENSMUSG00000040548	Tex2	161.198	-0.937135	0.447414	-2.09456	0.0362102	0.602505
ENSMUSG00000040563	Plppr2	196.093	-0.564714	0.269557	-2.09497	0.0361737	0.602505
ENSMUSG00000097944	A130014A01Rik	5.3179	-4.34881	2.07531	-2.0955	0.0361261	0.602505
ENSMUSG00000020736	Nt5c	105.996	-0.912052	0.43618	-2.091	0.0365282	0.60393
ENSMUSG00000021474	Sfxn1	216.114	-0.505833	0.24205	-2.08979	0.0366366	0.60393
ENSMUSG00000024581	Napg	370.849	0.499649	0.239051	2.09014	0.0366056	0.60393
ENSMUSG00000032740	Ccdc88a	392.245	0.542277	0.259402	2.09049	0.0365738	0.60393
ENSMUSG00000041415	Dicer1	87.6371	-1.00584	0.480992	-2.09118	0.0365122	0.60393
ENSMUSG00000071281	Zfp65	27.7644	-2.00276	0.957225	-2.09225	0.0364158	0.60393
ENSMUSG00000074826	Gm10767	4.13671	-3.6194	1.72968	-2.09253	0.0363916	0.60393
ENSMUSG00000108137	Gm44053	12.0125	4.01311	1.92042	2.08971	0.036644	0.60393
ENSMUSG00000027016	Zfp385b	148.505	-0.795336	0.381004	-2.08747	0.0368455	0.605856
ENSMUSG00000058407	Txndc9	183.806	0.69847	0.334576	2.08763	0.0368313	0.605856
ENSMUSG00000026999	Nup35	24.3868	2.23191	1.06983	2.08622	0.0369587	0.607021
ENSMUSG00000025224	Gbf1	137.974	-0.954495	0.457749	-2.08519	0.0370516	0.60785
ENSMUSG00000005045	Chd5	293.887	-0.569189	0.273328	-2.08244	0.0373024	0.60848
ENSMUSG00000019952	Poc1b	16.1074	-3.06578	1.47199	-2.08275	0.0372741	0.60848
ENSMUSG00000034868	Myl12b	624.083	-0.402013	0.192964	-2.08336	0.0372183	0.60848
ENSMUSG00000040586	Ofd1	22.8634	-2.37307	1.13882	-2.0838	0.0371788	0.60848
ENSMUSG00000056209	Npm3	9.44991	-3.68973	1.77141	-2.08293	0.0372574	0.60848
ENSMUSG00000111947	Gm47438	4.03105	4.69772	2.25739	2.08104	0.0374305	0.609875
ENSMUSG00000035228	Ccdc106	106.599	-0.883792	0.424923	-2.07989	0.0375356	0.610892
ENSMUSG00000051185	Fam174a	196.376	0.667303	0.320914	2.07938	0.0375821	0.610955
ENSMUSG00000044791	Setd2	124.479	-0.90434	0.435035	-2.07877	0.0376381	0.611171
ENSMUSG00000022354	Ndufb9	662.582	0.348837	0.167997	2.07645	0.0378523	0.612113
ENSMUSG00000025613	Cct8	491.974	0.494159	0.238029	2.07604	0.0378898	0.612113
ENSMUSG00000032667	Pon2	123.272	-0.885233	0.426396	-2.07608	0.0378864	0.612113
ENSMUSG00000035172	Plekhh3	20.7911	-1.94164	0.934751	-2.07718	0.0377851	0.612113
ENSMUSG00000112483	Gm48542	12.1151	2.82856	1.36262	2.07583	0.0379098	0.612113
ENSMUSG00000047669	Msl3l2	53.1111	1.665	0.802364	2.07512	0.0379754	0.612482
ENSMUSG00000108005	Gm44435	13.062	-3.16185	1.52437	-2.07419	0.0380613	0.613176
ENSMUSG00000029833	Trim24	65.113	1.43058	0.690111	2.07297	0.038175	0.613628
ENSMUSG00000037736	Limch1	206.24	-0.635638	0.306596	-2.07321	0.0381529	0.613628
ENSMUSG00000104969	Gm43445	25.6976	-2.12014	1.02329	-2.0719	0.0382752	0.614549
ENSMUSG00000047409	Ctdspl	124.081	-1.20903	0.583777	-2.07105	0.0383537	0.615119
ENSMUSG00000105224	Gm3364	4.73199	-5.1446	2.4848	-2.07042	0.0384128	0.615378
ENSMUSG00000107205	Gm42576	4.32034	-3.62175	1.74971	-2.06991	0.0384606	0.615455
ENSMUSG00000027170	Eif3m	150.977	0.869261	0.420361	2.06789	0.0386504	0.617615
ENSMUSG00000045104	Gm5514	4.37144	-1.47671	0.71424	-2.06753	0.0386846	0.617615
ENSMUSG00000108956	Gm45179	36.6904	-1.86433	0.901906	-2.0671	0.0387249	0.617615
ENSMUSG00000029810	Tmem176b	131.653	-0.754906	0.365521	-2.06529	0.0388956	0.619648
ENSMUSG00000020691	Mettl2	27.357	-2.10358	1.02091	-2.06049	0.0393514	0.620713
ENSMUSG00000021236	Entpd5	41.8776	-1.58904	0.77037	-2.06269	0.0391418	0.620713
ENSMUSG00000021772	Nkiras1	384.298	0.587354	0.2848	2.06234	0.0391756	0.620713
ENSMUSG00000029516	Cit	478.137	-0.361222	0.175124	-2.06267	0.0391444	0.620713
ENSMUSG00000036315	Znrd1	68.0232	1.2642	0.613512	2.0606	0.0393415	0.620713
ENSMUSG00000036403	Cep135	15.5081	2.36041	1.1451	2.0613	0.0392742	0.620713
ENSMUSG00000036916	Zfp280c	28.3435	1.8958	0.920075	2.06048	0.0393525	0.620713
ENSMUSG00000060935	Tmem263	149.401	0.994004	0.482377	2.06064	0.0393376	0.620713
ENSMUSG00000062075	Lmnb2	29.0662	-2.04971	0.994563	-2.06091	0.0393116	0.620713
ENSMUSG00000015733	Capza2	687.17	0.406519	0.197472	2.05862	0.039531	0.622842
ENSMUSG00000075327	Zbtb2	11.4498	2.92264	1.42014	2.058	0.0395904	0.623092
ENSMUSG00000030498	Gas2	37.9448	1.88879	0.918401	2.05661	0.0397239	0.623138
ENSMUSG00000031819	Emc8	84.6945	0.906652	0.440735	2.05713	0.0396733	0.623138
ENSMUSG00000066607	6030419C18Rik	58.8084	-1.02789	0.499744	-2.05683	0.0397024	0.623138
ENSMUSG00000030032	Wdr54	45.8406	-1.2234	0.595133	-2.05568	0.0398133	0.623858
ENSMUSG00000037108	Zcwpw1	8.35291	2.9094	1.41675	2.05358	0.0400166	0.626358
ENSMUSG00000020271	Fbxw11	210.855	0.686341	0.334781	2.05012	0.0403528	0.627187
ENSMUSG00000020280	Pus10	32.3195	2.13407	1.04091	2.05021	0.040344	0.627187
ENSMUSG00000026247	Ecel1	74.6534	1.49808	0.730188	2.05163	0.0402053	0.627187
ENSMUSG00000031654	Cbln1	21.8916	-2.0676	1.00911	-2.04893	0.0404691	0.627187
ENSMUSG00000032041	Tirap	4.961	4.47663	2.18305	2.05063	0.0403034	0.627187
ENSMUSG00000032267	Usp28	24.6958	-2.23589	1.09143	-2.04859	0.0405025	0.627187
ENSMUSG00000032583	Mon1a	35.3159	1.54547	0.754425	2.04854	0.0405075	0.627187
ENSMUSG00000041920	Slc16a6	24.76	-1.94956	0.950689	-2.05068	0.0402979	0.627187
ENSMUSG00000101111	Gm28437	31.0446	0.698359	0.340782	2.04928	0.0404343	0.627187
ENSMUSG00000108181	C030015A19Rik	4.45657	-4.48676	2.18898	-2.04971	0.0403929	0.627187
ENSMUSG00000084792	1700056N10Rik	5.91007	-3.68828	1.80242	-2.04629	0.0407276	0.629914
ENSMUSG00000022150	Dab2	28.1688	-2.48375	1.2146	-2.04491	0.0408636	0.631336
ENSMUSG00000005687	Bcas2	253.7	0.711787	0.34896	2.03974	0.0413764	0.631611
ENSMUSG00000015027	Galns	12.574	-2.55474	1.25056	-2.04288	0.0410647	0.631611
ENSMUSG00000016541	Atxn10	500.595	0.412338	0.202125	2.04002	0.0413488	0.631611
ENSMUSG00000019647	Sema6a	61.7604	-1.14113	0.55925	-2.04047	0.0413034	0.631611
ENSMUSG00000020524	Gria1	710.358	-0.339001	0.166182	-2.03994	0.0413563	0.631611
ENSMUSG00000022721	Trmt2a	60.5242	1.30168	0.637626	2.04144	0.041207	0.631611
ENSMUSG00000022978	Mis18a	31.9924	1.95389	0.958901	2.03763	0.041587	0.631611
ENSMUSG00000031216	Stard8	26.4819	-1.67861	0.823687	-2.03793	0.0415574	0.631611
ENSMUSG00000033055	Ankrd54	31.2833	-1.57175	0.770985	-2.03862	0.041488	0.631611
ENSMUSG00000044254	Pcsk9	8.85614	3.35888	1.64842	2.03764	0.0415864	0.631611
ENSMUSG00000048109	Rbm15	33.5863	1.827	0.894494	2.04249	0.041103	0.631611
ENSMUSG00000053279	Aldh1a1	72.1359	1.4757	0.722064	2.04372	0.0409807	0.631611
ENSMUSG00000079003	Samd1	59.9621	1.00602	0.492789	2.04148	0.0412032	0.631611
ENSMUSG00000091183	Gm5141	18.0279	2.89891	1.42105	2.03998	0.0413527	0.631611
ENSMUSG00000105843	Gm19439	14.7264	2.79526	1.37112	2.03867	0.0414827	0.631611
ENSMUSG00000107610	D530018E20Rik	8.29098	-3.94993	1.93592	-2.04034	0.0413166	0.631611
ENSMUSG00000063235	Ptpmt1	129.585	-0.904034	0.44446	-2.03401	0.041951	0.635791
ENSMUSG00000112287	Gm47024	36.5634	-2.36149	1.16088	-2.03422	0.041929	0.635791
ENSMUSG00000022191	Drosha	148.531	-0.723472	0.355782	-2.03347	0.0420049	0.635935
ENSMUSG00000021536	Adcy2	208.021	-0.712652	0.350723	-2.03195	0.0421585	0.636089
ENSMUSG00000037826	Ppm1k	219.132	0.726133	0.357281	2.03239	0.0421147	0.636089
ENSMUSG00000040759	Cmtm5	165.027	0.575931	0.283484	2.03161	0.0421928	0.636089
ENSMUSG00000068263	Efcc1	15.2174	2.55881	1.25909	2.03227	0.0421259	0.636089
ENSMUSG00000059412	Fxyd2	15.1917	-2.41861	1.19127	-2.03027	0.0423287	0.637468
ENSMUSG00000002778	Kdelr1	102.013	-0.712878	0.35239	-2.02298	0.0430752	0.638004
ENSMUSG00000021114	Atp6v1d	833.882	0.315658	0.156109	2.02203	0.0431733	0.638004
ENSMUSG00000024299	Adamts10	21.1468	-1.98403	0.977696	-2.02929	0.0424287	0.638004
ENSMUSG00000024843	Chka	218.839	-0.693004	0.34216	-2.02538	0.0428284	0.638004
ENSMUSG00000028649	Macf1	390.763	-0.503119	0.248868	-2.02163	0.0432148	0.638004
ENSMUSG00000030319	Cand2	4.62692	-3.41286	1.68825	-2.02154	0.0432235	0.638004
ENSMUSG00000031353	Rbbp7	245.038	0.574726	0.283437	2.02771	0.0425902	0.638004
ENSMUSG00000032221	Mns1	4.8016	-4.39243	2.16885	-2.02523	0.0428438	0.638004
ENSMUSG00000034071	Zfp551	7.25377	-3.41683	1.68927	-2.02266	0.0431081	0.638004
ENSMUSG00000037072	Selenof	655.711	0.367981	0.181763	2.02451	0.0429174	0.638004
ENSMUSG00000038893	Fam117a	24.605	2.23006	1.10311	2.02162	0.0432161	0.638004
ENSMUSG00000041736	Tspo	21.3744	-2.22845	1.09902	-2.02767	0.0425941	0.638004
ENSMUSG00000047139	Cd24a	13.7927	2.43509	1.20038	2.02861	0.0424985	0.638004
ENSMUSG00000049100	Pcdh10	509.933	0.401	0.198202	2.02319	0.0430536	0.638004
ENSMUSG00000085058	8030453O22Rik	3.25181	-4.96873	2.45826	-2.02124	0.0432553	0.638004
ENSMUSG00000087174	5530601H04Rik	50.4248	1.65129	0.81513	2.02579	0.0427859	0.638004
ENSMUSG00000103973	BC055308	3.13785	4.27265	2.1113	2.0237	0.0430005	0.638004
ENSMUSG00000106870	Gm43681	31.8984	2.40566	1.18948	2.02244	0.0431305	0.638004
ENSMUSG00000110332	Gm19935	5.75818	3.89407	1.92352	2.02445	0.0429235	0.638004
ENSMUSG00000114094	Gm48375	4.63578	3.91451	1.93165	2.02651	0.0427124	0.638004
ENSMUSG00000030967	Zranb1	186.852	0.679473	0.336576	2.01878	0.0435099	0.63945
ENSMUSG00000034121	Mks1	3.89352	3.7048	1.83497	2.019	0.0434874	0.63945
ENSMUSG00000042444	Mindy2	260.078	-0.671931	0.332875	-2.01857	0.0435319	0.63945
ENSMUSG00000097596	Gm26673	3.47054	-5.23727	2.59343	-2.01944	0.0434415	0.63945
ENSMUSG00000002835	Chaf1a	5.4201	-4.62053	2.29055	-2.01721	0.0436732	0.639559
ENSMUSG00000034037	Fgd5	11.7268	3.01532	1.49416	2.01807	0.043584	0.639559
ENSMUSG00000109727	Gm45464	2.33155	-3.78576	1.87646	-2.0175	0.0436434	0.639559
ENSMUSG00000021226	Acot2	17.1039	-1.77789	0.881814	-2.01617	0.0437817	0.640492
ENSMUSG00000024793	Tnfrsf25	2.47007	-5.10281	2.53371	-2.01396	0.0440132	0.643222
ENSMUSG00000027035	Cers6	74.7948	1.26676	0.629359	2.01279	0.0441372	0.644376
ENSMUSG00000022325	Pop1	13.5645	-2.28991	1.14017	-2.00839	0.0446014	0.646775
ENSMUSG00000024661	Fth1	7352.13	0.15981	0.0794884	2.01048	0.0443802	0.646775
ENSMUSG00000028809	Srrm1	254.417	0.468112	0.233119	2.00804	0.0446387	0.646775
ENSMUSG00000042694	Stn1	23.3172	1.79874	0.89587	2.00782	0.0446628	0.646775
ENSMUSG00000044014	Npy5r	15.9511	2.4884	1.23804	2.00995	0.0444368	0.646775
ENSMUSG00000061983	Rps12	1021.74	0.372231	0.185345	2.00832	0.0446095	0.646775
ENSMUSG00000104672	Gm43665	2.51143	-5.00063	2.48966	-2.00856	0.044584	0.646775
ENSMUSG00000105962	Gm42432	2.88994	4.57581	2.27801	2.00869	0.0445705	0.646775
ENSMUSG00000063065	Mapk3	308.897	0.435192	0.216818	2.00718	0.0447305	0.647102
ENSMUSG00000002416	Ndufb2	163.579	0.604162	0.301565	2.00342	0.0451321	0.647674
ENSMUSG00000003477	Inmt	4.2853	4.03452	2.01466	2.00258	0.0452223	0.647674
ENSMUSG00000019312	Grb7	6.23539	-4.11266	2.05172	-2.00449	0.0450176	0.647674
ENSMUSG00000024743	Syt7	654.54	-0.40386	0.201373	-2.00553	0.0449066	0.647674
ENSMUSG00000025364	Pa2g4	141.138	0.845389	0.422019	2.0032	0.0451556	0.647674
ENSMUSG00000037486	Asxl2	114.396	-0.949056	0.473832	-2.00294	0.0451841	0.647674
ENSMUSG00000047844	Bex4	63.791	-1.39078	0.69421	-2.0034	0.0451339	0.647674
ENSMUSG00000058246	Gm10037	8.90835	3.10017	1.54584	2.00549	0.0449108	0.647674
ENSMUSG00000105388	Rpl36a-ps2	26.0826	0.990146	0.494272	2.00324	0.0451515	0.647674
ENSMUSG00000108893	Gm44927	14.8196	-2.15153	1.07431	-2.00271	0.045208	0.647674
ENSMUSG00000029148	Nrbp1	113.434	-0.748159	0.373821	-2.00138	0.045351	0.648868
ENSMUSG00000041297	Cdk13	122.811	-0.857554	0.428967	-1.99911	0.045596	0.651723
ENSMUSG00000001948	Spa17	15.9222	2.78962	1.40182	1.99	0.0465915	0.652621
ENSMUSG00000002524	Puf60	279.131	-0.629716	0.317886	-1.98095	0.0475969	0.652621
ENSMUSG00000019373	Cops3	216.157	0.511558	0.258256	1.98082	0.0476116	0.652621
ENSMUSG00000019975	Ikbip	45.865	1.70583	0.860013	1.98349	0.0473125	0.652621
ENSMUSG00000020255	D10Wsu102e	88.5384	0.988318	0.498863	1.98114	0.0475755	0.652621
ENSMUSG00000020601	Trib2	90.9737	-1.13058	0.570454	-1.98189	0.0474913	0.652621
ENSMUSG00000021279	Cdc42bpb	178.195	-0.809513	0.405427	-1.99669	0.0458588	0.652621
ENSMUSG00000021624	Cd180	2.8073	-4.50332	2.26405	-1.98906	0.046695	0.652621
ENSMUSG00000021650	Ptcd2	108.897	0.767891	0.384966	1.9947	0.0460757	0.652621
ENSMUSG00000022515	Anks3	57.2397	-1.26941	0.637597	-1.99093	0.0464885	0.652621
ENSMUSG00000023033	Scn8a	460.302	-0.399959	0.200738	-1.99244	0.0463223	0.652621
ENSMUSG00000023328	Ache	136.028	0.886949	0.44736	1.98263	0.0474089	0.652621
ENSMUSG00000026003	Acadl	95.0278	0.942985	0.474163	1.98874	0.0467304	0.652621
ENSMUSG00000027940	Tpm3	233.177	-0.482604	0.243313	-1.98347	0.0473151	0.652621
ENSMUSG00000028039	Efna3	108.431	-0.806708	0.407455	-1.97987	0.0477181	0.652621
ENSMUSG00000030802	Bckdk	91.2158	-1.17581	0.590951	-1.98969	0.0466253	0.652621
ENSMUSG00000030806	Stx1b	536.876	-0.350655	0.176712	-1.98433	0.0472193	0.652621
ENSMUSG00000031543	Ank1	70.1541	-1.29335	0.649484	-1.99136	0.0464418	0.652621
ENSMUSG00000031732	Phlpp2	61.1109	1.19962	0.604569	1.98425	0.0472278	0.652621
ENSMUSG00000032383	Ppib	241.706	0.556524	0.280606	1.9833	0.0473344	0.652621
ENSMUSG00000033983	Coil	62.6504	1.30545	0.653636	1.99721	0.0458019	0.652621
ENSMUSG00000035337	Uchl4	5.74436	2.10718	1.0641	1.98024	0.0476761	0.652621
ENSMUSG00000036199	Ndufa13	651.315	-0.284827	0.14327	-1.98804	0.0468068	0.652621
ENSMUSG00000036533	Cdc42ep3	124.106	-1.0575	0.530111	-1.99487	0.0460574	0.652621
ENSMUSG00000038876	Rnf146	116.502	0.802261	0.402812	1.99165	0.0464093	0.652621
ENSMUSG00000039217	Il18	77.5179	1.16132	0.586659	1.97954	0.047755	0.652621
ENSMUSG00000039717	Ralyl	150.772	0.728403	0.366522	1.98734	0.0468849	0.652621
ENSMUSG00000040363	Bcor	39.9621	-1.67079	0.843396	-1.98103	0.0475877	0.652621
ENSMUSG00000045087	S1pr5	24.7172	1.62309	0.814821	1.99196	0.0463755	0.652621
ENSMUSG00000045912	C2cd4c	25.7785	-2.01287	1.0112	-1.99057	0.0465281	0.652621
ENSMUSG00000049659	Aftph	172.524	0.807194	0.40634	1.9865	0.0469776	0.652621
ENSMUSG00000049755	Zfp672	44.2549	1.57243	0.793017	1.98284	0.0473849	0.652621
ENSMUSG00000050640	Tmem150c	84.0763	-1.09889	0.5529	-1.98751	0.0468664	0.652621
ENSMUSG00000053293	Pom121	139.776	-0.829719	0.415712	-1.9959	0.0459448	0.652621
ENSMUSG00000055681	Cope	304.55	0.460368	0.232509	1.98	0.0477035	0.652621
ENSMUSG00000058076	Sdhc	425.526	-0.452353	0.227832	-1.98547	0.0470926	0.652621
ENSMUSG00000059183	Mtfmt	21.3964	-2.18294	1.09311	-1.99701	0.0458244	0.652621
ENSMUSG00000059751	Rps3a3	3.02055	1.24244	0.624737	1.98875	0.0467293	0.652621
ENSMUSG00000073988	Ttpa	19.0279	2.76119	1.39445	1.98012	0.0476896	0.652621
ENSMUSG00000074519	Zfp971	12.0721	3.11292	1.55902	1.99672	0.0458557	0.652621
ENSMUSG00000086815	3110082J24Rik	8.64113	-3.03246	1.5219	-1.99254	0.0463114	0.652621
ENSMUSG00000097839	Gm26909	4.04233	-5.3341	2.68398	-1.98738	0.0468803	0.652621
ENSMUSG00000102411	Gm36936	5.58467	3.6003	1.81446	1.98422	0.047231	0.652621
ENSMUSG00000103482	Gm37999	22.139	-2.57705	1.29137	-1.9956	0.0459777	0.652621
ENSMUSG00000107201	5930420M18Rik	2.37999	4.47701	2.25991	1.98106	0.0475848	0.652621
ENSMUSG00000110357	A030001D20Rik	14.4154	2.28954	1.14882	1.99296	0.0462661	0.652621
ENSMUSG00000000876	Pxmp4	29.62	1.45671	0.737414	1.97544	0.0482188	0.656291
ENSMUSG00000015850	Adamtsl4	16.4939	2.6581	1.35235	1.96553	0.0493525	0.656291
ENSMUSG00000016024	Lbp	2.31894	4.52529	2.30435	1.9638	0.0495532	0.656291
ENSMUSG00000019883	Echdc1	75.9556	1.20586	0.614439	1.96254	0.0496992	0.656291
ENSMUSG00000020100	Slc29a3	29.5361	-1.70155	0.864932	-1.96726	0.0491533	0.656291
ENSMUSG00000020143	Dock2	5.6844	-3.52033	1.78533	-1.97181	0.0486318	0.656291
ENSMUSG00000021555	Naa35	130.666	-0.850072	0.431799	-1.96868	0.0489904	0.656291
ENSMUSG00000024858	Grk2	363.846	-0.460491	0.233812	-1.9695	0.0488962	0.656291
ENSMUSG00000027684	Mecom	3.43933	-5.11211	2.5907	-1.97326	0.0484663	0.656291
ENSMUSG00000027774	Gfm1	77.9122	-1.04678	0.530906	-1.97169	0.0486449	0.656291
ENSMUSG00000028389	Zfp37	54.9583	1.40265	0.710812	1.9733	0.0484609	0.656291
ENSMUSG00000028967	Errfi1	45.9108	-1.60407	0.816815	-1.96381	0.0495526	0.656291
ENSMUSG00000031066	Usp11	209.029	-0.674844	0.342489	-1.97041	0.048791	0.656291
ENSMUSG00000031266	Gla	24.3741	2.16249	1.10046	1.96507	0.0494056	0.656291
ENSMUSG00000031659	Adcy7	4.32207	-3.8389	1.94566	-1.97306	0.0484887	0.656291
ENSMUSG00000032407	U2surp	279.547	0.499206	0.252623	1.97609	0.0481444	0.656291
ENSMUSG00000032965	Ift57	96.9188	0.912573	0.464627	1.9641	0.0495186	0.656291
ENSMUSG00000035770	Dync1li2	247.405	-0.561851	0.284392	-1.97562	0.048198	0.656291
ENSMUSG00000036030	Prtg	3.34447	-4.16509	2.1162	-1.9682	0.0490455	0.656291
ENSMUSG00000040061	Plcb2	9.54652	-3.45025	1.75101	-1.97043	0.0487889	0.656291
ENSMUSG00000040624	Plekhg1	16.1823	2.40254	1.21723	1.97378	0.0484067	0.656291
ENSMUSG00000041605	5730559C18Rik	3.36693	4.47001	2.2649	1.9736	0.0484275	0.656291
ENSMUSG00000042628	Zfyve1	23.2968	-1.3955	0.708183	-1.97054	0.0487764	0.656291
ENSMUSG00000044231	Nhlrc1	32.2098	-1.69828	0.85964	-1.97558	0.0482027	0.656291
ENSMUSG00000048402	Gli2	7.89798	-4.18062	2.12325	-1.96898	0.0489559	0.656291
ENSMUSG00000049606	Zfp644	250.059	0.605454	0.308225	1.96432	0.0494926	0.656291
ENSMUSG00000053040	Aph1c	10.1685	-2.80883	1.42455	-1.97173	0.0486409	0.656291
ENSMUSG00000055485	Soga1	13.0895	-2.87846	1.46691	-1.96225	0.0497328	0.656291
ENSMUSG00000060424	Pantr1	200.333	0.710538	0.361734	1.96426	0.0495005	0.656291
ENSMUSG00000060487	Samd5	74.4108	-1.18683	0.603272	-1.96732	0.0491469	0.656291
ENSMUSG00000061458	Nol10	30.2076	-2.16338	1.10265	-1.96198	0.0497648	0.656291
ENSMUSG00000066026	Dhrs3	58.8405	1.38874	0.707726	1.96225	0.0497334	0.656291
ENSMUSG00000068522	Aard	7.96918	-4.05123	2.0538	-1.97255	0.0485465	0.656291
ENSMUSG00000070047	Fat1	40.2558	1.41859	0.721812	1.96531	0.0493779	0.656291
ENSMUSG00000083716	Gm13436	5.57835	1.76918	0.899861	1.96606	0.0492914	0.656291
ENSMUSG00000085971	Gm15411	3.15148	-5.32438	2.71064	-1.96425	0.0495007	0.656291
ENSMUSG00000104488	Gm38062	15.5433	-2.98293	1.51808	-1.96494	0.0494213	0.656291
ENSMUSG00000105935	Gm43628	7.27764	-3.57996	1.8243	-1.96237	0.0497194	0.656291
ENSMUSG00000036718	Micall2	2.88133	-4.50988	2.29936	-1.96136	0.049837	0.656638
ENSMUSG00000103477	5930409G06Rik	8.73869	-3.28647	1.67597	-1.96094	0.0498866	0.656687
ENSMUSG00000042797	Aqp11	55.3101	1.54159	0.786632	1.95974	0.0500267	0.657927
ENSMUSG00000015126	Tsr3	38.1561	1.35559	0.692007	1.95892	0.0501219	0.658574
ENSMUSG00000020882	Cacnb1	175.401	-0.523251	0.267285	-1.95765	0.0502713	0.659015
ENSMUSG00000049470	Aff4	416.143	0.591659	0.302259	1.95746	0.0502935	0.659015
ENSMUSG00000102673	Gm37437	6.85999	3.42103	1.74724	1.95797	0.0502341	0.659015
ENSMUSG00000079020	Slc45a4	63.6224	-1.27015	0.649204	-1.95647	0.0504099	0.659936
ENSMUSG00000024862	Klc2	363.916	-0.501865	0.256569	-1.95606	0.0504579	0.659961
ENSMUSG00000015094	Npdc1	558.248	-0.354419	0.18134	-1.95444	0.0506489	0.661252
ENSMUSG00000066113	Adamtsl1	20.9133	2.24248	1.14736	1.95447	0.0506457	0.661252
ENSMUSG00000002289	Angptl4	4.52938	-4.03384	2.06528	-1.95316	0.0508001	0.662122
ENSMUSG00000054364	Rhob	302.242	-0.480104	0.245817	-1.9531	0.050808	0.662122
ENSMUSG00000024091	Vapa	510.874	0.390082	0.199783	1.95253	0.0508754	0.662397
ENSMUSG00000018861	Fdxr	27.7588	-1.71671	0.879485	-1.95195	0.0509437	0.662684
ENSMUSG00000021647	Cartpt	153.538	1.41704	0.726109	1.95155	0.0509911	0.662699
ENSMUSG00000009876	Cox4i2	4.06672	-4.32883	2.21927	-1.95057	0.0511087	0.66342
ENSMUSG00000031392	Irak1	118.117	0.740533	0.3797	1.95031	0.0511392	0.66342
ENSMUSG00000069769	Msi2	236.79	-0.701169	0.359805	-1.94875	0.0513252	0.665231
ENSMUSG00000005148	Klf5	56.7669	-1.20423	0.62065	-1.94027	0.0523471	0.665255
ENSMUSG00000006356	Crip2	424.715	-0.417504	0.21443	-1.94705	0.0515293	0.665255
ENSMUSG00000006442	Srm	107.244	-0.837015	0.431373	-1.94035	0.0523373	0.665255
ENSMUSG00000022434	Fam118a	43.677	-1.55434	0.801102	-1.94025	0.052349	0.665255
ENSMUSG00000025403	Shmt2	22.1556	-1.80681	0.931132	-1.94045	0.0523253	0.665255
ENSMUSG00000028899	Taf12	37.6833	-1.47365	0.757335	-1.94584	0.0516744	0.665255
ENSMUSG00000031703	Itfg1	505.722	0.355642	0.182549	1.9482	0.0513908	0.665255
ENSMUSG00000032047	Acat1	303.831	0.41525	0.213994	1.94047	0.0523226	0.665255
ENSMUSG00000034755	Pcdh11x	123.878	-0.843157	0.433756	-1.94385	0.0519137	0.665255
ENSMUSG00000036598	Ccdc113	7.40937	-3.23675	1.66368	-1.94554	0.0517102	0.665255
ENSMUSG00000038582	Pptc7	134.122	0.887021	0.45562	1.94685	0.0515533	0.665255
ENSMUSG00000041923	Nol4	176.422	-0.810173	0.416458	-1.94539	0.0517282	0.665255
ENSMUSG00000047227	Gm527	3.36231	5.89989	3.04022	1.94061	0.0523052	0.665255
ENSMUSG00000053024	Cntn2	114.572	0.691337	0.355802	1.94304	0.0520118	0.665255
ENSMUSG00000055421	Pcdh9	406.049	0.498872	0.256786	1.94275	0.0520462	0.665255
ENSMUSG00000059713	Rcan3	45.1086	1.28715	0.662078	1.9441	0.0518834	0.665255
ENSMUSG00000066838	Zfp772	17.5573	-2.08107	1.06982	-1.94525	0.051745	0.665255
ENSMUSG00000082465	Rps6-ps3	5.07537	1.28148	0.659263	1.9438	0.0519194	0.665255
ENSMUSG00000086075	Gm15728	4.54941	-3.47187	1.78756	-1.94224	0.0521078	0.665255
ENSMUSG00000092060	Bend4	8.40547	-3.22108	1.6588	-1.94182	0.0521593	0.665255
ENSMUSG00000102157	Gm37470	5.23681	-4.36911	2.24636	-1.94498	0.0517779	0.665255
ENSMUSG00000106855	5330437M03Rik	10.8821	3.04342	1.5666	1.94269	0.0520538	0.665255
ENSMUSG00000035266	Helq	7.69664	-3.17557	1.63755	-1.93923	0.0524738	0.66625
ENSMUSG00000023017	Asic1	91.1386	0.84737	0.437095	1.93864	0.0525449	0.666278
ENSMUSG00000084898	Gm12371	13.1438	-2.53616	1.30835	-1.93844	0.0525691	0.666278
ENSMUSG00000028677	Rnf220	367.016	-0.48372	0.249654	-1.93756	0.0526767	0.667052
ENSMUSG00000024370	Cdc23	67.3418	-1.03013	0.5323	-1.93524	0.0529613	0.670064
ENSMUSG00000014932	Yes1	14.3937	-2.45945	1.2738	-1.93079	0.053509	0.671065
ENSMUSG00000025068	Gsto1	98.1242	-1.03605	0.53589	-1.93333	0.0531961	0.671065
ENSMUSG00000029017	Pmpcb	116.455	0.88368	0.457441	1.93179	0.0533854	0.671065
ENSMUSG00000034282	Evpl	12.635	-2.53361	1.31213	-1.93092	0.053493	0.671065
ENSMUSG00000034708	Grn	141.862	-0.745459	0.38576	-1.93244	0.0533046	0.671065
ENSMUSG00000044534	Ackr2	8.43884	-4.05532	2.10001	-1.9311	0.0534708	0.671065
ENSMUSG00000044647	Csrnp3	162.835	0.719129	0.372278	1.9317	0.0533971	0.671065
ENSMUSG00000053553	3110082I17Rik	37.4359	1.64972	0.85431	1.93105	0.0534764	0.671065
ENSMUSG00000054931	Zkscan4	2.02392	-5.24261	2.71175	-1.93329	0.0532001	0.671065
ENSMUSG00000062981	Mrpl42	248.711	0.596264	0.308664	1.93176	0.053389	0.671065
ENSMUSG00000022538	Lsg1	47.0669	-1.34086	0.694846	-1.92973	0.0536403	0.672122
ENSMUSG00000041658	Rragb	15.8846	1.50096	0.777967	1.92934	0.0536889	0.672143
ENSMUSG00000019132	BC005537	294.913	-0.537285	0.27882	-1.927	0.0539802	0.672301
ENSMUSG00000023904	Hcfc1r1	373.389	0.345046	0.178894	1.92877	0.0537592	0.672301
ENSMUSG00000024873	Cnih2	567.264	-0.365456	0.189625	-1.92725	0.0539481	0.672301
ENSMUSG00000025159	Mms19	39.7613	-1.32003	0.684528	-1.92838	0.0538073	0.672301
ENSMUSG00000071317	Bves	2.20907	4.532	2.35096	1.92772	0.0538898	0.672301
ENSMUSG00000113922	Gm48887	4.05662	5.00199	2.59578	1.92697	0.0539831	0.672301
ENSMUSG00000024420	Zfp521	23.2258	2.43047	1.26159	1.92651	0.0540403	0.672429
ENSMUSG00000070709	Zfp974	3.3615	4.58456	2.3802	1.92612	0.054089	0.672451
ENSMUSG00000022550	Adck5	27.1077	-1.7879	0.928818	-1.92492	0.0542391	0.672705
ENSMUSG00000026349	Ccnt2	139.756	-0.811933	0.421903	-1.92446	0.0542974	0.672705
ENSMUSG00000028577	Plaa	108.369	1.21964	0.633743	1.9245	0.0542924	0.672705
ENSMUSG00000039713	Plekhg5	84.6414	-0.883185	0.458785	-1.92505	0.0542229	0.672705
ENSMUSG00000025213	Kazald1	11.5259	-2.7963	1.45415	-1.92298	0.054482	0.672819
ENSMUSG00000031298	Adgrg2	7.20688	-3.92616	2.04375	-1.92106	0.0547243	0.672819
ENSMUSG00000031808	Slc27a1	127.358	-0.866362	0.451096	-1.92057	0.0547859	0.672819
ENSMUSG00000032399	Rpl4	1463.21	0.240038	0.124849	1.92262	0.0545273	0.672819
ENSMUSG00000033377	Palmd	35.7462	-1.83766	0.955745	-1.92275	0.054511	0.672819
ENSMUSG00000037727	Avp	194.355	1.83509	0.954986	1.92159	0.0546573	0.672819
ENSMUSG00000042712	Tceal9	503.184	0.571759	0.297593	1.92127	0.0546971	0.672819
ENSMUSG00000044646	Zbtb7c	18.5224	-2.06634	1.07623	-1.91998	0.0548609	0.672819
ENSMUSG00000051329	Nup160	6.86022	-2.71304	1.41274	-1.92041	0.0548063	0.672819
ENSMUSG00000052419	2610001J05Rik	109.466	0.931055	0.484949	1.9199	0.0548703	0.672819
ENSMUSG00000067430	Zfp763	38.7672	1.62495	0.84547	1.92195	0.0546117	0.672819
ENSMUSG00000112096	A430103D13Rik	5.01425	-3.79242	1.97479	-1.92041	0.0548056	0.672819
ENSMUSG00000041439	Mfsd6	170.643	-0.662489	0.345162	-1.91936	0.0549392	0.673088
ENSMUSG00000037110	Ralgapa2	65.2138	-1.22661	0.639253	-1.91882	0.0550077	0.673351
ENSMUSG00000028411	Aptx	60.2246	1.22908	0.641819	1.915	0.0554928	0.674192
ENSMUSG00000028656	Cap1	51.0691	-1.12342	0.585931	-1.91733	0.0551965	0.674192
ENSMUSG00000029538	Srsf9	84.609	0.879183	0.459102	1.91501	0.0554917	0.674192
ENSMUSG00000049124	Gm8186	3.32258	2.36291	1.23222	1.91761	0.0551604	0.674192
ENSMUSG00000053580	Tanc2	386.892	-0.458661	0.239368	-1.91614	0.0553478	0.674192
ENSMUSG00000055003	Lrtm2	132.15	-0.852992	0.445224	-1.91587	0.0553816	0.674192
ENSMUSG00000086844	B230206H07Rik	6.38336	3.04072	1.58637	1.91678	0.0552658	0.674192
ENSMUSG00000104262	Gm37747	3.8466	-5.41197	2.82618	-1.91494	0.0555001	0.674192
ENSMUSG00000114584	Gm47694	6.66455	-3.34364	1.7452	-1.91591	0.0553766	0.674192
ENSMUSG00000058586	Serhl	15.2275	-2.53265	1.32301	-1.91432	0.0555798	0.674589
ENSMUSG00000110088	Gm45343	10.949	-3.01795	1.57744	-1.91319	0.0557236	0.675761
ENSMUSG00000014418	Hps5	10.6177	-2.98584	1.56205	-1.91148	0.0559424	0.676157
ENSMUSG00000029501	Ankle2	51.0828	-1.30932	0.684984	-1.91146	0.0559451	0.676157
ENSMUSG00000070699	Sars2	23.2577	-1.78256	0.93221	-1.91219	0.0558523	0.676157
ENSMUSG00000105495	Gm42995	8.14448	-3.75149	1.96206	-1.91202	0.0558742	0.676157
ENSMUSG00000031201	Brcc3	129.77	0.924626	0.4839	1.91078	0.0560329	0.676647
ENSMUSG00000049612	Omg	394.907	0.477241	0.249825	1.9103	0.056094	0.676815
ENSMUSG00000018774	Cd68	30.6738	-1.63395	0.85581	-1.90924	0.0562312	0.677899
ENSMUSG00000021708	Rasgrf2	229.656	-0.481365	0.252281	-1.90805	0.0563842	0.678552
ENSMUSG00000022076	Klhl1	34.2773	2.27234	1.19136	1.90735	0.0564749	0.678552
ENSMUSG00000027792	Bche	17.8437	-2.78896	1.4621	-1.9075	0.0564561	0.678552
ENSMUSG00000057246	BC051142	2.83028	-4.24514	2.22522	-1.90774	0.0564247	0.678552
ENSMUSG00000044927	H1fx	123.567	-0.629011	0.32995	-1.90638	0.0566006	0.678922
ENSMUSG00000061524	Zic2	15.7213	2.49122	1.30666	1.90655	0.0565791	0.678922
ENSMUSG00000028358	Zfp618	29.8767	1.64432	0.863537	1.90417	0.0568876	0.681794
ENSMUSG00000026241	Nppc	7.20668	-2.78033	1.46106	-1.90296	0.0570457	0.683118
ENSMUSG00000009090	Ap1b1	298.501	-0.518929	0.272934	-1.9013	0.0572626	0.683187
ENSMUSG00000021103	Mnat1	121.165	0.864105	0.454372	1.90176	0.0572028	0.683187
ENSMUSG00000058638	Zfp110	27.5231	2.07779	1.09266	1.90159	0.0572252	0.683187
ENSMUSG00000104416	Gm37067	5.39185	3.80142	1.99858	1.90206	0.0571633	0.683187
ENSMUSG00000110344	Gm45716	19.467	-2.67166	1.40533	-1.90109	0.05729	0.683187
ENSMUSG00000016150	Tenm1	205.645	0.70797	0.372669	1.89973	0.057469	0.684752
ENSMUSG00000022946	Dopey2	121.254	-0.934015	0.491887	-1.89884	0.0575854	0.685229
ENSMUSG00000037697	Ddhd1	155.752	0.801911	0.422349	1.89869	0.0576048	0.685229
ENSMUSG00000032212	Sltm	284.757	0.533268	0.281203	1.89638	0.0579099	0.688287
ENSMUSG00000025511	Tspan4	39.0546	1.35513	0.715145	1.89491	0.0581049	0.688319
ENSMUSG00000026365	Cfh	35.3603	-1.28465	0.677879	-1.8951	0.0580786	0.688319
ENSMUSG00000028104	Polr3gl	33.6688	1.43732	0.758485	1.89499	0.0580932	0.688319
ENSMUSG00000039536	Stau1	87.3638	-0.880967	0.464702	-1.89577	0.057991	0.688319
ENSMUSG00000003354	Ccdc65	5.11242	3.02117	1.59496	1.8942	0.058199	0.688749
ENSMUSG00000030315	Vgll4	59.429	1.17451	0.620391	1.89318	0.0583335	0.688749
ENSMUSG00000044364	Tmem74b	8.65195	-2.61746	1.38239	-1.89343	0.0583009	0.688749
ENSMUSG00000046613	Vwa5b2	62.4841	-1.26128	0.666091	-1.89356	0.0582839	0.688749
ENSMUSG00000026970	Rbms1	92.6911	-1.07095	0.565866	-1.89259	0.0584124	0.689113
ENSMUSG00000116138	C030006K11Rik	41.6422	1.4748	0.779579	1.89179	0.0585187	0.689798
ENSMUSG00000063446	Plppr1	26.0415	-2.12584	1.12451	-1.89047	0.0586953	0.691311
ENSMUSG00000020052	Ascl1	17.2246	-2.87896	1.52429	-1.88872	0.0589288	0.691759
ENSMUSG00000027845	Dclre1b	6.05308	2.99322	1.58474	1.88877	0.0589228	0.691759
ENSMUSG00000028134	Ptbp2	263.86	0.646265	0.342174	1.88871	0.0589313	0.691759
ENSMUSG00000028176	Lrrc7	152.41	-0.884232	0.468338	-1.88802	0.0590231	0.691759
ENSMUSG00000046159	Chrm3	22.1686	1.67805	0.888185	1.88931	0.0588507	0.691759
ENSMUSG00000103621	Gm38366	2.78324	-4.93391	2.61326	-1.88802	0.0590226	0.691759
ENSMUSG00000002379	Ndufa11	406.475	0.402549	0.213559	1.88495	0.0594362	0.694894
ENSMUSG00000022884	Eif4a2	592.126	0.420877	0.223262	1.88513	0.0594127	0.694894
ENSMUSG00000055553	Kxd1	88.7244	0.971764	0.515367	1.88558	0.059352	0.694894
ENSMUSG00000044641	Pard6b	6.3987	-3.76397	1.99821	-1.88368	0.0596087	0.69624
ENSMUSG00000046753	Ccdc66	67.0243	-1.3241	0.703046	-1.88338	0.0596486	0.69624
ENSMUSG00000031207	Msn	42.6924	-1.56996	0.833841	-1.88281	0.0597262	0.696578
ENSMUSG00000031134	Rbmx	86.8614	0.884972	0.470243	1.88195	0.0598433	0.697377
ENSMUSG00000002458	Rgs19	67.9658	1.12436	0.597923	1.88044	0.0600478	0.698623
ENSMUSG00000041741	Pde3a	12.4449	2.63741	1.40235	1.88071	0.0600112	0.698623
ENSMUSG00000029838	Ptn	1045.65	0.342586	0.182219	1.88008	0.0600972	0.698629
ENSMUSG00000034212	Ankmy1	33.3932	-1.79156	0.953739	-1.87846	0.0603183	0.700537
ENSMUSG00000040945	Rcc2	122.138	0.720598	0.383672	1.87816	0.0603591	0.700537
ENSMUSG00000025997	Ikzf2	9.533	-2.50763	1.33633	-1.87651	0.0605859	0.700898
ENSMUSG00000031320	Rps4x	541.913	0.432309	0.230267	1.87742	0.0604606	0.700898
ENSMUSG00000031904	Slc7a6	18.5862	2.15685	1.14901	1.87715	0.060498	0.700898
ENSMUSG00000055540	Epha6	8.09331	-3.49073	1.86023	-1.87651	0.0605856	0.700898
ENSMUSG00000031832	Taf1c	16.2853	1.87342	0.999017	1.87526	0.0607567	0.701174
ENSMUSG00000032387	Rbpms2	7.06403	3.82769	2.04049	1.87587	0.0606727	0.701174
ENSMUSG00000114045	Gm34220	35.2852	-1.57212	0.83828	-1.87541	0.0607361	0.701174
ENSMUSG00000022185	Acin1	239.983	-0.711328	0.379617	-1.87381	0.060957	0.702182
ENSMUSG00000054404	Slfn5	10.3854	-2.81273	1.50127	-1.87356	0.0609911	0.702182
ENSMUSG00000092216	Gm19345	6.82795	-4.06739	2.17013	-1.87427	0.0608937	0.702182
ENSMUSG00000006731	B4galnt1	133.768	0.64408	0.343857	1.87311	0.0610537	0.702338
ENSMUSG00000000326	Comt	299.633	-0.492597	0.263971	-1.86611	0.0620266	0.702747
ENSMUSG00000001300	Efnb2	86.6127	0.894994	0.479776	1.86544	0.0621196	0.702747
ENSMUSG00000003360	Ddx23	15.5696	2.08182	1.11529	1.86662	0.0619546	0.702747
ENSMUSG00000006476	Nsmf	467.239	-0.364039	0.194783	-1.86894	0.0616309	0.702747
ENSMUSG00000018340	Anxa6	133.405	-0.631073	0.337526	-1.8697	0.0615248	0.702747
ENSMUSG00000018927	Ccl6	4.22125	-4.23834	2.26623	-1.87021	0.0614541	0.702747
ENSMUSG00000020660	Pomc	8.24493	-3.42232	1.83098	-1.86912	0.0616054	0.702747
ENSMUSG00000025505	Tmem80	85.8913	-1.22009	0.65366	-1.86655	0.0619646	0.702747
ENSMUSG00000028397	Kdm4c	35.7723	-1.54635	0.828934	-1.86547	0.0621157	0.702747
ENSMUSG00000029575	Mmab	37.7116	1.42326	0.761691	1.86855	0.0616855	0.702747
ENSMUSG00000034059	Ypel4	105.283	-0.816602	0.437653	-1.86587	0.0620599	0.702747
ENSMUSG00000034168	Irf2bpl	111.529	0.824352	0.441281	1.86809	0.0617498	0.702747
ENSMUSG00000034320	Slc26a2	10.459	-2.28212	1.22232	-1.86704	0.0618953	0.702747
ENSMUSG00000036452	Arhgap26	157.924	0.652559	0.349626	1.86645	0.0619786	0.702747
ENSMUSG00000037965	Zc3h7a	76.8546	1.23973	0.662797	1.87045	0.0614212	0.702747
ENSMUSG00000048410	Zfp407	29.7954	1.9195	1.02698	1.86908	0.0616114	0.702747
ENSMUSG00000050556	Kcnb1	503.875	-0.352422	0.188726	-1.86737	0.0618501	0.702747
ENSMUSG00000052889	Prkcb	1513.18	-0.269008	0.144182	-1.86576	0.062075	0.702747
ENSMUSG00000055093	Gm8430	63.6122	0.623872	0.333926	1.86829	0.0617212	0.702747
ENSMUSG00000068397	Gm10240	25.9895	0.692123	0.369892	1.87115	0.0613242	0.702747
ENSMUSG00000109836	Gm45884	16.4546	3.02655	1.61896	1.86944	0.061561	0.702747
ENSMUSG00000022359	Wdyhv1	50.8283	1.31077	0.702943	1.86469	0.0622249	0.703382
ENSMUSG00000029055	Plch2	51.3578	-1.23613	0.663372	-1.86341	0.0624049	0.70486
ENSMUSG00000037426	Depdc5	50.506	1.24089	0.666222	1.86258	0.0625221	0.70507
ENSMUSG00000060962	Dmkn	19.7449	2.27948	1.22406	1.86223	0.0625711	0.70507
ENSMUSG00000107414	6330419E04Rik	21.0043	2.59871	1.39543	1.86229	0.0625616	0.70507
ENSMUSG00000039533	Mmd2	363.322	-0.414438	0.222877	-1.85949	0.0629573	0.708854
ENSMUSG00000063049	Ing2	104.841	-0.914341	0.491806	-1.85915	0.0630059	0.708854
ENSMUSG00000029629	Phf14	204.815	0.656278	0.353068	1.85879	0.0630574	0.708876
ENSMUSG00000034275	Igsf9b	130.315	-0.798419	0.42973	-1.85796	0.063175	0.709453
ENSMUSG00000089832	Shkbp1	29.0434	-1.48595	0.799873	-1.85773	0.0632078	0.709453
ENSMUSG00000007817	Zmiz1	226.665	-0.673718	0.363223	-1.85483	0.06362	0.711293
ENSMUSG00000024785	Rcl1	44.9507	1.48178	0.798803	1.855	0.0635957	0.711293
ENSMUSG00000042116	Vwa1	63.3465	-1.09327	0.589238	-1.8554	0.0635385	0.711293
ENSMUSG00000072501	Phf20l1	242.91	0.774746	0.417471	1.85581	0.0634807	0.711293
ENSMUSG00000097838	C530050E15Rik	6.47281	3.56895	1.92338	1.85556	0.0635156	0.711293
ENSMUSG00000008153	Clstn3	426.941	-0.393309	0.212167	-1.85377	0.0637728	0.712444
ENSMUSG00000016319	Slc25a5	1054.75	0.331934	0.179161	1.85271	0.0639234	0.71357
ENSMUSG00000035237	Lcat	49.5529	-1.20698	0.651703	-1.85204	0.0640203	0.714096
ENSMUSG00000019990	Pde7b	27.761	-2.0225	1.09369	-1.84924	0.0644238	0.717742
ENSMUSG00000022757	Tfg	184.456	0.722169	0.390558	1.84907	0.0644474	0.717742
ENSMUSG00000014769	Psmb1	639.662	0.320275	0.17339	1.84714	0.0647268	0.717823
ENSMUSG00000021071	Trim9	382.927	-0.486491	0.263243	-1.84807	0.0645918	0.717823
ENSMUSG00000022070	Bora	12.199	3.39341	1.838	1.84625	0.0648557	0.717823
ENSMUSG00000022914	Brwd1	184.406	-0.653106	0.353699	-1.8465	0.0648196	0.717823
ENSMUSG00000043518	Rai2	14.6324	-2.24061	1.2134	-1.84655	0.0648121	0.717823
ENSMUSG00000045813	Gm9801	2.50028	-4.72466	2.557	-1.84773	0.0646412	0.717823
ENSMUSG00000046185	Zfp84	19.9586	-2.21178	1.1979	-1.84638	0.0648374	0.717823
ENSMUSG00000057143	Trim12c	4.74404	3.6893	1.99721	1.84723	0.064714	0.717823
ENSMUSG00000040435	Ppp1r15a	22.83	-1.89612	1.02722	-1.84587	0.0649116	0.717887
ENSMUSG00000003581	Rnf215	70.2426	-1.03501	0.561987	-1.84169	0.0655204	0.71812
ENSMUSG00000015354	Pcolce2	24.9179	2.1979	1.19547	1.83852	0.0659856	0.71812
ENSMUSG00000021902	Phf7	7.33524	2.88156	1.56711	1.83877	0.0659486	0.71812
ENSMUSG00000022420	Dnal4	118.46	-1.09285	0.592849	-1.84339	0.0652715	0.71812
ENSMUSG00000023118	Sympk	111.138	-0.719807	0.391484	-1.83867	0.0659643	0.71812
ENSMUSG00000023495	Pcbp4	293.419	-0.50506	0.27371	-1.84524	0.0650033	0.71812
ENSMUSG00000025743	Sdc3	286.816	-0.51117	0.277516	-1.84195	0.0654822	0.71812
ENSMUSG00000027984	Hadh	80.2173	1.46168	0.794652	1.8394	0.065856	0.71812
ENSMUSG00000030310	Slc6a1	516.052	0.402838	0.218587	1.84292	0.0653407	0.71812
ENSMUSG00000031209	Heph	3.05809	3.69135	2.00388	1.8421	0.0654601	0.71812
ENSMUSG00000032224	Fam81a	367.948	0.48616	0.264055	1.84113	0.0656026	0.71812
ENSMUSG00000036435	Exoc1	82.6631	1.10626	0.600953	1.84085	0.0656433	0.71812
ENSMUSG00000037570	Mcrs1	80.6813	-0.83107	0.451857	-1.83923	0.0658811	0.71812
ENSMUSG00000038429	Usp5	307.332	-0.373777	0.203144	-1.83996	0.0657744	0.71812
ENSMUSG00000038538	Ubn2	253.284	0.508276	0.27634	1.83931	0.065869	0.71812
ENSMUSG00000041238	Rbbp8	19.4842	2.96795	1.6139	1.83899	0.0659159	0.71812
ENSMUSG00000048222	Mfap1b	130.841	0.777982	0.423101	1.83876	0.0659506	0.71812
ENSMUSG00000051224	Tceanc	5.54628	4.00403	2.17669	1.8395	0.0658413	0.71812
ENSMUSG00000087403	Kantr	161.878	0.636382	0.345065	1.84424	0.0651485	0.71812
ENSMUSG00000097330	Gm26672	3.42449	4.97339	2.70078	1.84146	0.0655536	0.71812
ENSMUSG00000109933	Gm7600	3.96278	1.77988	0.965861	1.84279	0.065359	0.71812
ENSMUSG00000097417	Gm26669	4.16787	-5.12775	2.78995	-1.83794	0.0660715	0.718508
ENSMUSG00000027239	Mdk	66.0705	-0.916516	0.499183	-1.83603	0.066353	0.721022
ENSMUSG00000010175	Prox1	24.0174	-2.07398	1.12999	-1.83539	0.0664476	0.721103
ENSMUSG00000024953	Prdx5	681.792	0.310739	0.169343	1.83496	0.0665114	0.721103
ENSMUSG00000049800	Sertad2	57.5012	1.43688	0.782982	1.83514	0.0664849	0.721103
ENSMUSG00000004151	Etv1	184.211	-0.841114	0.459568	-1.83023	0.0672161	0.721546
ENSMUSG00000007216	Zfp775	24.3359	-1.87412	1.02443	-1.82943	0.0673349	0.721546
ENSMUSG00000022176	Rem2	41.8475	1.60859	0.879359	1.82927	0.0673585	0.721546
ENSMUSG00000022965	Ifngr2	90.9803	-0.810161	0.442968	-1.82894	0.0674088	0.721546
ENSMUSG00000025731	Mettl26	82.76	0.916597	0.500747	1.83046	0.0671812	0.721546
ENSMUSG00000026333	Gin1	46.0901	1.38619	0.756343	1.83275	0.0668395	0.721546
ENSMUSG00000027316	Gfra4	139.263	0.662391	0.361718	1.83124	0.0670655	0.721546
ENSMUSG00000027340	Slc23a2	165.291	-0.765254	0.417293	-1.83385	0.0666762	0.721546
ENSMUSG00000029022	Miip	20.6551	2.28247	1.24779	1.82921	0.0673678	0.721546
ENSMUSG00000031901	Dus2	39.7592	1.57363	0.859856	1.83011	0.0672329	0.721546
ENSMUSG00000032297	Celf6	67.7134	0.93923	0.512301	1.83336	0.0667495	0.721546
ENSMUSG00000032417	Rwdd2a	110.632	1.03919	0.567998	1.82957	0.0673137	0.721546
ENSMUSG00000064036	Mro	26.2969	1.92868	1.05294	1.8317	0.0669958	0.721546
ENSMUSG00000092626	9130230N09Rik	7.66338	3.58511	1.95641	1.8325	0.066877	0.721546
ENSMUSG00000103220	Gm37728	15.5039	-2.65573	1.44978	-1.83182	0.0669788	0.721546
ENSMUSG00000105218	Gm38413	8.88951	-2.92422	1.59505	-1.83331	0.0667561	0.721546
ENSMUSG00000106205	C230096K16Rik	2.6685	-3.9877	2.17717	-1.83159	0.0670118	0.721546
ENSMUSG00000113650	Gm47826	2.6634	4.7919	2.62053	1.8286	0.0674595	0.72155
ENSMUSG00000041623	D11Wsu47e	19.4128	-2.37774	1.30143	-1.82702	0.0676966	0.723545
ENSMUSG00000028551	Cdkn2c	8.20635	5.53226	3.02931	1.82624	0.0678135	0.724254
ENSMUSG00000021427	Ssr1	296.939	-0.556006	0.304721	-1.82464	0.0680555	0.725348
ENSMUSG00000029861	Fam131b	79.372	-0.84332	0.46209	-1.82501	0.0679988	0.725348
ENSMUSG00000032249	Anp32a	384.84	0.380321	0.208446	1.82456	0.0680678	0.725348
ENSMUSG00000020700	Map3k3	39.1316	-1.63922	0.898776	-1.82383	0.0681771	0.725693
ENSMUSG00000042428	Mgat3	202.625	-0.523447	0.287029	-1.82367	0.0682016	0.725693
ENSMUSG00000031730	Dhodh	30.4587	-1.76852	0.970151	-1.82294	0.0683129	0.72574
ENSMUSG00000054459	Vsnl1	1515.68	0.254683	0.139697	1.8231	0.0682878	0.72574
ENSMUSG00000106637	Gm42455	15.8807	3.82965	2.10115	1.82264	0.068358	0.72574
ENSMUSG00000007659	Bcl2l1	181.038	-0.590291	0.323944	-1.8222	0.0684245	0.725908
ENSMUSG00000026103	Gls	473.505	-0.436855	0.239802	-1.82173	0.0684954	0.726122
ENSMUSG00000024411	Aqp4	160.887	-0.883271	0.484982	-1.82125	0.0685696	0.726371
ENSMUSG00000026893	Gca	32.2161	-2.03043	1.11554	-1.82014	0.0687382	0.727058
ENSMUSG00000034793	G6pc3	116.061	0.729446	0.400718	1.82035	0.068706	0.727058
ENSMUSG00000037405	Icam1	2.81699	-4.6024	2.52905	-1.81982	0.0687867	0.727058
ENSMUSG00000054469	Lclat1	85.7371	1.06166	0.583499	1.81947	0.0688393	0.727077
ENSMUSG00000025130	P4hb	290.626	0.510774	0.280946	1.81805	0.069056	0.728829
ENSMUSG00000001025	S100a6	86.1269	0.963263	0.530603	1.81541	0.0694603	0.730355
ENSMUSG00000002732	Fkbp7	11.8213	-2.89976	1.60171	-1.81042	0.0702308	0.730355
ENSMUSG00000010048	Ifrd2	16.2413	-2.02996	1.12013	-1.81225	0.0699474	0.730355
ENSMUSG00000015133	Lrrk1	3.81574	4.08819	2.259	1.80973	0.0703374	0.730355
ENSMUSG00000021786	Oxsm	10.6155	-3.43974	1.89925	-1.8111	0.0701258	0.730355
ENSMUSG00000022722	Arl6	139.118	0.874607	0.482653	1.81208	0.0699735	0.730355
ENSMUSG00000022912	Pros1	17.6978	2.19078	1.21106	1.80899	0.0704531	0.730355
ENSMUSG00000023994	Nfya	21.3497	-1.6598	0.917231	-1.80958	0.0703616	0.730355
ENSMUSG00000024052	Lpin2	146.864	0.837002	0.461679	1.81295	0.0698393	0.730355
ENSMUSG00000026127	Imp4	61.9505	1.10768	0.611102	1.81259	0.0698952	0.730355
ENSMUSG00000026185	Igfbp5	247.144	-0.741881	0.408853	-1.81454	0.0695942	0.730355
ENSMUSG00000029598	Plbd2	67.0873	-0.903592	0.497743	-1.81538	0.0694654	0.730355
ENSMUSG00000030096	Slc6a6	374.478	-0.568911	0.314607	-1.80832	0.0705561	0.730355
ENSMUSG00000031295	Phka2	35.4062	1.56739	0.865187	1.81162	0.0700447	0.730355
ENSMUSG00000031778	Cx3cl1	1361.46	-0.291155	0.160459	-1.81452	0.0695976	0.730355
ENSMUSG00000031865	Dctn1	195.043	0.61244	0.337743	1.81333	0.0697809	0.730355
ENSMUSG00000032458	Copb2	198.595	0.574078	0.317314	1.80918	0.0704226	0.730355
ENSMUSG00000032577	Mapkapk3	4.8764	-3.83664	2.11964	-1.81004	0.0702894	0.730355
ENSMUSG00000037999	Arap2	190.562	-0.583605	0.321577	-1.81483	0.0695508	0.730355
ENSMUSG00000046093	Hpcal4	820.233	-0.270278	0.149417	-1.80888	0.0704702	0.730355
ENSMUSG00000046201	Scaf8	61.3385	-1.15257	0.637669	-1.80748	0.0706873	0.730355
ENSMUSG00000049233	Apoo-ps	2.67355	-1.8231	1.0088	-1.8072	0.0707305	0.730355
ENSMUSG00000057182	Scn3a	226.466	0.717301	0.396567	1.80878	0.0704858	0.730355
ENSMUSG00000062006	Rpl34	362.693	0.46639	0.25688	1.81559	0.0694332	0.730355
ENSMUSG00000070436	Serpinh1	44.0348	1.42455	0.786671	1.81086	0.0701622	0.730355
ENSMUSG00000073755	5730409E04Rik	136.657	-0.734033	0.406168	-1.80721	0.0707291	0.730355
ENSMUSG00000100153	Gm5601	13.5886	0.94195	0.51958	1.8129	0.0698465	0.730355
ENSMUSG00000103161	Gm38148	11.6252	-2.46812	1.36152	-1.81277	0.0698677	0.730355
ENSMUSG00000103851	Gm37606	9.6936	-2.92823	1.61966	-1.80793	0.0706174	0.730355
ENSMUSG00000110010	Gm45629	2.90999	-4.39963	2.42819	-1.8119	0.0700023	0.730355
ENSMUSG00000003190	Bcl2l12	8.29024	3.58711	1.98813	1.80426	0.0711898	0.730394
ENSMUSG00000015812	Gnrh1	6.25337	3.94163	2.18284	1.80574	0.0709596	0.730394
ENSMUSG00000026812	Tsc1	121.283	-0.950148	0.526187	-1.80572	0.0709613	0.730394
ENSMUSG00000029518	Rab35	152.757	-0.616324	0.341385	-1.80536	0.0710182	0.730394
ENSMUSG00000031728	Zfp821	70.6133	-1.12304	0.621884	-1.80586	0.0709395	0.730394
ENSMUSG00000035314	Gdpd5	54.5866	-1.24155	0.688123	-1.80426	0.0711912	0.730394
ENSMUSG00000037166	Ppp1r14a	36.3362	1.31986	0.731303	1.80481	0.0711041	0.730394
ENSMUSG00000050668	Gpatch11	79.6303	1.08063	0.598653	1.8051	0.0710583	0.730394
ENSMUSG00000050711	Scg2	837.059	0.342406	0.189778	1.80424	0.0711933	0.730394
ENSMUSG00000053063	Clec12a	3.56167	3.52883	1.95635	1.80379	0.0712646	0.730602
ENSMUSG00000030822	Prr14	52.103	-1.47241	0.816898	-1.80244	0.0714766	0.731721
ENSMUSG00000034664	Itga2b	6.02375	-3.32846	1.84697	-1.80212	0.071527	0.731721
ENSMUSG00000061518	Cox5b	1004.63	0.261742	0.14519	1.80276	0.0714263	0.731721
ENSMUSG00000006360	Crip1	19.5902	1.80465	1.00188	1.80127	0.07166	0.732559
ENSMUSG00000029154	Cwh43	3.51593	-5.43575	3.01853	-1.8008	0.0717351	0.732803
ENSMUSG00000036246	Gmip	13.3305	-2.72655	1.51439	-1.80043	0.0717925	0.732866
ENSMUSG00000020156	Mum1	48.738	-1.21802	0.676674	-1.80001	0.0718588	0.733021
ENSMUSG00000079038	D130040H23Rik	25.503	-1.72303	0.957652	-1.79923	0.071983	0.733766
ENSMUSG00000018509	Cenpv	153.188	0.721371	0.401084	1.79855	0.0720893	0.734327
ENSMUSG00000035062	Zc4h2	100.824	1.2793	0.711846	1.79715	0.0723116	0.735544
ENSMUSG00000068206	Pick1	76.6487	-0.856383	0.476504	-1.79722	0.0723008	0.735544
ENSMUSG00000028382	Ptbp3	68.8544	1.1951	0.665455	1.79591	0.0725092	0.737031
ENSMUSG00000028248	Pnisr	437.485	-0.420921	0.234529	-1.79475	0.0726932	0.737331
ENSMUSG00000036943	Rab8b	65.5432	-1.11242	0.619801	-1.7948	0.0726848	0.737331
ENSMUSG00000104415	Gm37069	2.87654	-4.6199	2.57345	-1.79522	0.072619	0.737331
ENSMUSG00000005873	Reep5	842.561	0.256058	0.142853	1.79245	0.0730604	0.738956
ENSMUSG00000026238	Ptma	116.726	0.632189	0.352542	1.79323	0.0729363	0.738956
ENSMUSG00000032185	Carm1	116.721	0.832794	0.464594	1.79252	0.0730499	0.738956
ENSMUSG00000078427	Sarnp	60.9084	1.05489	0.588624	1.79213	0.0731114	0.738956
ENSMUSG00000098243	Gm4258	2.43353	5.4469	3.03812	1.79286	0.0729959	0.738956
ENSMUSG00000009076	Zmat5	67.9547	0.920194	0.514843	1.78733	0.0738841	0.739676
ENSMUSG00000010529	Gm266	9.81807	-2.5604	1.4329	-1.78687	0.0739585	0.739676
ENSMUSG00000010592	Dazl	36.486	-1.66486	0.934459	-1.78163	0.0748094	0.739676
ENSMUSG00000017466	Timp2	658.556	-0.270931	0.151566	-1.78754	0.0738502	0.739676
ENSMUSG00000020078	Vps26a	118.577	0.756597	0.425719	1.77722	0.0755318	0.739676
ENSMUSG00000020788	Atp2a3	5.7854	-2.99918	1.68083	-1.78434	0.0743677	0.739676
ENSMUSG00000021108	Prkch	49.5628	1.70694	0.958935	1.78004	0.0750691	0.739676
ENSMUSG00000021285	Ppp1r13b	130.306	-0.6941	0.390203	-1.77882	0.0752694	0.739676
ENSMUSG00000021500	Ddx46	137.575	-0.769965	0.432196	-1.78152	0.0748277	0.739676
ENSMUSG00000021619	Atg10	36.5472	-1.57966	0.887044	-1.78081	0.0749433	0.739676
ENSMUSG00000024045	Akap8	72.2956	-1.12569	0.630425	-1.7856	0.0741637	0.739676
ENSMUSG00000026032	Ndufb3	384.905	0.461439	0.258235	1.7869	0.0739538	0.739676
ENSMUSG00000026082	Rev1	83.9534	-1.19472	0.670865	-1.78086	0.0749353	0.739676
ENSMUSG00000026181	Ppm1f	73.2964	0.967799	0.541303	1.78791	0.0737913	0.739676
ENSMUSG00000026418	Tnni1	8.93356	2.58644	1.4491	1.78486	0.0742835	0.739676
ENSMUSG00000029029	Wrap73	69.7561	1.12218	0.630349	1.78025	0.0750357	0.739676
ENSMUSG00000030741	Spns1	90.2608	-0.792958	0.446405	-1.77632	0.0756798	0.739676
ENSMUSG00000030795	Fus	393.474	-0.379348	0.212833	-1.78238	0.0746879	0.739676
ENSMUSG00000030872	Gga2	72.5013	1.13017	0.634593	1.78094	0.0749219	0.739676
ENSMUSG00000031387	Renbp	7.44289	-2.71487	1.52359	-1.7819	0.0747661	0.739676
ENSMUSG00000031529	Tnks	136.774	-0.666441	0.37362	-1.78374	0.0744659	0.739676
ENSMUSG00000031532	Saraf	651.284	0.306305	0.172006	1.78078	0.0749485	0.739676
ENSMUSG00000032939	Nup93	30.7247	1.61507	0.906587	1.78148	0.0748336	0.739676
ENSMUSG00000033813	Tcea1	19.3685	2.03175	1.14164	1.77968	0.0751284	0.739676
ENSMUSG00000034021	Pds5b	270.206	0.489395	0.275424	1.77688	0.0755887	0.739676
ENSMUSG00000034958	Atcay	244.049	-0.478144	0.267169	-1.78967	0.0735075	0.739676
ENSMUSG00000035403	Crb2	8.97115	-3.279	1.84398	-1.77822	0.0753682	0.739676
ENSMUSG00000036198	Arhgap36	10.7395	2.45818	1.38332	1.77701	0.0755664	0.739676
ENSMUSG00000037370	Enpp1	3.13788	3.96898	2.21797	1.78947	0.0735398	0.739676
ENSMUSG00000038576	Susd4	266.902	-0.475067	0.265262	-1.79093	0.0733038	0.739676
ENSMUSG00000039637	Coro7	70.9065	-0.934638	0.524535	-1.78184	0.0747755	0.739676
ENSMUSG00000039838	Slc45a1	105.247	-0.751009	0.42107	-1.78357	0.0744928	0.739676
ENSMUSG00000040188	Scamp2	62.3188	-1.03699	0.583839	-1.77616	0.0757059	0.739676
ENSMUSG00000041362	Shtn1	50.0193	1.24119	0.695331	1.78504	0.0742552	0.739676
ENSMUSG00000041769	Ppp2r2d	159.599	-0.663592	0.373035	-1.7789	0.0752563	0.739676
ENSMUSG00000041966	Dcaf17	62.7902	-1.34359	0.754551	-1.78065	0.0749694	0.739676
ENSMUSG00000043631	Ecm2	6.64717	-3.23274	1.82011	-1.77612	0.0757132	0.739676
ENSMUSG00000044080	S100a1	213.886	0.46611	0.262287	1.7771	0.0755525	0.739676
ENSMUSG00000046982	Tshz1	167.655	-1.02722	0.574483	-1.78808	0.0737634	0.739676
ENSMUSG00000060261	Gtf2i	430.7	0.380109	0.212673	1.78729	0.0738902	0.739676
ENSMUSG00000074466	Gm15417	6.62875	-2.76627	1.55689	-1.77679	0.075602	0.739676
ENSMUSG00000089872	Rps6kc1	64.5493	-1.13547	0.638724	-1.77771	0.0754507	0.739676
ENSMUSG00000091636	Akain1	12.6457	-2.58578	1.44673	-1.78733	0.0738845	0.739676
ENSMUSG00000099876	Gm29650	9.6255	-2.49936	1.40719	-1.77614	0.0757095	0.739676
ENSMUSG00000099964	Gm29514	12.1122	2.99879	1.6844	1.78033	0.0750218	0.739676
ENSMUSG00000102649	Gm38021	2.78685	-3.96362	2.21966	-1.78569	0.0741492	0.739676
ENSMUSG00000104388	Gm37033	6.12832	-3.16491	1.78138	-1.77666	0.0756245	0.739676
ENSMUSG00000104449	Gm37255	2.843	5.66536	3.16675	1.78901	0.0736128	0.739676
ENSMUSG00000112332	4930466K18Rik	16.2424	2.18784	1.23122	1.77697	0.075573	0.739676
ENSMUSG00000090626	Tex9	30.7232	1.53787	0.86625	1.77532	0.0758447	0.740455
ENSMUSG00000015461	Atf6b	64.1992	-0.988999	0.557284	-1.77468	0.0759516	0.740497
ENSMUSG00000028549	Itgb3bp	28.2171	1.81481	1.02262	1.77467	0.0759523	0.740497
ENSMUSG00000034243	Golgb1	260.241	-0.488957	0.275612	-1.77407	0.0760508	0.740589
ENSMUSG00000048076	Arf1	751.159	0.279814	0.157759	1.77367	0.076117	0.740589
ENSMUSG00000100164	2610306M01Rik	22.4924	1.86934	1.0539	1.77373	0.0761077	0.740589
ENSMUSG00000001127	Araf	246.271	0.371952	0.210389	1.76792	0.0770745	0.742145
ENSMUSG00000015222	Map2	1259.49	-0.241916	0.136547	-1.77166	0.0764509	0.742145
ENSMUSG00000018068	Ints2	34.566	1.69327	0.959193	1.76531	0.0775119	0.742145
ENSMUSG00000019432	Ddx39b	277.118	-0.418323	0.237197	-1.76361	0.0777983	0.742145
ENSMUSG00000020038	Cry1	26.5524	-1.6172	0.915835	-1.76582	0.0774265	0.742145
ENSMUSG00000020297	Nsg2	1875.16	-0.227419	0.128316	-1.77234	0.0763387	0.742145
ENSMUSG00000020388	Pdlim4	27.569	1.53611	0.872232	1.76113	0.0782167	0.742145
ENSMUSG00000020412	Ascc2	27.7293	1.52717	0.867987	1.75944	0.0785025	0.742145
ENSMUSG00000020475	Pgam2	14.0435	-2.30018	1.30593	-1.76134	0.0781812	0.742145
ENSMUSG00000020905	Usp43	6.26662	-4.37394	2.47621	-1.76639	0.0773311	0.742145
ENSMUSG00000021377	Dek	238.941	0.552763	0.312816	1.76705	0.0772194	0.742145
ENSMUSG00000021779	Thrb	156.396	-0.859484	0.488126	-1.76078	0.0782752	0.742145
ENSMUSG00000022098	Bmp1	52.3387	-1.25316	0.711854	-1.76042	0.0783362	0.742145
ENSMUSG00000025234	Arih1	158.106	0.638464	0.361437	1.76646	0.0773187	0.742145
ENSMUSG00000025572	Tmc6	3.45296	-3.66765	2.07901	-1.76414	0.0777092	0.742145
ENSMUSG00000026500	Cox20	125.08	0.872092	0.495501	1.76002	0.0784042	0.742145
ENSMUSG00000026615	Eprs	240.776	-0.576041	0.326209	-1.76587	0.0774184	0.742145
ENSMUSG00000027133	Nop10	184.877	0.564268	0.318549	1.77137	0.0764991	0.742145
ENSMUSG00000027580	Helz2	2.84782	-5.55525	3.1379	-1.77037	0.0766647	0.742145
ENSMUSG00000028519	Dab1	222.354	-0.56993	0.322722	-1.76601	0.0773942	0.742145
ENSMUSG00000028800	Hdac1	48.3754	1.45317	0.823051	1.76559	0.0774645	0.742145
ENSMUSG00000029919	Hpgds	34.8131	1.95324	1.11013	1.75947	0.0784979	0.742145
ENSMUSG00000030002	Dusp11	81.5288	-1.12136	0.63571	-1.76394	0.0777419	0.742145
ENSMUSG00000031583	Wrn	8.19028	2.89299	1.63391	1.7706	0.0766279	0.742145
ENSMUSG00000034729	Mrps10	95.039	-1.08921	0.615467	-1.76972	0.0767732	0.742145
ENSMUSG00000037905	Bri3bp	201.984	0.56349	0.319717	1.76247	0.0779906	0.742145
ENSMUSG00000038323	1700066M21Rik	60.6112	-1.24465	0.702737	-1.77114	0.0765376	0.742145
ENSMUSG00000039756	Dnttip2	71.2823	1.24088	0.704918	1.76032	0.0783532	0.742145
ENSMUSG00000049555	Tmie	31.5805	1.71017	0.966497	1.76945	0.0768189	0.742145
ENSMUSG00000053289	Ddx10	70.8512	1.16696	0.660832	1.7659	0.0774127	0.742145
ENSMUSG00000057895	Zfp105	16.8124	2.78801	1.58426	1.75982	0.0784383	0.742145
ENSMUSG00000066491	Gm6265	5.98615	1.01131	0.572944	1.76512	0.0775441	0.742145
ENSMUSG00000070803	Cited4	40.446	1.31425	0.743791	1.76697	0.0772341	0.742145
ENSMUSG00000086191	Zfp652os	12.5651	-1.84387	1.04108	-1.7711	0.0765432	0.742145
ENSMUSG00000092540	Gm8738	2.07832	-3.67722	2.08499	-1.76367	0.0777883	0.742145
ENSMUSG00000092563	Gm3617	5.80344	-3.2619	1.85138	-1.76188	0.0780897	0.742145
ENSMUSG00000095588	Gm12350	5.84126	0.886822	0.50404	1.75943	0.0785051	0.742145
ENSMUSG00000096225	Lhx8	24.538	-2.04716	1.15825	-1.76746	0.0771508	0.742145
ENSMUSG00000100594	2810414N06Rik	3.27115	4.41799	2.50611	1.76289	0.077919	0.742145
ENSMUSG00000101823	Gm29438	7.53412	-3.59498	2.0429	-1.75974	0.0784515	0.742145
ENSMUSG00000107195	4930589O11Rik	3.43596	-5.05038	2.86238	-1.7644	0.0776645	0.742145
ENSMUSG00000108455	Gm44745	11.2206	2.5998	1.47374	1.76408	0.0777186	0.742145
ENSMUSG00000108880	Gm44560	280.681	-0.785702	0.445214	-1.76477	0.0776016	0.742145
ENSMUSG00000102234	Gm37885	10.3561	-2.70684	1.53898	-1.75886	0.0786015	0.742566
ENSMUSG00000029416	Slc15a4	43.5305	-1.2907	0.734672	-1.75683	0.0789462	0.744841
ENSMUSG00000041000	Trim62	40.7188	-1.40575	0.800081	-1.75701	0.078917	0.744841
ENSMUSG00000029162	Khk	23.2092	1.82427	1.03934	1.75521	0.079223	0.746468
ENSMUSG00000032085	Tagln	28.9458	1.51679	0.864108	1.75533	0.0792037	0.746468
ENSMUSG00000037761	Actr5	32.7372	-1.77944	1.01454	-1.75393	0.0794428	0.748047
ENSMUSG00000037692	Ahdc1	69.8209	-0.959273	0.547257	-1.75287	0.0796236	0.748598
ENSMUSG00000052609	Plekhg3	13.6767	1.98547	1.13302	1.75237	0.0797104	0.748598
ENSMUSG00000061911	Myt1l	803.752	-0.319688	0.182376	-1.75291	0.079618	0.748598
ENSMUSG00000090812	Samd15	2.80497	-3.94007	2.24838	-1.7524	0.0797044	0.748598
ENSMUSG00000033730	Egr3	183.874	0.710048	0.405417	1.7514	0.0798772	0.749182
ENSMUSG00000074578	Zfas1	64.9116	0.878628	0.50164	1.75151	0.0798578	0.749182
ENSMUSG00000000120	Ngfr	23.247	1.99503	1.14018	1.74975	0.0801608	0.749991
ENSMUSG00000002228	Ppm1j	2.32237	-5.14414	2.94858	-1.74461	0.0810523	0.749991
ENSMUSG00000011179	Odc1	46.7133	-1.26584	0.72331	-1.75006	0.0801079	0.749991
ENSMUSG00000013160	Atp6v0d1	653.176	0.276334	0.158519	1.74322	0.0812955	0.749991
ENSMUSG00000014164	Klhl3	90.611	-0.834647	0.479742	-1.73978	0.081897	0.749991
ENSMUSG00000015243	Abca1	59.7883	1.4383	0.828942	1.7351	0.082723	0.749991
ENSMUSG00000018378	Cuedc1	69.7968	-1.0201	0.586888	-1.73815	0.082185	0.749991
ENSMUSG00000020258	Glyctk	3.97661	-3.23017	1.84889	-1.74709	0.0806223	0.749991
ENSMUSG00000020899	Pfas	21.7387	-1.61646	0.9285	-1.74094	0.0816945	0.749991
ENSMUSG00000021068	Nin	115.94	0.976986	0.56252	1.7368	0.0824222	0.749991
ENSMUSG00000021294	Kif26a	13.1647	-1.91705	1.10292	-1.73816	0.0821827	0.749991
ENSMUSG00000021390	Ogn	42.3608	2.01919	1.15988	1.74086	0.0817074	0.749991
ENSMUSG00000021477	Ctsl	280.066	0.52253	0.299872	1.74251	0.081419	0.749991
ENSMUSG00000021615	Xrcc4	52.6774	1.65874	0.954859	1.73716	0.0823598	0.749991
ENSMUSG00000022283	Pabpc1	494.455	-0.280973	0.160882	-1.74645	0.0807328	0.749991
ENSMUSG00000022568	Scrib	44.5659	-1.34191	0.76743	-1.74858	0.0803634	0.749991
ENSMUSG00000026269	Rnpepl1	66.5657	-0.986022	0.567588	-1.73722	0.0823492	0.749991
ENSMUSG00000026568	Mpc2	639.841	0.376107	0.215599	1.74447	0.0810765	0.749991
ENSMUSG00000027620	Rbm39	595.425	0.338848	0.194892	1.73865	0.0820968	0.749991
ENSMUSG00000028668	Eloa	76.8563	-1.05532	0.608054	-1.73557	0.0826402	0.749991
ENSMUSG00000028906	Epb41	115.908	-0.911716	0.52326	-1.74238	0.0814426	0.749991
ENSMUSG00000030051	Aplf	2.51046	-4.61914	2.66196	-1.73524	0.0826985	0.749991
ENSMUSG00000030403	Vasp	21.6742	1.62967	0.933683	1.74542	0.0809124	0.749991
ENSMUSG00000030610	Det1	2.56986	-3.41964	1.95819	-1.74632	0.0807547	0.749991
ENSMUSG00000030850	Ate1	155.255	-0.579176	0.333052	-1.73899	0.0820359	0.749991
ENSMUSG00000031633	Slc25a4	2960.39	0.190502	0.109381	1.74163	0.0815735	0.749991
ENSMUSG00000031796	Cfap20	101.741	0.660343	0.377684	1.7484	0.0803949	0.749991
ENSMUSG00000032688	Malt1	19.1599	2.42295	1.39674	1.73472	0.0827912	0.749991
ENSMUSG00000035933	Cog5	68.116	-1.0605	0.607733	-1.74501	0.0809831	0.749991
ENSMUSG00000036381	P2ry14	9.94656	2.91539	1.67969	1.73567	0.0826215	0.749991
ENSMUSG00000039552	Rsph4a	3.07616	-3.55965	2.04346	-1.74197	0.0815143	0.749991
ENSMUSG00000040356	Skiv2l	135.128	-0.654332	0.376049	-1.74002	0.0818553	0.749991
ENSMUSG00000044502	Bod1	209.492	0.548302	0.314592	1.7429	0.0813511	0.749991
ENSMUSG00000046160	Olig1	314.848	-0.533121	0.306671	-1.73842	0.0821377	0.749991
ENSMUSG00000046269	Usp27x	50.664	1.40868	0.811578	1.73573	0.0826111	0.749991
ENSMUSG00000047495	Dlgap2	148.187	-0.661719	0.379627	-1.74307	0.0813205	0.749991
ENSMUSG00000047735	Samd9l	4.77991	4.29004	2.45838	1.74507	0.080973	0.749991
ENSMUSG00000051285	Pcmtd1	215.132	0.675278	0.387406	1.74307	0.081321	0.749991
ENSMUSG00000052584	Serp2	372.803	0.345786	0.198609	1.74104	0.0816768	0.749991
ENSMUSG00000052616	Terb1	3.09397	-4.96528	2.85034	-1.742	0.0815089	0.749991
ENSMUSG00000062353	Gm15772	16.1582	0.857751	0.492739	1.74078	0.0817221	0.749991
ENSMUSG00000071645	Tut1	38.2361	-1.49431	0.855539	-1.74663	0.0807013	0.749991
ENSMUSG00000075227	Znhit2	53.5837	0.958714	0.547893	1.74982	0.0801495	0.749991
ENSMUSG00000079022	Col22a1	4.27698	3.87295	2.2227	1.74245	0.0814293	0.749991
ENSMUSG00000090053	Palm2	28.1144	-2.07262	1.18718	-1.74583	0.0808401	0.749991
ENSMUSG00000090258	Churc1	62.4619	1.11249	0.636428	1.74802	0.080461	0.749991
ENSMUSG00000092486	2610524H06Rik	52.116	1.35178	0.778335	1.73676	0.0824298	0.749991
ENSMUSG00000094372	Gm21839	3.72764	-4.00995	2.30134	-1.74245	0.0814304	0.749991
ENSMUSG00000097216	4932441J04Rik	13.7529	-2.55565	1.47307	-1.73492	0.0827557	0.749991
ENSMUSG00000098027	Gm27004	2.65997	5.1083	2.92766	1.74484	0.081013	0.749991
ENSMUSG00000107576	Gm44093	3.84645	-3.89456	2.23799	-1.74021	0.0818225	0.749991
ENSMUSG00000109080	Gm38944	2.73442	-4.8146	2.76847	-1.73909	0.0820195	0.749991
ENSMUSG00000110411	Gm45457	14.2024	-2.33901	1.34362	-1.74083	0.0817134	0.749991
ENSMUSG00000112790	Gm33378	5.21239	-6.45884	3.72324	-1.73474	0.0827874	0.749991
ENSMUSG00000022019	Tdrd3	54.014	1.12573	0.649485	1.73327	0.0830478	0.750922
ENSMUSG00000032263	Bckdhb	41.7636	1.10896	0.639903	1.73301	0.0830945	0.750922
ENSMUSG00000102729	Gm32444	14.7162	-2.28545	1.31882	-1.73295	0.0831037	0.750922
ENSMUSG00000104018	4833412K13Rik	11.7598	3.07195	1.77178	1.73382	0.0829498	0.750922
ENSMUSG00000017376	Nlk	200.269	-0.545223	0.31484	-1.73175	0.0833183	0.752264
ENSMUSG00000024772	Ehd1	86.5723	0.877704	0.506895	1.73153	0.0833573	0.752264
ENSMUSG00000022828	Gtf2e1	54.8585	1.418	0.8194	1.73053	0.0835358	0.752631
ENSMUSG00000027215	Cd82	35.9034	-1.22749	0.709216	-1.73077	0.0834937	0.752631
ENSMUSG00000100862	Gm10925	8.23338	1.07513	0.621312	1.73042	0.0835556	0.752631
ENSMUSG00000109956	Gm45428	1.99244	4.87468	2.81855	1.7295	0.0837196	0.753634
ENSMUSG00000042962	Gm5436	24.2789	0.705868	0.408215	1.72916	0.0837811	0.753714
ENSMUSG00000040455	Usp45	99.282	1.06208	0.614359	1.72877	0.0838511	0.753871
ENSMUSG00000103009	Gm4430	10.1173	2.68901	1.55764	1.72633	0.0842873	0.756371
ENSMUSG00000110127	6430710M23Rik	2.50964	-4.6931	2.71854	-1.72633	0.0842876	0.756371
ENSMUSG00000112099	Gm8960	34.8114	0.626753	0.363004	1.72657	0.0842447	0.756371
ENSMUSG00000006169	Clint1	80.752	0.939471	0.54585	1.72112	0.0852297	0.757623
ENSMUSG00000007656	Arpp19	977.826	0.33087	0.191809	1.725	0.084527	0.757623
ENSMUSG00000022639	Dubr	7.69728	2.24602	1.30425	1.72207	0.0850561	0.757623
ENSMUSG00000028565	Nfia	282.159	-0.441336	0.25643	-1.72108	0.0852365	0.757623
ENSMUSG00000029096	Htra3	18.0732	2.30201	1.33572	1.72342	0.0848121	0.757623
ENSMUSG00000030678	Maz	207.528	-0.585995	0.339962	-1.72371	0.0847603	0.757623
ENSMUSG00000037270	4932438A13Rik	219.037	0.60423	0.351109	1.72092	0.0852657	0.757623
ENSMUSG00000038894	Irs2	129.585	-0.681771	0.395912	-1.72203	0.0850644	0.757623
ENSMUSG00000040659	Efhd2	764.333	-0.333553	0.193451	-1.72423	0.0846669	0.757623
ENSMUSG00000040761	Spen	148.41	0.730601	0.423573	1.72485	0.0845541	0.757623
ENSMUSG00000042404	Dennd4b	46.4132	1.15073	0.668287	1.72191	0.0850864	0.757623
ENSMUSG00000043460	Elfn2	198.179	-0.644397	0.374246	-1.72185	0.0850959	0.757623
ENSMUSG00000053436	Mapk14	136.408	0.810124	0.470843	1.72058	0.0853265	0.757623
ENSMUSG00000063296	Tmem117	32.8442	2.07825	1.20639	1.72269	0.084944	0.757623
ENSMUSG00000070319	Eif3g	241.846	-0.498726	0.289812	-1.72086	0.0852766	0.757623
ENSMUSG00000075595	Zfp652	65.9001	-1.12786	0.654157	-1.72415	0.0846815	0.757623
ENSMUSG00000086629	2810403D21Rik	18.4795	2.84674	1.6512	1.72404	0.0847007	0.757623
ENSMUSG00000035354	Uvrag	73.0968	-0.946411	0.550333	-1.71971	0.0854859	0.758568
ENSMUSG00000003346	Abhd17a	412.274	0.300548	0.175031	1.71711	0.0859588	0.759131
ENSMUSG00000019818	Cd164	182.978	0.692088	0.402937	1.71761	0.0858683	0.759131
ENSMUSG00000022814	Umps	28.8948	-1.6084	0.936757	-1.71698	0.0859821	0.759131
ENSMUSG00000026411	Tmem9	178.676	-0.570185	0.331759	-1.71867	0.0856745	0.759131
ENSMUSG00000033615	Cplx1	1138.08	0.265543	0.154731	1.71616	0.0861322	0.759131
ENSMUSG00000035047	Kri1	58.0713	-1.12281	0.653621	-1.71783	0.0858279	0.759131
ENSMUSG00000037737	Actrt3	2.35171	-4.90109	2.85584	-1.71616	0.0861323	0.759131
ENSMUSG00000044367	Slc16a13	6.92084	-3.23942	1.88466	-1.71883	0.0856447	0.759131
ENSMUSG00000051335	Gfod1	71.8183	-0.83774	0.487796	-1.7174	0.0859066	0.759131
ENSMUSG00000090063	Dlx6os1	99.7464	1.04894	0.610917	1.71699	0.0859814	0.759131
ENSMUSG00000116506	AC161165.6	5.89064	2.6404	1.53804	1.71673	0.0860292	0.759131
ENSMUSG00000006611	Hfe	3.04414	2.64583	1.54365	1.71401	0.0865267	0.75937
ENSMUSG00000015092	Edf1	302.325	0.35489	0.20709	1.7137	0.0865834	0.75937
ENSMUSG00000020079	Supv3l1	25.4504	-1.50562	0.87828	-1.71428	0.0864778	0.75937
ENSMUSG00000026313	Hdac4	94.6634	-0.853969	0.498161	-1.71424	0.0864841	0.75937
ENSMUSG00000027429	Sec23b	94.3375	-0.982338	0.573314	-1.71344	0.0866318	0.75937
ENSMUSG00000028419	Chmp5	295.884	0.57775	0.337013	1.71432	0.0864691	0.75937
ENSMUSG00000032470	Mras	350.574	-0.407427	0.237787	-1.71341	0.0866367	0.75937
ENSMUSG00000037349	Nudt22	14.3355	-1.7986	1.04835	-1.71564	0.0862275	0.75937
ENSMUSG00000090659	Zfp493	2.19319	4.25165	2.47994	1.71442	0.0864519	0.75937
ENSMUSG00000004113	Cacna1b	124.267	-0.743174	0.433913	-1.71273	0.086763	0.759548
ENSMUSG00000029249	Rest	15.1214	2.08939	1.21984	1.71284	0.0867411	0.759548
ENSMUSG00000003099	Ppp5c	208.259	-0.519653	0.304017	-1.70929	0.0873968	0.75963
ENSMUSG00000004798	Ulk2	169.108	0.654318	0.383533	1.70603	0.0880026	0.75963
ENSMUSG00000015671	Psma2	574.665	0.334314	0.195821	1.70724	0.0877767	0.75963
ENSMUSG00000020547	Bzw2	114.949	0.67614	0.396131	1.70686	0.087848	0.75963
ENSMUSG00000021750	Fam107a	546.594	-0.341435	0.199749	-1.70931	0.0873928	0.75963
ENSMUSG00000024812	Tjp2	43.3379	1.26363	0.739612	1.7085	0.0875429	0.75963
ENSMUSG00000026675	Hsd17b7	57.639	1.15873	0.679968	1.70409	0.0883636	0.75963
ENSMUSG00000026753	Ppp6c	138.038	0.643027	0.375729	1.71142	0.0870045	0.75963
ENSMUSG00000029153	Ociad2	337.892	-0.391801	0.229398	-1.70795	0.0876458	0.75963
ENSMUSG00000031835	Mbtps1	100.305	-0.959675	0.561955	-1.70774	0.0876838	0.75963
ENSMUSG00000031953	Tmem170	2.75467	-3.77436	2.2082	-1.70925	0.0874054	0.75963
ENSMUSG00000033943	Mga	137.76	0.740305	0.433324	1.70843	0.0875566	0.75963
ENSMUSG00000034587	8430429K09Rik	18.7707	1.75844	1.03137	1.70495	0.0882039	0.75963
ENSMUSG00000035158	Mitf	18.0524	-2.00074	1.16963	-1.71058	0.0871591	0.75963
ENSMUSG00000036667	Tcaf1	728.8	-0.320716	0.188175	-1.70435	0.0883155	0.75963
ENSMUSG00000041354	Rgl2	69.303	0.940848	0.551759	1.70518	0.0881609	0.75963
ENSMUSG00000044566	Cage1	2.38367	-4.85407	2.84257	-1.70764	0.0877039	0.75963
ENSMUSG00000044950	Pwwp2a	98.4092	-0.872124	0.50997	-1.71015	0.0872383	0.75963
ENSMUSG00000045284	Dcaf12l1	324.238	0.579572	0.339953	1.70486	0.0882203	0.75963
ENSMUSG00000046605	B3gntl1	5.19073	3.43778	2.01035	1.71004	0.0872576	0.75963
ENSMUSG00000054383	Pnma1	12.0884	-2.59166	1.51966	-1.70542	0.0881152	0.75963
ENSMUSG00000059791	Nrm	3.12226	3.63979	2.13535	1.70454	0.0882808	0.75963
ENSMUSG00000060594	Layn	6.09759	-3.35301	1.96738	-1.70431	0.0883239	0.75963
ENSMUSG00000069678	Pcgf1	40.8326	1.13481	0.663851	1.70944	0.0873696	0.75963
ENSMUSG00000073633	Fbxo36	3.46401	3.29986	1.93046	1.70937	0.087383	0.75963
ENSMUSG00000079260	Tmppe	4.88609	3.77276	2.2126	1.70513	0.088171	0.75963
ENSMUSG00000080848	Gm9385	23.3684	0.665337	0.389305	1.70904	0.0874443	0.75963
ENSMUSG00000103713	Gm2136	12.9844	2.75137	1.61391	1.70478	0.0882353	0.75963
ENSMUSG00000111442	Gm48334	2.45584	-4.92044	2.88731	-1.70416	0.088351	0.75963
ENSMUSG00000113852	Gm48062	13.8873	-2.94608	1.72637	-1.70651	0.0879122	0.75963
ENSMUSG00000003824	Syce2	15.0567	2.87085	1.68684	1.70191	0.0887728	0.759955
ENSMUSG00000004951	Hspb1	16.5371	-1.98998	1.16903	-1.70224	0.0887095	0.759955
ENSMUSG00000031202	Rab39b	123.298	0.742873	0.436469	1.70201	0.0887543	0.759955
ENSMUSG00000045790	Ccdc149	111.068	0.843696	0.495559	1.70251	0.088659	0.759955
ENSMUSG00000059897	Zfp930	71.2105	1.31731	0.773371	1.70333	0.0885057	0.759955
ENSMUSG00000078716	Tmem8b	101.621	-0.691821	0.406253	-1.70293	0.0885804	0.759955
ENSMUSG00000085609	1700016P03Rik	3.77749	4.08447	2.39898	1.70259	0.0886451	0.759955
ENSMUSG00000028127	Abcd3	200.628	0.569754	0.33485	1.70152	0.0888453	0.760121
ENSMUSG00000026074	Map4k4	170.944	-0.704004	0.413851	-1.7011	0.0889237	0.760337
ENSMUSG00000003868	Ruvbl2	70.2884	-1.11532	0.655875	-1.70051	0.0890345	0.760377
ENSMUSG00000047789	Slc38a9	80.2675	-1.02239	0.601161	-1.7007	0.0889991	0.760377
ENSMUSG00000048782	Insc	14.9024	2.4598	1.44691	1.70004	0.0891237	0.760685
ENSMUSG00000025207	Sema4g	35.46	-1.4006	0.824505	-1.69872	0.0893717	0.762347
ENSMUSG00000005674	Tomm40l	157.369	-0.646387	0.380674	-1.69801	0.0895067	0.763045
ENSMUSG00000007908	Hmgcll1	48.1173	1.48737	0.879099	1.69193	0.0906598	0.763165
ENSMUSG00000018433	Nol11	52.333	1.16111	0.685187	1.69459	0.0901526	0.763165
ENSMUSG00000020075	Ddx21	48.686	1.44127	0.852188	1.69126	0.0907873	0.763165
ENSMUSG00000021710	Nln	52.5293	-1.11277	0.65768	-1.69196	0.0906532	0.763165
ENSMUSG00000023009	Nckap5l	21.3916	-1.47785	0.87301	-1.69282	0.0904901	0.763165
ENSMUSG00000023707	Ogfod2	54.9249	-1.12253	0.661908	-1.6959	0.0899044	0.763165
ENSMUSG00000025016	Tm9sf3	349.86	-0.418598	0.246628	-1.69729	0.0896425	0.763165
ENSMUSG00000026826	Nr4a2	31.8248	-1.79006	1.05516	-1.69648	0.0897945	0.763165
ENSMUSG00000026956	Uap1l1	31.787	-1.19347	0.704812	-1.69332	0.0903945	0.763165
ENSMUSG00000027457	Snph	340.49	-0.416464	0.246222	-1.69142	0.0907569	0.763165
ENSMUSG00000029761	Cald1	87.6664	-0.878137	0.519357	-1.69081	0.0908724	0.763165
ENSMUSG00000030823	9130019O22Rik	8.83928	2.84127	1.67883	1.69241	0.090567	0.763165
ENSMUSG00000032078	Zpr1	51.7519	1.06238	0.627838	1.69212	0.0906226	0.763165
ENSMUSG00000032500	Dclk3	73.4154	-1.24316	0.732896	-1.69623	0.0898428	0.763165
ENSMUSG00000038777	Sema6c	27.6567	-1.61571	0.953888	-1.69381	0.0903014	0.763165
ENSMUSG00000039967	Zfp292	200.542	-0.541902	0.320117	-1.69283	0.0904883	0.763165
ENSMUSG00000044250	Pced1b	5.05032	2.96932	1.75034	1.69643	0.089805	0.763165
ENSMUSG00000045983	Eif4g1	351.151	-0.47337	0.279964	-1.69082	0.0908707	0.763165
ENSMUSG00000046311	Zfp62	109.555	1.02311	0.604747	1.6918	0.0906834	0.763165
ENSMUSG00000050473	Slc35d3	44.7642	-1.42509	0.840636	-1.69525	0.090028	0.763165
ENSMUSG00000051319	1500011K16Rik	201.005	0.541968	0.320502	1.691	0.0908373	0.763165
ENSMUSG00000054942	Miga1	232.752	-0.539214	0.317899	-1.69618	0.0898512	0.763165
ENSMUSG00000060538	Tmem219	50.5398	-1.13747	0.672804	-1.69064	0.0909062	0.763165
ENSMUSG00000074771	Ankef1	2.97174	4.74098	2.80148	1.69231	0.090586	0.763165
ENSMUSG00000078786	BC024978	27.1105	-1.52195	0.898438	-1.694	0.0902661	0.763165
ENSMUSG00000097385	Gm26814	7.20602	-2.82094	1.66519	-1.69406	0.0902531	0.763165
ENSMUSG00000105985	Gm42993	46.6477	-1.74907	1.03484	-1.69019	0.0909921	0.763438
ENSMUSG00000002546	Golga2	145.744	-0.744973	0.44087	-1.68978	0.0910703	0.763647
ENSMUSG00000024830	Rps6kb2	46.7793	-1.19035	0.70494	-1.68858	0.0913	0.764678
ENSMUSG00000071713	Csf2rb	2.08004	5.37648	3.18366	1.68877	0.0912631	0.764678
ENSMUSG00000019080	Mfsd3	12.54	-2.15204	1.27553	-1.68717	0.0915711	0.765301
ENSMUSG00000022982	Sod1	953.932	0.233946	0.138636	1.68749	0.0915099	0.765301
ENSMUSG00000026489	Coq8a	75.3096	0.931511	0.551918	1.68777	0.0914551	0.765301
ENSMUSG00000063018	2010204K13Rik	65.4909	-0.865522	0.51303	-1.68708	0.0915882	0.765301
ENSMUSG00000021458	2010111I01Rik	59.7008	1.12685	0.668595	1.6854	0.0919105	0.766963
ENSMUSG00000027698	Nceh1	309.852	0.535416	0.317714	1.68521	0.0919478	0.766963
ENSMUSG00000039481	Nrtn	14.6337	-2.08873	1.23939	-1.68529	0.0919324	0.766963
ENSMUSG00000027959	Sass6	12.7792	2.74358	1.62836	1.68487	0.0920137	0.767066
ENSMUSG00000029869	Ephb6	103.012	-0.682586	0.405238	-1.68441	0.0921027	0.767362
ENSMUSG00000017400	Stac2	83.9622	0.769602	0.457397	1.68257	0.0924585	0.76769
ENSMUSG00000017721	Pigt	26.5969	-0.853527	0.506933	-1.68371	0.0922381	0.76769
ENSMUSG00000019774	Mtrf1l	17.0533	1.92483	1.14344	1.68337	0.092304	0.76769
ENSMUSG00000024766	Lipo3	18.6511	-2.31086	1.37343	-1.68254	0.0924637	0.76769
ENSMUSG00000029403	Cdkl2	91.0483	-0.926978	0.550901	-1.68266	0.0924411	0.76769
ENSMUSG00000107433	Gm43882	10.7515	2.71268	1.61208	1.68272	0.0924294	0.76769
ENSMUSG00000109385	Gm44518	9.72386	-2.53155	1.50492	-1.68219	0.0925326	0.767817
ENSMUSG00000026739	Bmi1	83.7119	0.856693	0.509391	1.6818	0.0926082	0.768
ENSMUSG00000113328	Gm47260	9.08202	-2.69549	1.6037	-1.68079	0.092803	0.76917
ENSMUSG00000022488	Nckap1l	11.2663	-2.48841	1.48145	-1.67971	0.0930132	0.77002
ENSMUSG00000068923	Syt11	1920.72	-0.188166	0.11202	-1.67975	0.0930063	0.77002
ENSMUSG00000024773	Atg2a	36.3574	1.14497	0.682221	1.67829	0.0932898	0.77141
ENSMUSG00000071415	Rpl23	614.077	0.299519	0.178495	1.67802	0.0933427	0.77141
ENSMUSG00000071553	Cpa2	5.14636	-3.1978	1.90541	-1.67828	0.0932925	0.77141
ENSMUSG00000020988	L2hgdh	19.1476	1.86126	1.10945	1.67764	0.093418	0.771499
ENSMUSG00000026142	Rhbdd1	13.0956	-2.64344	1.5759	-1.67742	0.0934612	0.771499
ENSMUSG00000001910	Nacc1	69.0893	-0.852255	0.508589	-1.67573	0.0937919	0.772067
ENSMUSG00000002578	Ikzf4	41.1791	-1.11366	0.664423	-1.67614	0.0937112	0.772067
ENSMUSG00000029878	Dbpht2	267.9	0.485296	0.28961	1.67569	0.0937995	0.772067
ENSMUSG00000040570	Rundc3b	60.8336	-0.989191	0.590092	-1.67633	0.0936731	0.772067
ENSMUSG00000069114	Zbtb10	11.7616	-2.39901	1.43088	-1.6766	0.0936217	0.772067
ENSMUSG00000017307	Acot8	28.9912	1.64179	0.98062	1.67424	0.0940838	0.772704
ENSMUSG00000029684	Wasl	570.09	0.36981	0.220825	1.67468	0.093998	0.772704
ENSMUSG00000032518	Rpsa	1173.39	0.249434	0.148988	1.67419	0.0940927	0.772704
ENSMUSG00000109942	Gm45262	15.817	2.57697	1.53889	1.67457	0.0940195	0.772704
ENSMUSG00000045031	Cetn4	51.6083	1.48595	0.887738	1.67386	0.0941588	0.772804
ENSMUSG00000040640	Erc2	283.669	0.498319	0.297757	1.67358	0.0942139	0.772813
ENSMUSG00000051989	Smim11	58.8437	1.1255	0.672756	1.67296	0.0943348	0.773362
ENSMUSG00000079418	Atg4a	3.2658	3.09033	1.84763	1.67259	0.0944076	0.773516
ENSMUSG00000005225	Plekha8	28.3759	-1.76089	1.05312	-1.67207	0.094511	0.77392
ENSMUSG00000021400	Wrnip1	183.072	0.727201	0.435055	1.67151	0.0946203	0.774082
ENSMUSG00000024030	Abcg1	125.137	-0.90517	0.541558	-1.67142	0.0946389	0.774082
ENSMUSG00000026471	Mr1	7.49918	-2.63471	1.57817	-1.66947	0.0950237	0.774349
ENSMUSG00000027706	Sec62	685.576	0.281021	0.168292	1.66984	0.0949504	0.774349
ENSMUSG00000028552	Eps15	422.964	0.378977	0.226899	1.67024	0.0948713	0.774349
ENSMUSG00000039323	Igfbp2	74.6759	-0.876437	0.524978	-1.66947	0.0950236	0.774349
ENSMUSG00000057329	Bcl2	83.2842	0.978343	0.585915	1.66977	0.0949646	0.774349
ENSMUSG00000099681	1700052K11Rik	21.0995	1.5066	0.901943	1.6704	0.094841	0.774349
ENSMUSG00000105940	Gm42635	3.41045	3.40108	2.03738	1.66934	0.09505	0.774349
ENSMUSG00000038515	Grtp1	14.8924	-2.00399	1.20087	-1.66878	0.0951614	0.774816
ENSMUSG00000058440	Nrf1	38.8048	1.43578	0.860632	1.66828	0.09526	0.775178
ENSMUSG00000019804	Snx3	709.711	-0.245973	0.147474	-1.66791	0.0953341	0.775341
ENSMUSG00000033585	Ndn	515.466	-0.400017	0.239885	-1.66753	0.0954081	0.775502
ENSMUSG00000032940	Rbm11	15.8805	-1.74155	1.04459	-1.66721	0.0954723	0.775584
ENSMUSG00000004849	Ap1s1	656.393	0.300972	0.180671	1.66585	0.0957428	0.77646
ENSMUSG00000071649	B3gat3	226.679	-0.485255	0.291276	-1.66596	0.0957207	0.77646
ENSMUSG00000084771	A230072E10Rik	2.86171	3.8608	2.31724	1.66612	0.09569	0.77646
ENSMUSG00000015943	Bola1	39.148	1.1621	0.697836	1.66529	0.0958544	0.776925
ENSMUSG00000036634	Mag	353.588	0.482057	0.289533	1.66495	0.0959231	0.777043
ENSMUSG00000041506	Rrp9	40.1152	1.44554	0.868673	1.66408	0.0960961	0.778004
ENSMUSG00000032418	Me1	94.2869	0.96178	0.578374	1.6629	0.0963316	0.77859
ENSMUSG00000042557	Sin3a	49.7866	-1.28587	0.773247	-1.66295	0.0963221	0.77859
ENSMUSG00000055116	Arntl	76.6955	-0.909452	0.546795	-1.66324	0.0962645	0.77859
ENSMUSG00000039578	Ccser1	24.7181	2.03648	1.22512	1.66227	0.0964595	0.779184
ENSMUSG00000038055	Dexi	109.769	-0.689362	0.414826	-1.66181	0.0965508	0.779482
ENSMUSG00000062995	Ica1	111.124	0.699499	0.421011	1.66148	0.096618	0.779585
ENSMUSG00000063382	Bcl9l	60.4103	-0.814132	0.490238	-1.66069	0.0967759	0.780419
ENSMUSG00000086587	Gm11837	10.2718	2.8698	1.72845	1.66033	0.0968477	0.780558
ENSMUSG00000061393	Acvr2b	35.1723	-1.14797	0.691781	-1.65944	0.0970271	0.781565
ENSMUSG00000022516	Nudt16l1	153.751	-0.547853	0.330218	-1.65907	0.0971025	0.781732
ENSMUSG00000071757	Zhx2	9.94355	-2.24098	1.35156	-1.65806	0.0973044	0.782918
ENSMUSG00000079470	Utp14b	30.5272	2.01684	1.217	1.65722	0.0974748	0.783848
ENSMUSG00000004902	Slc25a18	109.361	-0.662115	0.400101	-1.65487	0.0979507	0.786675
ENSMUSG00000032435	Dync1li1	196.354	-0.55247	0.333851	-1.65484	0.0979567	0.786675
ENSMUSG00000078591	Hs3st4	143.434	-0.578294	0.349492	-1.65467	0.097991	0.786675
ENSMUSG00000049321	Zfp2	46.4247	1.16716	0.705755	1.65377	0.0981736	0.787699
ENSMUSG00000021460	Auh	177.447	-0.530093	0.32079	-1.65246	0.0984407	0.789399
ENSMUSG00000029623	Pdap1	200.247	-0.484998	0.293569	-1.65207	0.0985193	0.789399
ENSMUSG00000041215	Yeats2	54.2007	1.40913	0.853026	1.65192	0.0985508	0.789399
ENSMUSG00000062300	Nectin2	16.4982	-1.87278	1.1343	-1.65104	0.0987303	0.790395
ENSMUSG00000030218	Mgp	108.673	0.905815	0.548834	1.65044	0.0988539	0.7905
ENSMUSG00000085894	Gm15832	2.956	4.58962	2.78065	1.65056	0.0988291	0.7905
ENSMUSG00000014773	Dll1	4.63621	-3.68721	2.23641	-1.64872	0.0992054	0.791103
ENSMUSG00000022246	Rai14	8.94944	-2.52784	1.53262	-1.64936	0.0990738	0.791103
ENSMUSG00000024236	Svil	13.1896	2.62283	1.59055	1.64902	0.0991446	0.791103
ENSMUSG00000030401	Rtn2	151.226	-0.623729	0.378118	-1.64956	0.0990327	0.791103
ENSMUSG00000041236	Vps41	301.492	0.375558	0.227778	1.64879	0.0991909	0.791103
ENSMUSG00000103025	Gm37686	3.73474	4.0598	2.46331	1.64811	0.09933	0.791655
ENSMUSG00000003436	Dll3	6.91087	2.97905	1.80804	1.64767	0.0994209	0.791939
ENSMUSG00000003308	Keap1	183.13	-0.56902	0.345491	-1.64699	0.0995604	0.792169
ENSMUSG00000061244	Exoc5	152.022	0.597689	0.362872	1.64711	0.0995356	0.792169
ENSMUSG00000016552	Foxred2	20.3418	-1.95468	1.18733	-1.64628	0.0997066	0.792892
ENSMUSG00000024947	Men1	92.4978	0.83881	0.509765	1.64549	0.0998698	0.793367
ENSMUSG00000041258	Zfp236	49.2032	1.21017	0.735502	1.64537	0.0998944	0.793367
ENSMUSG00000062867	Impdh2	55.9646	-0.997545	0.606343	-1.64518	0.0999325	0.793367
ENSMUSG00000079227	Ccr5	14.4735	-2.99539	1.82169	-1.64429	0.100115	0.794378
ENSMUSG00000110442	Gm45804	13.3285	2.44571	1.48804	1.64357	0.100265	0.795122
ENSMUSG00000085241	Snhg3	25.2579	1.60261	0.975474	1.64291	0.100403	0.795775
ENSMUSG00000014907	Naf1	31.9295	-1.10088	0.670295	-1.64238	0.100511	0.796113
ENSMUSG00000078185	Chml	25.6214	1.7382	1.05848	1.64216	0.100556	0.796113
ENSMUSG00000030579	Tyrobp	82.8595	0.771794	0.47012	1.64169	0.100653	0.79644
ENSMUSG00000035725	Prkx	19.0795	-1.69105	1.03042	-1.64113	0.100771	0.796928
ENSMUSG00000042129	Rassf4	22.9049	-1.8107	1.10401	-1.6401	0.100984	0.798175
ENSMUSG00000031807	Pgls	83.7492	0.795	0.484903	1.6395	0.101109	0.798719
ENSMUSG00000026816	Gtf3c5	47.6942	1.23432	0.752991	1.63922	0.101167	0.798736
ENSMUSG00000014867	Surf4	130.515	-0.656641	0.400921	-1.63783	0.101457	0.79927
ENSMUSG00000020486	2004-09-01	363.987	-0.394432	0.241034	-1.63641	0.101753	0.79927
ENSMUSG00000027204	Fbn1	3.83806	3.60248	2.2017	1.63623	0.101792	0.79927
ENSMUSG00000027858	Tspan2	216.55	0.564997	0.345001	1.63767	0.101491	0.79927
ENSMUSG00000030291	Med21	178.46	0.776364	0.474456	1.63632	0.101772	0.79927
ENSMUSG00000042446	Zmym4	136.834	0.63868	0.390261	1.63654	0.101726	0.79927
ENSMUSG00000056492	Adgrf5	50.2188	1.31094	0.800448	1.63776	0.101471	0.79927
ENSMUSG00000063801	Ap3s2	81.1246	0.76247	0.465814	1.63686	0.10166	0.79927
ENSMUSG00000074582	Arfgef2	77.1113	1.01803	0.622074	1.63651	0.101733	0.79927
ENSMUSG00000105958	Gm43319	16.508	-2.02025	1.23302	-1.63846	0.101326	0.79927
ENSMUSG00000067344	Rps25-ps1	7.72907	0.751821	0.459831	1.63499	0.10205	0.800857
ENSMUSG00000025278	Flnb	39.7891	-1.1987	0.733489	-1.63425	0.102207	0.801182
ENSMUSG00000038402	Foxf2	4.80745	-3.01753	1.84791	-1.63294	0.102481	0.801182
ENSMUSG00000045886	Gm9803	14.215	-0.816889	0.499896	-1.63412	0.102234	0.801182
ENSMUSG00000047514	Tspyl1	313.197	-0.472323	0.289135	-1.63357	0.102349	0.801182
ENSMUSG00000052214	Opa3	105.067	-0.736613	0.451009	-1.63326	0.102415	0.801182
ENSMUSG00000054256	Msi1	60.6351	-1.15907	0.709438	-1.63379	0.102303	0.801182
ENSMUSG00000107756	Gm44164	17.0434	-2.41362	1.47809	-1.63293	0.102483	0.801182
ENSMUSG00000023050	Map3k12	137.989	-0.688522	0.421724	-1.63264	0.102546	0.801233
ENSMUSG00000040021	Lats1	55.1033	-1.26199	0.773937	-1.63061	0.102972	0.804122
ENSMUSG00000042826	Fgf11	31.4072	1.29266	0.793005	1.63008	0.103085	0.804567
ENSMUSG00000034158	Lrrc58	160.891	0.601138	0.368898	1.62955	0.103196	0.804651
ENSMUSG00000048485	Zbtb8b	3.84089	3.82722	2.34872	1.6295	0.103208	0.804651
ENSMUSG00000022836	Mylk	29.9547	1.55657	0.955609	1.62887	0.10334	0.804803
ENSMUSG00000073987	Ggh	62.7698	1.01393	0.622408	1.62905	0.103303	0.804803
ENSMUSG00000002341	Ncan	254.429	-0.441869	0.271747	-1.62603	0.103944	0.805703
ENSMUSG00000003528	Slc25a1	120.767	1.03771	0.638145	1.62613	0.103922	0.805703
ENSMUSG00000019579	Mydgf	109.805	-0.751771	0.462279	-1.62623	0.103901	0.805703
ENSMUSG00000020930	Ccdc103	4.48054	-2.81415	1.73014	-1.62655	0.103833	0.805703
ENSMUSG00000022255	Mtdh	390.341	-0.377127	0.231882	-1.62637	0.103871	0.805703
ENSMUSG00000024579	Pcyox1l	34.9761	1.41047	0.867358	1.62617	0.103914	0.805703
ENSMUSG00000027889	Ampd2	102.528	-0.84166	0.517241	-1.62721	0.103693	0.805703
ENSMUSG00000031196	F8	4.76903	3.18379	1.95652	1.62727	0.10368	0.805703
ENSMUSG00000046178	Nxph1	113.154	0.725362	0.44619	1.62568	0.104018	0.805703
ENSMUSG00000079669	Gm17396	12.64	-2.07769	1.27799	-1.62575	0.104003	0.805703
ENSMUSG00000002997	Prkar2b	194.229	-0.561241	0.3453	-1.62537	0.104083	0.80577
ENSMUSG00000020696	Rffl	10.3555	-2.56242	1.5793	-1.6225	0.104696	0.806162
ENSMUSG00000024737	Slc15a3	5.53522	-3.4206	2.10733	-1.62319	0.104548	0.806162
ENSMUSG00000025171	Ubtd1	24.2565	-1.51473	0.933521	-1.6226	0.104676	0.806162
ENSMUSG00000032946	Rasgrp2	134.311	-0.791282	0.487109	-1.62445	0.104281	0.806162
ENSMUSG00000039450	Dcxr	12.6776	-1.76521	1.08771	-1.62287	0.104617	0.806162
ENSMUSG00000046671	Mtfr1l	138.476	0.598297	0.368735	1.62257	0.104682	0.806162
ENSMUSG00000051790	Nlgn2	299.034	-0.359888	0.221643	-1.62373	0.104433	0.806162
ENSMUSG00000084628	Gm22613	7.32639	2.51306	1.54811	1.6233	0.104524	0.806162
ENSMUSG00000093536	Smim17	27.1514	1.30864	0.806057	1.62351	0.10448	0.806162
ENSMUSG00000106570	C230071H17Rik	10.7785	-2.07046	1.27537	-1.62342	0.104499	0.806162
ENSMUSG00000019124	Scrn1	372.867	0.407965	0.25243	1.61615	0.106061	0.807124
ENSMUSG00000026339	Ccdc93	24.9005	1.58357	0.977103	1.62068	0.105087	0.807124
ENSMUSG00000026944	Abca2	265.432	-0.451336	0.279096	-1.61714	0.105849	0.807124
ENSMUSG00000027935	Rab13	9.98882	-2.30807	1.42446	-1.62031	0.105165	0.807124
ENSMUSG00000029578	Wipi2	210.304	0.426033	0.263174	1.61882	0.105486	0.807124
ENSMUSG00000029581	Fscn1	411.349	-0.405647	0.250763	-1.61765	0.105738	0.807124
ENSMUSG00000030043	Tacr1	18.4901	1.89442	1.17215	1.61619	0.106053	0.807124
ENSMUSG00000030844	Rgs10	193.553	0.664717	0.411076	1.61702	0.105874	0.807124
ENSMUSG00000033106	Slc7a6os	18.9855	-1.42011	0.87693	-1.61941	0.105358	0.807124
ENSMUSG00000038569	Rad9b	30.6367	1.89639	1.1705	1.62016	0.105198	0.807124
ENSMUSG00000039367	Sec24c	106.943	-0.805504	0.497557	-1.61892	0.105465	0.807124
ENSMUSG00000050035	Fhl4	2.9887	-4.10378	2.53897	-1.61632	0.106026	0.807124
ENSMUSG00000050875	A730017C20Rik	176.594	0.654388	0.404294	1.61859	0.105535	0.807124
ENSMUSG00000052085	Dock8	2.47288	4.62974	2.86135	1.61803	0.105657	0.807124
ENSMUSG00000063765	Chadl	32.8416	-1.20378	0.744696	-1.61647	0.105993	0.807124
ENSMUSG00000078970	Wdr92	23.6605	1.7916	1.10594	1.61998	0.105236	0.807124
ENSMUSG00000079304	Tex52	2.07359	-4.25288	2.63085	-1.61655	0.105977	0.807124
ENSMUSG00000085438	1700020I14Rik	723.508	0.314006	0.193796	1.6203	0.105169	0.807124
ENSMUSG00000090523	Gypc	3.21131	-3.6819	2.27188	-1.62064	0.105095	0.807124
ENSMUSG00000097375	6720427I07Rik	46.7805	1.41675	0.876172	1.61698	0.105883	0.807124
ENSMUSG00000105176	Gm43668	23.964	2.11169	1.30463	1.61861	0.105532	0.807124
ENSMUSG00000109733	Gm33940	2.30323	-4.94769	3.05408	-1.62002	0.105227	0.807124
ENSMUSG00000020077	Srgn	43.5577	-1.45887	0.903216	-1.61519	0.106269	0.80828
ENSMUSG00000031283	Chrdl1	30.4296	-1.58889	0.984204	-1.61439	0.106444	0.808377
ENSMUSG00000034171	Faah	113.97	0.777998	0.481927	1.61435	0.106452	0.808377
ENSMUSG00000063428	Ddo	10.2022	2.48573	1.53935	1.61479	0.106355	0.808377
ENSMUSG00000057967	Fgf18	3.62572	-3.66265	2.27001	-1.61349	0.106637	0.809358
ENSMUSG00000024083	Pja2	1275.37	0.225501	0.139818	1.61282	0.106784	0.809372
ENSMUSG00000024359	Hspa9	430.012	0.318965	0.197723	1.61319	0.106704	0.809372
ENSMUSG00000046351	Zfp322a	103.832	-0.895453	0.555249	-1.6127	0.106809	0.809372
ENSMUSG00000048388	Fam171b	816.806	0.325381	0.201809	1.61233	0.106891	0.80957
ENSMUSG00000000355	Mcts1	262.755	0.610896	0.381167	1.6027	0.109001	0.80959
ENSMUSG00000000560	Gabra2	183.94	-0.658471	0.408852	-1.61053	0.107281	0.80959
ENSMUSG00000008604	Ubqln4	117.803	-0.520977	0.325149	-1.60227	0.109096	0.80959
ENSMUSG00000010307	Tmem86a	66.4155	1.09785	0.681095	1.61189	0.106985	0.80959
ENSMUSG00000013465	Nelfb	80.7675	0.908003	0.567038	1.60131	0.109309	0.80959
ENSMUSG00000015085	Entpd2	38.7638	-1.09038	0.680959	-1.60124	0.109325	0.80959
ENSMUSG00000017897	Eya2	2.83125	-3.45627	2.15618	-1.60296	0.108943	0.80959
ENSMUSG00000018102	Hist1h2bc	244.4	0.653192	0.405397	1.61124	0.107127	0.80959
ENSMUSG00000020019	Ntn4	4.61656	-1.95872	1.22132	-1.60377	0.108765	0.80959
ENSMUSG00000021268	Meg3	9003.1	-0.188705	0.117806	-1.60183	0.109194	0.80959
ENSMUSG00000021510	Zfp729a	49.278	1.38975	0.863099	1.61019	0.107357	0.80959
ENSMUSG00000024833	Pola2	5.02863	-3.22822	2.0117	-1.60472	0.108556	0.80959
ENSMUSG00000024985	Tcf7l2	61.4543	-1.19905	0.745599	-1.60817	0.107799	0.80959
ENSMUSG00000025077	Dclre1a	22.4529	1.88398	1.17508	1.60328	0.108873	0.80959
ENSMUSG00000025933	Tmem14a	96.2209	-0.794832	0.495627	-1.60369	0.108782	0.80959
ENSMUSG00000026773	Pfkfb3	31.0237	1.66799	1.03984	1.60408	0.108698	0.80959
ENSMUSG00000026810	Dpm2	123.623	0.607189	0.378579	1.60386	0.108744	0.80959
ENSMUSG00000028452	Vcp	437.602	0.303515	0.18892	1.60658	0.108147	0.80959
ENSMUSG00000029471	Camkk2	450.057	-0.338509	0.210832	-1.60559	0.108364	0.80959
ENSMUSG00000031109	Enox2	32.9514	1.43019	0.889678	1.60753	0.107938	0.80959
ENSMUSG00000031358	Msl3	28.0671	-1.55259	0.966065	-1.60712	0.108027	0.80959
ENSMUSG00000032502	Stac	11.5063	-2.64405	1.65082	-1.60166	0.109231	0.80959
ENSMUSG00000037169	Mycn	15.8049	1.98688	1.237	1.6062	0.108229	0.80959
ENSMUSG00000038722	Bud31	154.851	0.496602	0.308134	1.61164	0.10704	0.80959
ENSMUSG00000041426	Hibch	64.9331	1.14678	0.712007	1.61063	0.107261	0.80959
ENSMUSG00000043243	Fam129c	5.0788	-3.10972	1.93288	-1.60885	0.107649	0.80959
ENSMUSG00000044709	Gemin7	52.9289	0.924041	0.57597	1.60432	0.108643	0.80959
ENSMUSG00000051768	Xrcc1	35.7558	-1.20526	0.748141	-1.61101	0.107178	0.80959
ENSMUSG00000052135	Foxo6	32.1673	1.42681	0.890108	1.60297	0.108942	0.80959
ENSMUSG00000052192	Gm5963	10.2337	0.660659	0.412485	1.60165	0.109232	0.80959
ENSMUSG00000053475	Tnfaip6	23.6303	1.84147	1.14767	1.60453	0.108598	0.80959
ENSMUSG00000058488	Kl	5.6893	3.66109	2.28236	1.60408	0.108696	0.80959
ENSMUSG00000059991	Nptx2	52.4203	-1.01384	0.632943	-1.60179	0.109201	0.80959
ENSMUSG00000067786	Nnat	719.068	-0.353466	0.220571	-1.60251	0.109044	0.80959
ENSMUSG00000070866	Zfp804a	68.8555	-1.05879	0.660688	-1.60255	0.109034	0.80959
ENSMUSG00000073684	Faap20	73.1693	1.01022	0.628384	1.60765	0.107913	0.80959
ENSMUSG00000075284	Wipf1	25.5152	-1.73365	1.08158	-1.60289	0.10896	0.80959
ENSMUSG00000078490	Cfap74	7.653	2.00756	1.25218	1.60325	0.108878	0.80959
ENSMUSG00000104724	Gm43162	8.53441	-2.5589	1.59076	-1.6086	0.107704	0.80959
ENSMUSG00000105445	Gm42972	29.1575	1.47458	0.917216	1.60767	0.107907	0.80959
ENSMUSG00000106244	Gm43046	11.459	-1.94097	1.2107	-1.60318	0.108895	0.80959
ENSMUSG00000106946	Gm42856	4.91633	-3.10088	1.93479	-1.60269	0.109003	0.80959
ENSMUSG00000115591	Gm31282	7.40802	-2.86806	1.78328	-1.60831	0.107768	0.80959
ENSMUSG00000032456	Nmnat3	11.8697	2.23323	1.39494	1.60095	0.109389	0.809645
ENSMUSG00000031488	Rab11fip1	4.96051	3.78262	2.36401	1.60009	0.109579	0.810406
ENSMUSG00000076437	Selenoh	124.742	0.717448	0.448413	1.59997	0.109605	0.810406
ENSMUSG00000027679	Dnajc19	124.225	0.808018	0.505221	1.59934	0.109746	0.811033
ENSMUSG00000020903	Stx8	89.9411	0.806296	0.504391	1.59855	0.10992	0.811147
ENSMUSG00000026797	Stxbp1	1299.65	-0.188639	0.118048	-1.59799	0.110045	0.811147
ENSMUSG00000040040	Ift88	40.4184	1.42347	0.890442	1.59861	0.109907	0.811147
ENSMUSG00000053477	Tcf4	859.97	-0.246101	0.153959	-1.59848	0.109936	0.811147
ENSMUSG00000079015	Serpina1c	2.06211	4.49507	2.81251	1.59824	0.10999	0.811147
ENSMUSG00000022557	Bop1	63.4962	-0.909017	0.569361	-1.59656	0.110365	0.812415
ENSMUSG00000036908	Unc93b1	33.4665	-1.41359	0.885248	-1.59683	0.110304	0.812415
ENSMUSG00000111837	Gm47135	11.661	-1.7607	1.10288	-1.59646	0.110387	0.812415
ENSMUSG00000097451	Rian	288.603	0.41451	0.259688	1.59618	0.110448	0.812444
ENSMUSG00000018820	Zfyve27	77.8334	-0.682462	0.427873	-1.59501	0.11071	0.812548
ENSMUSG00000032289	Thsd4	9.68361	2.77516	1.73948	1.5954	0.110623	0.812548
ENSMUSG00000045180	Shroom2	182.168	0.499831	0.313321	1.59527	0.110653	0.812548
ENSMUSG00000048834	Vstm2a	328.253	0.44703	0.280296	1.59485	0.110745	0.812548
ENSMUSG00000053774	Ubxn7	18.2327	-1.61262	1.01112	-1.59489	0.110736	0.812548
ENSMUSG00000063894	Zkscan8	31.3599	-1.61376	1.01211	-1.59445	0.110836	0.812799
ENSMUSG00000005682	Pan2	42.1519	-1.3374	0.839293	-1.59348	0.111052	0.8134
ENSMUSG00000026546	Cfap45	2.92181	3.21249	2.01622	1.59332	0.111089	0.8134
ENSMUSG00000079494	Nat8f5	2.59189	-3.48499	2.18678	-1.59367	0.111011	0.8134
ENSMUSG00000032186	Tmod2	780.591	0.278502	0.174849	1.59281	0.111202	0.813475
ENSMUSG00000051703	Tmem198	114.889	-0.648471	0.407312	-1.59207	0.111368	0.813475
ENSMUSG00000060216	Arrb2	71.0903	-0.944622	0.593353	-1.59201	0.111383	0.813475
ENSMUSG00000075256	Cerkl	3.30468	-3.86866	2.4297	-1.59224	0.111331	0.813475
ENSMUSG00000097842	9330104G04Rik	3.96482	-3.33297	2.09349	-1.59206	0.111371	0.813475
ENSMUSG00000074656	Eif2s2	191.236	0.558524	0.350909	1.59165	0.111463	0.813647
ENSMUSG00000001507	Itga3	13.2525	1.48081	0.931124	1.59035	0.111757	0.814148
ENSMUSG00000001666	Ddt	63.2252	-0.807644	0.50766	-1.59091	0.111629	0.814148
ENSMUSG00000020961	Ston2	43.6142	1.35773	0.854006	1.58984	0.11187	0.814148
ENSMUSG00000022704	Qtrt2	12.1055	2.43657	1.53204	1.59041	0.111742	0.814148
ENSMUSG00000028776	Tinagl1	17.6886	-1.82402	1.14728	-1.58986	0.111866	0.814148
ENSMUSG00000036800	Fam135b	153.887	-0.740349	0.465678	-1.58983	0.111873	0.814148
ENSMUSG00000032869	Psmf1	86.5643	0.888133	0.559239	1.58811	0.112261	0.816139
ENSMUSG00000037243	Zfp692	50.6203	-1.17452	0.739784	-1.58765	0.112365	0.816139
ENSMUSG00000047632	Fgfbp3	26.0658	-1.63911	1.03216	-1.58803	0.112279	0.816139
ENSMUSG00000068373	D430041D05Rik	146.032	-0.590889	0.372233	-1.58742	0.112418	0.816139
ENSMUSG00000103115	Gm37584	5.58068	-3.63683	2.29112	-1.58736	0.112431	0.816139
ENSMUSG00000003269	Cyth2	149.713	-0.607444	0.382904	-1.58641	0.112646	0.816867
ENSMUSG00000093452	Zfhx2os	3.60812	-3.78187	2.38355	-1.58666	0.11259	0.816867
ENSMUSG00000034926	Dhcr24	129.721	-0.522067	0.329258	-1.58559	0.112833	0.817673
ENSMUSG00000103693	Gm37529	19.6355	1.78172	1.12382	1.58542	0.112871	0.817673
ENSMUSG00000000282	Mnt	106.239	-0.841361	0.531302	-1.58358	0.113288	0.819135
ENSMUSG00000024949	Sf1	227.054	0.48795	0.30813	1.58358	0.113288	0.819135
ENSMUSG00000064202	4430402I18Rik	5.88446	-3.15741	1.99364	-1.58374	0.113253	0.819135
ENSMUSG00000097119	B230354K17Rik	47.3784	1.26536	0.799077	1.58353	0.113302	0.819135
ENSMUSG00000014547	Wdfy2	28.4124	-1.46645	0.926822	-1.58223	0.113596	0.819219
ENSMUSG00000021366	Hivep1	74.6011	-0.887207	0.560735	-1.58222	0.113599	0.819219
ENSMUSG00000029587	Zfp12	41.3335	1.24561	0.787191	1.58234	0.113571	0.819219
ENSMUSG00000031129	Slc9a9	25.6771	-1.54571	0.976547	-1.58284	0.113459	0.819219
ENSMUSG00000037235	Mxd4	210.281	0.471829	0.298159	1.58247	0.113542	0.819219
ENSMUSG00000021072	Tmx1	140.094	0.585747	0.370637	1.58038	0.11402	0.819291
ENSMUSG00000022571	Pycrl	34.2124	-1.07761	0.681953	-1.58018	0.114065	0.819291
ENSMUSG00000023353	Agap3	458.263	-0.297829	0.188545	-1.57962	0.114194	0.819291
ENSMUSG00000025738	Fbxl16	1281.35	-0.276268	0.17485	-1.58003	0.114099	0.819291
ENSMUSG00000026456	Cyb5r1	10.9465	1.27228	0.805331	1.57983	0.114147	0.819291
ENSMUSG00000029247	Paics	324.021	0.423436	0.26793	1.58039	0.114017	0.819291
ENSMUSG00000029636	Wasf3	143.292	-0.716272	0.453351	-1.57995	0.114118	0.819291
ENSMUSG00000030316	Tamm41	19.8881	1.74407	1.10388	1.57995	0.114119	0.819291
ENSMUSG00000044816	D630023F18Rik	19.0429	2.09759	1.32807	1.57943	0.114239	0.819291
ENSMUSG00000097204	Gm17690	2.22448	5.7523	3.63844	1.58098	0.113882	0.819291
ENSMUSG00000097610	A930012L18Rik	9.12972	2.69963	1.70691	1.58159	0.113744	0.819291
ENSMUSG00000057637	Prdm2	48.2667	-1.13181	0.717023	-1.57849	0.114453	0.820421
ENSMUSG00000034105	Tldc1	16.1441	-1.91861	1.21599	-1.57782	0.114607	0.821113
[truncated: 19,916 more rows]

## Sheet: S1_2 Nac mCRS vs CTR
Ensembl gene identifier	associated gene name	baseMean	log2FoldChange	lfcSE	stat	pvalue	padj
ENSMUSG00000111765	Gm10635	9.42539	-19.147	2.03282	-9.41893	4.5571e-21	9.44915e-17
ENSMUSG00000051920	Rspo2	52.8373	-6.98482	1.08892	-6.41443	1.41354e-10	9.76993e-07
ENSMUSG00000052616	Terb1	3.09397	-18.033	2.7984	-6.44403	1.16341e-10	9.76993e-07
ENSMUSG00000094707	A830019P07Rik	10.0197	18.6202	3.11011	5.987	2.13745e-09	1.108e-05
ENSMUSG00000048416	Mlf1	6.82776	16.3589	3.17401	5.15401	2.54969e-07	0.00105736
ENSMUSG00000032532	Cck	1360.51	1.0801	0.252343	4.2803	1.86645e-05	0.0645014
ENSMUSG00000105958	Gm43319	16.508	-5.32631	1.25486	-4.24454	2.1904e-05	0.0648828
ENSMUSG00000022206	Npr3	12.4517	-5.80659	1.38845	-4.18205	2.8889e-05	0.0748766
ENSMUSG00000031283	Chrdl1	30.4296	-3.79136	0.974778	-3.88946	0.000100468	0.231468
ENSMUSG00000048138	Dmrt2	5.63147	-13.241	3.51074	-3.77156	0.000162229	0.336381
ENSMUSG00000097312	Gm26870	17.8924	-2.82095	0.755885	-3.73198	0.000189981	0.358115
ENSMUSG00000106416	Gm5857	7.60712	-4.15817	1.14471	-3.63251	0.000280673	0.48498
ENSMUSG00000030792	Dkkl1	29.9656	3.33375	0.924611	3.60557	0.000311464	0.496786
ENSMUSG00000046230	Vps13a	121.6	-1.40514	0.395586	-3.55206	0.000382229	0.519737
ENSMUSG00000051486	Pcdhb11	9.04916	7.12457	2.01294	3.53939	0.000401051	0.519737
ENSMUSG00000071267	Zfp942	46.1203	2.55237	0.719223	3.54879	0.000387008	0.519737
ENSMUSG00000029151	Slc30a3	146.36	2.09713	0.600075	3.49479	0.000474442	0.578679
ENSMUSG00000022309	Angpt1	4.34241	5.2045	1.54176	3.37568	0.000736346	0.619449
ENSMUSG00000022364	Tbc1d31	6.63327	-5.26775	1.5512	-3.39592	0.000683988	0.619449
ENSMUSG00000028691	Prdx1	542.649	0.817863	0.23864	3.42718	0.00060989	0.619449
ENSMUSG00000029869	Ephb6	103.012	1.33424	0.395709	3.37177	0.000746865	0.619449
ENSMUSG00000053746	Ptrh1	6.93555	5.32466	1.56394	3.40465	0.000662482	0.619449
ENSMUSG00000097142	Gm26778	9.05916	6.14486	1.80791	3.39888	0.000676619	0.619449
ENSMUSG00000105950	Gm43679	5.49077	6.67763	1.97194	3.38633	0.000708344	0.619449
ENSMUSG00000107624	Gm44005	8.48422	5.88531	1.71536	3.43095	0.000601472	0.619449
ENSMUSG00000032301	Psma4	245.08	1.07915	0.325702	3.31331	0.000921984	0.713414
ENSMUSG00000036598	Ccdc113	7.40937	5.52394	1.66826	3.3112	0.000928969	0.713414
ENSMUSG00000050954	Zfp169	8.59028	-4.43643	1.3686	-3.2416	0.00118862	0.880216
ENSMUSG00000075486	Commd6	114.853	-1.14205	0.354802	-3.21885	0.00128706	0.920251
ENSMUSG00000078877	Gm14295	40.5907	-2.62574	0.823873	-3.18707	0.00143724	0.993372
ENSMUSG00000000001	Gnai3	91.3354	-0.303968	0.6366	-0.477486	0.633016	0.999868
ENSMUSG00000000028	Cdc45	0.356748	3.13884	4.06194	0.772744	0.439674	0.999868
ENSMUSG00000000037	Scml2	0.279221	-1.90032	4.06833	-0.467102	0.640427	0.999868
ENSMUSG00000000049	Apoh	0.243564	-2.18362	4.06553	-0.537106	0.591195	0.999868
ENSMUSG00000000056	Narf	53.5362	0.899466	0.685096	1.3129	0.189215	0.999868
ENSMUSG00000000058	Cav2	47.8125	1.5528	0.683943	2.27036	0.0231855	0.999868
ENSMUSG00000000078	Klf6	167.794	-0.113302	0.453488	-0.249846	0.802706	0.999868
ENSMUSG00000000085	Scmh1	81.171	-0.434176	0.514731	-0.8435	0.398949	0.999868
ENSMUSG00000000088	Cox5a	1309.59	-0.00236287	0.120706	-0.0195755	0.984382	0.999868
ENSMUSG00000000093	Tbx2	4.35029	-1.42728	1.75236	-0.814489	0.415365	0.999868
ENSMUSG00000000120	Ngfr	23.247	0.18141	1.04765	0.173158	0.862527	0.999868
ENSMUSG00000000125	Wnt3	3.99363	-0.825883	1.55773	-0.530185	0.595984	0.999868
ENSMUSG00000000126	Wnt9a	9.54046	0.635146	1.42858	0.4446	0.656609	0.999868
ENSMUSG00000000127	Fer	68.1769	0.490809	0.634609	0.773403	0.439284	0.999868
ENSMUSG00000000131	Xpo6	108.46	-0.0417837	0.457564	-0.0913177	0.92724	0.999868
ENSMUSG00000000134	Tfe3	57.2908	-0.317848	0.501234	-0.634131	0.525995	0.999868
ENSMUSG00000000142	Axin2	39.5944	-1.22598	0.802533	-1.52763	0.126603	0.999868
ENSMUSG00000000148	Brat1	24.8358	0.0608488	0.947614	0.0642127	0.948801	0.999868
ENSMUSG00000000149	Gna12	138.48	0.291923	0.398723	0.732145	0.46408	0.999868
ENSMUSG00000000154	Slc22a18	0.377747	3.04229	4.06119	0.749113	0.453789	0.999868
ENSMUSG00000000167	Pih1d2	5.3764	1.3808	1.63573	0.84415	0.398585	0.999868
ENSMUSG00000000168	Dlat	253.86	0.172162	0.304437	0.56551	0.571727	0.999868
ENSMUSG00000000171	Sdhd	158.87	-0.0339924	0.289519	-0.11741	0.906535	0.999868
ENSMUSG00000000184	Ccnd2	209.361	-0.710158	0.329326	-2.1564	0.0310527	0.999868
ENSMUSG00000000194	Gpr107	63.9593	-0.126709	0.555406	-0.228139	0.819538	0.999868
ENSMUSG00000000197	Nalcn	177.141	0.188864	0.338442	0.558039	0.576817	0.999868
ENSMUSG00000000202	Btbd17	54.8333	-0.308795	0.588609	-0.524618	0.599849	0.999868
ENSMUSG00000000214	Th	21.2274	-0.189458	1.18876	-0.159375	0.873374	0.999868
ENSMUSG00000000215	Ins2	0.254385	2.82893	4.06489	0.695943	0.486465	0.999868
ENSMUSG00000000223	Drp2	60.8372	0.58512	0.653041	0.895993	0.370257	0.999868
ENSMUSG00000000247	Lhx2	148.983	0.428337	0.610244	0.70191	0.482735	0.999868
ENSMUSG00000000253	Gmpr	126.647	-0.263049	0.427954	-0.614667	0.538774	0.999868
ENSMUSG00000000263	Glra1	2.47366	-2.73126	1.84346	-1.48159	0.138448	0.999868
ENSMUSG00000000266	Mid2	33.6571	1.4882	0.761814	1.9535	0.0507602	0.999868
ENSMUSG00000000275	Trim25	14.7123	1.51903	1.49887	1.01344	0.310848	0.999868
ENSMUSG00000000276	Dgke	144.048	0.496736	0.44007	1.12877	0.258996	0.999868
ENSMUSG00000000278	Scpep1	34.7298	-1.20191	0.837132	-1.43575	0.151074	0.999868
ENSMUSG00000000282	Mnt	106.239	1.17388	0.5144	2.28203	0.0224874	0.999868
ENSMUSG00000000290	Itgb2	5.99078	4.26863	1.73763	2.45659	0.0140264	0.999868
ENSMUSG00000000295	Hddc2	67.2622	0.15996	0.591288	0.270528	0.786754	0.999868
ENSMUSG00000000296	Tpd52l1	74.9311	-0.271691	0.46384	-0.585743	0.558048	0.999868
ENSMUSG00000000301	Pemt	3.3409	-0.403506	1.75718	-0.229633	0.818377	0.999868
ENSMUSG00000000303	Cdh1	0.289614	0.460146	4.08036	0.112771	0.910212	0.999868
ENSMUSG00000000305	Cdh4	116.435	0.155753	0.453419	0.343508	0.731216	0.999868
ENSMUSG00000000308	Ckmt1	423.176	0.154206	0.201011	0.767151	0.442992	0.999868
ENSMUSG00000000317	Bcl6b	0.252698	-0.645566	4.07872	-0.158277	0.874239	0.999868
ENSMUSG00000000318	Clec10a	1.16916	-1.33057	2.81757	-0.47224	0.636756	0.999868
ENSMUSG00000000320	Alox12	1.35872	2.4177	3.67788	0.657362	0.510948	0.999868
ENSMUSG00000000325	Arvcf	47.0059	-0.52926	0.751787	-0.704004	0.481431	0.999868
ENSMUSG00000000326	Comt	299.633	-0.105944	0.254709	-0.415943	0.677452	0.999868
ENSMUSG00000000339	Rtca	170.225	0.38709	0.343452	1.12705	0.259719	0.999868
ENSMUSG00000000340	Dbt	34.792	0.431819	0.790125	0.546519	0.584709	0.999868
ENSMUSG00000000346	Dazap2	356.666	0.190429	0.287729	0.661834	0.508077	0.999868
ENSMUSG00000000355	Mcts1	262.755	1.0093	0.37	2.72784	0.00637505	0.999868
ENSMUSG00000000359	Rem1	0.292585	2.4311	4.0684	0.597557	0.550136	0.999868
ENSMUSG00000000365	Rnf17	0.930788	0.266793	3.95317	0.0674884	0.946193	0.999868
ENSMUSG00000000374	Trappc10	144.571	0.480215	0.417528	1.15014	0.250087	0.999868
ENSMUSG00000000378	Ccm2	177.494	-0.191196	0.291888	-0.655032	0.512447	0.999868
ENSMUSG00000000384	Tbrg4	35.4989	0.667826	0.601388	1.11048	0.266794	0.999868
ENSMUSG00000000392	Fap	3.18776	0.640327	2.6812	0.238821	0.811245	0.999868
ENSMUSG00000000399	Ndufa9	264.646	-0.0254838	0.305757	-0.0833467	0.933576	0.999868
ENSMUSG00000000402	Egfl6	0.570661	1.12854	4.04539	0.278969	0.780269	0.999868
ENSMUSG00000000409	Lck	4.92047	-4.35376	2.13797	-2.0364	0.04171	0.999868
ENSMUSG00000000416	Cttnbp2	229.787	0.502718	0.305633	1.64484	0.100003	0.999868
ENSMUSG00000000420	Galnt1	92.679	0.227943	0.503442	0.45277	0.650714	0.999868
ENSMUSG00000000439	Mkrn2	80.9453	0.487788	0.446823	1.09168	0.274973	0.999868
ENSMUSG00000000440	Pparg	6.56538	6.01668	2.00666	2.99835	0.00271444	0.999868
ENSMUSG00000000441	Raf1	113.809	0.0706081	0.506187	0.13949	0.889063	0.999868
ENSMUSG00000000486	2001-09-01	10.7063	-1.12716	1.49264	-0.755145	0.450162	0.999868
ENSMUSG00000000489	Pdgfb	46.5594	-0.674369	0.707505	-0.953166	0.340506	0.999868
ENSMUSG00000000530	Acvrl1	12.7082	-1.00521	0.982544	-1.02307	0.306273	0.999868
ENSMUSG00000000531	Grasp	74.6119	0.0231277	0.518329	0.0446197	0.96441	0.999868
ENSMUSG00000000532	Acvr1b	162.259	0.508524	0.414815	1.22591	0.220234	0.999868
ENSMUSG00000000538	Tom1l2	330.418	-0.0757164	0.256655	-0.295012	0.767984	0.999868
ENSMUSG00000000552	Zfp385a	118.518	-0.284823	0.37106	-0.767593	0.442729	0.999868
ENSMUSG00000000555	Itga5	10.4483	1.83841	1.31588	1.3971	0.162384	0.999868
ENSMUSG00000000560	Gabra2	183.94	-0.605294	0.395419	-1.53077	0.125827	0.999868
ENSMUSG00000000561	Wdr77	74.8618	-0.788015	0.598457	-1.31674	0.187924	0.999868
ENSMUSG00000000562	Adora3	2.23848	1.72639	3.52149	0.490245	0.623961	0.999868
ENSMUSG00000000563	Atp5f1	1411.16	-0.0833227	0.140829	-0.591657	0.55408	0.999868
ENSMUSG00000000567	Sox9	166.186	0.0313678	0.40118	0.0781888	0.937678	0.999868
ENSMUSG00000000568	Hnrnpd	404.368	0.0311327	0.255021	0.122079	0.902837	0.999868
ENSMUSG00000000581	C1d	281.158	-0.174168	0.344553	-0.505489	0.613215	0.999868
ENSMUSG00000000594	Gm2a	133.978	-0.305656	0.348478	-0.877119	0.380422	0.999868
ENSMUSG00000000600	Krit1	222.378	-0.134883	0.424058	-0.318077	0.750427	0.999868
ENSMUSG00000000605	Clcn4	441.606	-0.0570458	0.227536	-0.250711	0.802037	0.999868
ENSMUSG00000000627	Sema4f	55.227	0.531863	0.60688	0.876389	0.380819	0.999868
ENSMUSG00000000628	Hk2	5.73707	-2.30379	2.04165	-1.1284	0.259151	0.999868
ENSMUSG00000000631	Myo18a	166.2	-0.213739	0.395847	-0.539953	0.58923	0.999868
ENSMUSG00000000632	Sez6	427.494	0.087578	0.211044	0.414975	0.67816	0.999868
ENSMUSG00000000673	Haao	0.613926	3.59272	4.05831	0.885275	0.376008	0.999868
ENSMUSG00000000682	Cd52	8.89748	0.0808362	1.54287	0.0523934	0.958215	0.999868
ENSMUSG00000000686	Abhd15	0.342322	-0.804647	4.05586	-0.198391	0.842739	0.999868
ENSMUSG00000000693	Loxl3	0.415421	1.21734	4.07916	0.298429	0.765376	0.999868
ENSMUSG00000000708	Kat2b	28.9128	0.472864	0.81513	0.580109	0.561841	0.999868
ENSMUSG00000000711	Rab5b	107.835	-0.0810964	0.35587	-0.227882	0.819738	0.999868
ENSMUSG00000000732	Icosl	0.353015	-2.45801	4.06292	-0.604987	0.545187	0.999868
ENSMUSG00000000738	Spg7	85.3906	0.672926	0.589739	1.14106	0.253846	0.999868
ENSMUSG00000000740	Rpl13	948.303	0.0668129	0.154284	0.43305	0.664978	0.999868
ENSMUSG00000000743	Chmp1a	115.775	-0.73531	0.414401	-1.77439	0.0759983	0.999868
ENSMUSG00000000751	Rpa1	89.0536	0.164418	0.550612	0.298609	0.765238	0.999868
ENSMUSG00000000753	Serpinf1	21.0055	0.649874	1.04774	0.620261	0.535086	0.999868
ENSMUSG00000000759	Tubgcp3	66.5446	0.546583	0.734262	0.744399	0.456635	0.999868
ENSMUSG00000000766	Oprm1	1.91905	0.177231	2.37525	0.0746158	0.94052	0.999868
ENSMUSG00000000776	Polr3d	47.9274	-0.702651	0.732926	-0.958692	0.337714	0.999868
ENSMUSG00000000782	Tcf7	10.6547	0.166715	1.54283	0.108058	0.91395	0.999868
ENSMUSG00000000787	Ddx3x	283.993	0.42062	0.264872	1.58801	0.112283	0.999868
ENSMUSG00000000792	Slc5a5	42.1538	0.510273	0.702014	0.72687	0.467306	0.999868
ENSMUSG00000000794	Kcnn3	27.9093	0.849011	0.877747	0.967261	0.333413	0.999868
ENSMUSG00000000804	Usp32	217.961	-0.136945	0.373805	-0.366355	0.7141	0.999868
ENSMUSG00000000805	Car4	48.0215	-0.695364	0.637259	-1.09118	0.275194	0.999868
ENSMUSG00000000811	Txnrd3	8.39398	-1.81545	1.5062	-1.20532	0.228081	0.999868
ENSMUSG00000000823	Zfp512b	57.3154	-0.448258	0.573646	-0.781419	0.434556	0.999868
ENSMUSG00000000826	Dnajc5	645.917	0.162367	0.171032	0.949339	0.342448	0.999868
ENSMUSG00000000827	Tpd52l2	152.357	-0.0234701	0.345064	-0.0680168	0.945772	0.999868
ENSMUSG00000000838	Fmr1	185.788	-0.405771	0.392148	-1.03474	0.300791	0.999868
ENSMUSG00000000861	Bcl11a	258.831	-0.260823	0.281413	-0.926835	0.354012	0.999868
ENSMUSG00000000869	Il4	0.137713	-1.78022	4.06942	-0.437464	0.661775	0.999868
ENSMUSG00000000876	Pxmp4	29.62	0.161687	0.709865	0.227772	0.819824	0.999868
ENSMUSG00000000881	Dlg3	221.223	0.277433	0.283903	0.977209	0.328466	0.999868
ENSMUSG00000000884	Gnb1l	11.7496	-1.96118	1.41783	-1.38323	0.166595	0.999868
ENSMUSG00000000889	Dbh	0.360683	2.98362	4.06342	0.734264	0.462788	0.999868
ENSMUSG00000000901	Mmp11	8.94524	3.26007	1.99464	1.63441	0.102172	0.999868
ENSMUSG00000000902	Smarcb1	159.616	-0.0560518	0.385509	-0.145397	0.884398	0.999868
ENSMUSG00000000915	Hip1r	87.4652	0.430096	0.433617	0.991881	0.321256	0.999868
ENSMUSG00000000916	Nsun5	27.073	-0.729335	0.970036	-0.751864	0.452133	0.999868
ENSMUSG00000000934	Top1mt	13.9226	-0.706917	1.21505	-0.581803	0.560699	0.999868
ENSMUSG00000000948	Gm38393	17.355	2.17462	1.29292	1.68195	0.092579	0.999868
ENSMUSG00000000957	Mmp14	45.9609	-0.467955	0.754781	-0.619987	0.535266	0.999868
ENSMUSG00000000958	Slc7a7	1.89363	-2.74697	2.64888	-1.03703	0.299722	0.999868
ENSMUSG00000000959	Oxa1l	103.217	-0.100293	0.473585	-0.211774	0.832283	0.999868
ENSMUSG00000000976	Heatr6	43.6604	-0.752921	0.865578	-0.869848	0.384383	0.999868
ENSMUSG00000000982	Ccl3	0.0156703	-0.0844261	4.08044	-0.0206904	0.983493	0.999868
ENSMUSG00000000983	Wfdc18	5.67134	-2.92299	1.58116	-1.84863	0.0645105	0.999868
ENSMUSG00000001014	Icam4	3.51272	-3.90948	2.58269	-1.51372	0.130097	0.999868
ENSMUSG00000001016	Ilf2	148.261	0.901505	0.460037	1.95964	0.0500383	0.999868
ENSMUSG00000001017	Chtop	235.925	-0.00330022	0.263581	-0.0125207	0.99001	0.999868
ENSMUSG00000001018	Snapin	180.563	-0.0580694	0.351044	-0.165419	0.868614	0.999868
ENSMUSG00000001020	S100a4	1.05362	-2.08369	3.41384	-0.610364	0.541621	0.999868
ENSMUSG00000001021	S100a3	0.94014	-2.32235	3.97674	-0.583984	0.559231	0.999868
ENSMUSG00000001023	S100a5	1.29343	4.33817	3.93703	1.10189	0.27051	0.999868
ENSMUSG00000001025	S100a6	86.1269	-0.0439616	0.515244	-0.0853218	0.932006	0.999868
ENSMUSG00000001029	Icam2	5.19667	-2.0494	1.75384	-1.16852	0.242597	0.999868
ENSMUSG00000001034	Mapk7	35.6279	-0.263247	0.840706	-0.313126	0.754185	0.999868
ENSMUSG00000001036	Epn2	329.551	0.171874	0.227322	0.756084	0.449599	0.999868
ENSMUSG00000001039	B9d1	35.5219	-0.292251	0.724076	-0.40362	0.686493	0.999868
ENSMUSG00000001052	Sec24b	105.662	0.0503921	0.609841	0.0826315	0.934145	0.999868
ENSMUSG00000001053	N4bp3	32.3331	-1.27608	1.00491	-1.26985	0.204139	0.999868
ENSMUSG00000001054	Rmnd5b	122.605	0.367803	0.444946	0.826624	0.40845	0.999868
ENSMUSG00000001056	Nhp2	152.905	-0.0570166	0.366142	-0.155723	0.876252	0.999868
ENSMUSG00000001062	Vps9d1	83.7951	0.191323	0.498997	0.383416	0.701411	0.999868
ENSMUSG00000001065	Zfp276	23.871	-1.32603	0.898109	-1.47646	0.13982	0.999868
ENSMUSG00000001082	Mfsd10	48.0214	0.460702	0.858861	0.53641	0.591675	0.999868
ENSMUSG00000001089	Luzp1	197.38	0.131095	0.290839	0.450748	0.652171	0.999868
ENSMUSG00000001098	Kctd10	91.8731	0.418219	0.423881	0.986643	0.323818	0.999868
ENSMUSG00000001100	Poldip2	211.164	0.112969	0.330352	0.341964	0.732378	0.999868
ENSMUSG00000001103	Sebox	3.28169	0.456575	1.98504	0.230008	0.818085	0.999868
ENSMUSG00000001105	Ift20	237.053	-0.261788	0.274524	-0.953604	0.340284	0.999868
ENSMUSG00000001119	Col6a1	78.9841	0.272896	0.480534	0.567901	0.570102	0.999868
ENSMUSG00000001120	Pcbp3	89.1508	-0.78013	0.495612	-1.57407	0.115471	0.999868
ENSMUSG00000001123	Lgals9	10.8028	0.387742	1.21557	0.31898	0.749742	0.999868
ENSMUSG00000001127	Araf	246.271	-0.18233	0.202789	-0.89911	0.368594	0.999868
ENSMUSG00000001128	Cfp	21.0459	0.439642	1.30953	0.335723	0.737079	0.999868
ENSMUSG00000001131	Timp1	0.28935	0.276206	4.08044	0.0676902	0.946032	0.999868
ENSMUSG00000001134	Uxt	19.9333	-0.907145	0.909575	-0.997328	0.318605	0.999868
ENSMUSG00000001138	Cnnm3	46.3172	-0.362698	0.721823	-0.502476	0.615333	0.999868
ENSMUSG00000001143	Lman2l	69.1392	-0.438997	0.562155	-0.780918	0.434851	0.999868
ENSMUSG00000001150	Mcm3ap	66.2438	-0.199956	0.613839	-0.325746	0.744616	0.999868
ENSMUSG00000001151	Pcnt	58.3819	-0.00701301	0.697779	-0.0100505	0.991981	0.999868
ENSMUSG00000001156	Mxd1	29.5816	-0.623835	0.876046	-0.712103	0.476401	0.999868
ENSMUSG00000001157	Gmcl1	82.7198	-1.55704	0.617295	-2.52236	0.0116569	0.999868
ENSMUSG00000001158	Snrnp27	141.772	-0.470444	0.37871	-1.24223	0.214152	0.999868
ENSMUSG00000001166	Oas1c	1.68723	1.30402	2.78423	0.468359	0.639528	0.999868
ENSMUSG00000001173	Ocrl	150.843	-0.00319747	0.45958	-0.00695736	0.994449	0.999868
ENSMUSG00000001175	Calm1	9590.89	-0.0140142	0.0732803	-0.191241	0.848337	0.999868
ENSMUSG00000001211	Agpat3	303.921	0.223902	0.277669	0.806362	0.420034	0.999868
ENSMUSG00000001227	Sema6b	109.284	0.0750265	0.375437	0.199838	0.841608	0.999868
ENSMUSG00000001228	Uhrf1	0.0562035	1.28821	4.07874	0.315835	0.752127	0.999868
ENSMUSG00000001229	Dpp9	165.323	0.137124	0.372202	0.368413	0.712565	0.999868
ENSMUSG00000001240	Ramp2	47.5403	0.273336	0.692472	0.394725	0.693046	0.999868
ENSMUSG00000001247	Lsr	20.3131	0.318686	1.03239	0.308687	0.757559	0.999868
ENSMUSG00000001248	Gramd1a	138.65	0.190465	0.36776	0.517907	0.604523	0.999868
ENSMUSG00000001249	Hpn	0.233478	0.851202	4.07598	0.208834	0.834578	0.999868
ENSMUSG00000001260	Gabrg1	121.709	0.305746	0.569604	0.53677	0.591426	0.999868
ENSMUSG00000001270	Ckb	3621.48	0.07446	0.0873917	0.852026	0.3942	0.999868
ENSMUSG00000001280	Sp1	38.7607	0.119033	0.865975	0.137456	0.890671	0.999868
ENSMUSG00000001285	Myg1	63.26	0.69577	0.574927	1.21019	0.226206	0.999868
ENSMUSG00000001288	Rarg	19.9753	-0.362765	1.1432	-0.317325	0.750997	0.999868
ENSMUSG00000001289	Pfdn5	702.539	0.356892	0.17004	2.09887	0.0358284	0.999868
ENSMUSG00000001300	Efnb2	86.6127	-0.525872	0.463606	-1.13431	0.256665	0.999868
ENSMUSG00000001305	Rrp15	31.8453	0.523781	1.00335	0.52203	0.60165	0.999868
ENSMUSG00000001313	Rnd2	336.73	0.170762	0.246098	0.693878	0.487758	0.999868
ENSMUSG00000001323	Srr	161.674	0.103858	0.325302	0.319267	0.749524	0.999868
ENSMUSG00000001333	Sync	1.35006	-3.57396	3.53523	-1.01095	0.312039	0.999868
ENSMUSG00000001334	Fndc5	216.322	-0.261629	0.288519	-0.906803	0.364511	0.999868
ENSMUSG00000001349	Cnn1	5.34733	0.389179	2.66783	0.145878	0.884018	0.999868
ENSMUSG00000001366	Fbxo9	213.492	0.291824	0.297034	0.98246	0.325873	0.999868
ENSMUSG00000001376	Vps50	225.632	0.278839	0.284422	0.980373	0.326902	0.999868
ENSMUSG00000001380	Hars	222.419	0.372297	0.289049	1.28801	0.197743	0.999868
ENSMUSG00000001383	Zmat2	448.688	0.234923	0.205364	1.14394	0.25265	0.999868
ENSMUSG00000001403	Ube2c	0.660565	0.276188	4.08044	0.0676858	0.946036	0.999868
ENSMUSG00000001415	Smg5	121.236	-0.362601	0.435063	-0.833444	0.404594	0.999868
ENSMUSG00000001416	Cct3	294.583	0.253933	0.222354	1.14202	0.253445	0.999868
ENSMUSG00000001418	Glmp	68.5034	-0.666555	0.485023	-1.37428	0.169356	0.999868
ENSMUSG00000001419	Mef2d	417.791	0.214397	0.219863	0.97514	0.329491	0.999868
ENSMUSG00000001420	Tmem79	0.254876	-2.50651	4.0625	-0.616986	0.537244	0.999868
ENSMUSG00000001424	Snd1	78.127	-0.273296	0.533999	-0.511792	0.608796	0.999868
ENSMUSG00000001435	Col18a1	11.0745	-0.104386	1.3071	-0.0798609	0.936348	0.999868
ENSMUSG00000001436	Slc19a1	24.9125	-0.051349	0.897038	-0.0572428	0.954352	0.999868
ENSMUSG00000001440	Kpnb1	241.415	-0.624451	0.330834	-1.88751	0.0590921	0.999868
ENSMUSG00000001441	Npepps	595.051	-0.163255	0.19468	-0.838584	0.401703	0.999868
ENSMUSG00000001445	Mrpl10	86.8109	0.230236	0.416262	0.553105	0.580192	0.999868
ENSMUSG00000001467	Cyp51	88.1971	-0.354216	0.456801	-0.775427	0.438088	0.999868
ENSMUSG00000001472	Tcf25	1053.68	0.21045	0.117099	1.79721	0.072303	0.999868
ENSMUSG00000001473	Tubb6	0.00783514	0.0959033	4.08044	0.0235032	0.981249	0.999868
ENSMUSG00000001482	Def8	47.8674	-0.111854	0.652212	-0.1715	0.863831	0.999868
ENSMUSG00000001493	Meox1	0.628184	3.48487	4.05908	0.858538	0.390595	0.999868
ENSMUSG00000001496	Nkx2-1	11.5554	0.572686	1.33095	0.430284	0.666989	0.999868
ENSMUSG00000001504	Irx2	0.504575	2.16119	4.05424	0.53307	0.593985	0.999868
ENSMUSG00000001506	Col1a1	18.9985	1.62082	1.26909	1.27715	0.201548	0.999868
ENSMUSG00000001507	Itga3	13.2525	-0.00117295	0.881297	-0.00133094	0.998938	0.999868
ENSMUSG00000001517	Foxm1	1.13069	-0.0844629	4.08044	-0.0206995	0.983485	0.999868
ENSMUSG00000001518	Itfg2	50.8421	0.21026	0.747964	0.28111	0.778626	0.999868
ENSMUSG00000001520	Nrip2	33.1847	0.0811655	0.870192	0.0932731	0.925687	0.999868
ENSMUSG00000001521	Tulp3	29.2379	-0.100223	0.779791	-0.128526	0.897733	0.999868
ENSMUSG00000001524	Gtf2h4	35.7675	0.328083	0.812993	0.403549	0.686544	0.999868
ENSMUSG00000001525	Tubb5	1509.6	0.254704	0.135476	1.88006	0.0600998	0.999868
ENSMUSG00000001542	Ell2	69.5437	-0.531786	0.611696	-0.869363	0.384648	0.999868
ENSMUSG00000001552	Jup	96.565	0.662537	0.509699	1.29986	0.193649	0.999868
ENSMUSG00000001555	Fkbp10	11.012	0.301457	1.69552	0.177797	0.858883	0.999868
ENSMUSG00000001569	Nom1	54.0971	0.796781	0.764274	1.04253	0.297165	0.999868
ENSMUSG00000001576	Ergic1	177.854	-0.107686	0.337	-0.319544	0.749314	0.999868
ENSMUSG00000001583	Tnk1	0.0176736	0.6369	4.08044	0.156086	0.875965	0.999868
ENSMUSG00000001604	Tcea3	1.40276	-2.02236	3.27783	-0.616981	0.537247	0.999868
ENSMUSG00000001627	Ifrd1	74.3984	0.516558	0.66335	0.778711	0.43615	0.999868
ENSMUSG00000001630	Stk38l	33.1217	-0.0808637	1.03563	-0.0780814	0.937763	0.999868
ENSMUSG00000001632	Brpf1	69.5553	-0.0932406	0.67261	-0.138625	0.889746	0.999868
ENSMUSG00000001642	Akr1b3	13.4421	0.990943	1.18684	0.83494	0.403751	0.999868
ENSMUSG00000001663	Gstt1	31.2415	1.64971	0.748879	2.2029	0.0276017	0.999868
ENSMUSG00000001665	Gstt3	17.1575	1.74548	1.41288	1.2354	0.21668	0.999868
ENSMUSG00000001666	Ddt	63.2252	-0.56916	0.490846	-1.15955	0.246232	0.999868
ENSMUSG00000001672	Marveld3	0.161392	-1.96833	4.06767	-0.483895	0.62846	0.999868
ENSMUSG00000001674	Ddx18	18.6942	0.581486	1.03587	0.561352	0.574557	0.999868
ENSMUSG00000001687	Ubl3	673.347	-0.0364524	0.180499	-0.201954	0.839953	0.999868
ENSMUSG00000001700	Gramd3	15.323	-1.51056	0.956672	-1.57897	0.114342	0.999868
ENSMUSG00000001707	Eef1e1	72.6872	-0.557394	0.525977	-1.05973	0.289267	0.999868
ENSMUSG00000001729	Akt1	377.661	0.301419	0.239866	1.25662	0.208892	0.999868
ENSMUSG00000001741	Il16	1.38013	1.7296	2.77281	0.623773	0.532777	0.999868
ENSMUSG00000001750	Tcirg1	22.1591	-0.427812	0.868892	-0.492365	0.622461	0.999868
ENSMUSG00000001751	Naglu	19.0128	0.19572	1.10211	0.177587	0.859047	0.999868
ENSMUSG00000001755	Coasy	36.6003	0.947009	0.675714	1.40149	0.161066	0.999868
ENSMUSG00000001761	Smo	6.70211	-1.69102	1.51149	-1.11878	0.263234	0.999868
ENSMUSG00000001763	Tspan33	33.7017	0.676438	0.806745	0.838478	0.401763	0.999868
ENSMUSG00000001767	Crnkl1	28.6845	-0.590759	0.947811	-0.623288	0.533095	0.999868
ENSMUSG00000001768	Rin2	28.251	-0.549916	0.745393	-0.737753	0.460664	0.999868
ENSMUSG00000001773	Folh1	19.6941	0.0408707	1.37126	0.0298053	0.976222	0.999868
ENSMUSG00000001774	Chordc1	194.484	0.428749	0.318134	1.3477	0.177755	0.999868
ENSMUSG00000001783	Rtcb	188.98	0.273015	0.263895	1.03456	0.300875	0.999868
ENSMUSG00000001785	Pwp1	36.1745	-0.6605	0.810202	-0.815229	0.414941	0.999868
ENSMUSG00000001786	Fbxo7	86.9573	0.335336	0.378777	0.885315	0.375987	0.999868
ENSMUSG00000001794	Capns1	375.151	-0.0506599	0.250057	-0.202593	0.839453	0.999868
ENSMUSG00000001802	Lrp3	103.151	-0.119692	0.409343	-0.2924	0.769981	0.999868
ENSMUSG00000001827	Folr1	0.0888942	-1.02763	4.0745	-0.252209	0.800879	0.999868
ENSMUSG00000001829	Clpb	100.411	0.476866	0.453032	1.05261	0.29252	0.999868
ENSMUSG00000001833	2007-09-01	1324.48	0.211387	0.149046	1.41827	0.156113	0.999868
ENSMUSG00000001844	Zdhhc4	48.7915	0.854484	0.659539	1.29558	0.195121	0.999868
ENSMUSG00000001847	Rac1	787.501	0.00832305	0.14788	0.0562823	0.955117	0.999868
ENSMUSG00000001855	Nup214	60.9103	0.12451	0.62134	0.200389	0.841176	0.999868
ENSMUSG00000001864	Aif1l	14.1894	2.09653	1.33949	1.56517	0.117544	0.999868
ENSMUSG00000001870	Ltbp1	7.46877	1.63815	1.70464	0.960993	0.336555	0.999868
ENSMUSG00000001891	Ugp2	196.642	-0.368896	0.391693	-0.941798	0.346296	0.999868
ENSMUSG00000001901	Kcnh6	1.23431	-3.58561	3.71821	-0.964339	0.334876	0.999868
ENSMUSG00000001909	Trmt1	94.4604	-0.5873	0.479269	-1.22541	0.220422	0.999868
ENSMUSG00000001910	Nacc1	69.0893	0.216773	0.49077	0.4417	0.658706	0.999868
ENSMUSG00000001911	Nfix	434.111	0.131432	0.21913	0.599787	0.548648	0.999868
ENSMUSG00000001918	Slc1a5	0.824836	0.885182	3.90137	0.22689	0.820509	0.999868
ENSMUSG00000001924	Uba1	525.838	0.0458005	0.181178	0.252792	0.800429	0.999868
ENSMUSG00000001930	Vwf	24.0238	2.40416	1.03201	2.32959	0.019828	0.999868
ENSMUSG00000001942	Siae	58.0093	0.00146422	0.727149	0.00201364	0.998393	0.999868
ENSMUSG00000001943	Vsig2	1.87858	1.29139	2.88818	0.44713	0.654781	0.999868
ENSMUSG00000001946	Esam	39.0862	0.162045	0.881182	0.183895	0.854096	0.999868
ENSMUSG00000001948	Spa17	15.9222	0.42648	1.35508	0.314728	0.752968	0.999868
ENSMUSG00000001962	Fam50a	56.9209	0.124828	0.558216	0.22362	0.823053	0.999868
ENSMUSG00000001964	Emd	43.4486	0.265867	0.680723	0.390566	0.696118	0.999868
ENSMUSG00000001983	Taco1	2.34786	2.85204	2.20428	1.29386	0.195712	0.999868
ENSMUSG00000001985	Grik3	111.16	0.0398275	0.43974	0.0905706	0.927834	0.999868
ENSMUSG00000001986	Gria3	434.685	-0.034119	0.23261	-0.146679	0.883385	0.999868
ENSMUSG00000001988	Npas1	15.2169	-1.18305	1.11219	-1.06371	0.28746	0.999868
ENSMUSG00000001995	Sipa1l2	63.7878	-0.38857	0.630807	-0.615989	0.537902	0.999868
ENSMUSG00000001998	Ap4e1	10.107	-3.49087	1.64475	-2.12243	0.0338019	0.999868
ENSMUSG00000001999	Blvra	44.1635	-0.492066	0.569832	-0.863528	0.387847	0.999868
ENSMUSG00000002006	Pdzd4	107.703	-0.0601186	0.460766	-0.130475	0.89619	0.999868
ENSMUSG00000002007	Srpk3	2.89889	-1.08468	2.08764	-0.519574	0.603361	0.999868
ENSMUSG00000002010	Idh3g	362.842	0.0973809	0.234672	0.414965	0.678167	0.999868
ENSMUSG00000002012	Pnck	226.259	0.0673678	0.258946	0.260162	0.794739	0.999868
ENSMUSG00000002014	Ssr4	192.222	0.100841	0.305639	0.329935	0.741449	0.999868
ENSMUSG00000002015	Bcap31	147.98	-0.152078	0.329861	-0.461036	0.644773	0.999868
ENSMUSG00000002017	Fam98a	50.0391	0.0891159	0.728254	0.122369	0.902607	0.999868
ENSMUSG00000002020	Ltbp2	0.0328865	-0.0844277	4.08044	-0.0206908	0.983492	0.999868
ENSMUSG00000002028	Kmt2a	392.043	-0.277526	0.220085	-1.26099	0.207312	0.999868
ENSMUSG00000002031	Ift46	87.8645	-0.317861	0.386919	-0.821518	0.411351	0.999868
ENSMUSG00000002032	Tmem25	66.9587	0.501171	0.587633	0.852864	0.393735	0.999868
ENSMUSG00000002043	Trappc6a	38.3407	0.439326	0.891851	0.492601	0.622295	0.999868
ENSMUSG00000002052	Supt6	146.738	-0.166139	0.341977	-0.485819	0.627095	0.999868
ENSMUSG00000002055	Spag5	8.59705	-3.04084	1.52006	-2.00047	0.0454492	0.999868
ENSMUSG00000002058	Unc119	53.8564	-0.311904	0.626828	-0.497591	0.618772	0.999868
ENSMUSG00000002059	Rab34	63.9849	-0.00381873	0.671831	-0.00568406	0.995465	0.999868
ENSMUSG00000002064	Sdf2	222.623	0.0710406	0.304499	0.233303	0.815526	0.999868
ENSMUSG00000002068	Ccne1	23.2259	0.656444	0.819222	0.801302	0.422957	0.999868
ENSMUSG00000002083	Bbc3	14.5415	0.705667	1.17649	0.599809	0.548634	0.999868
ENSMUSG00000002100	Mybpc3	0.0327562	-0.522355	4.07961	-0.12804	0.898117	0.999868
ENSMUSG00000002102	Psmc3	344.622	0.133835	0.213507	0.626842	0.530763	0.999868
ENSMUSG00000002103	Acp2	100.361	-0.389051	0.396892	-0.980246	0.326965	0.999868
ENSMUSG00000002104	Rapsn	2.10656	-3.33736	2.51905	-1.32485	0.185221	0.999868
ENSMUSG00000002105	Slc39a13	37.0715	0.10471	0.7389	0.141711	0.887308	0.999868
ENSMUSG00000002107	Celf2	1319.57	-0.112782	0.174055	-0.647969	0.517005	0.999868
ENSMUSG00000002108	Nr1h3	2.78882	-1.85248	2.64848	-0.699453	0.484269	0.999868
ENSMUSG00000002109	Ddb2	23.4332	0.527004	1.09219	0.482519	0.629438	0.999868
ENSMUSG00000002111	Spi1	24.8522	0.102604	1.08214	0.0948159	0.924461	0.999868
ENSMUSG00000002129	Sf3a1	119.844	0.485603	0.479086	1.0136	0.310772	0.999868
ENSMUSG00000002147	Stat6	13.4313	-0.0746602	1.37575	-0.0542686	0.956721	0.999868
ENSMUSG00000002190	Clgn	14.4586	0.198031	1.15354	0.171672	0.863696	0.999868
ENSMUSG00000002204	Napsa	0.051812	0.456563	4.08044	0.111891	0.91091	0.999868
ENSMUSG00000002205	Vrk3	63.5724	-0.182276	0.649494	-0.280642	0.778985	0.999868
ENSMUSG00000002210	Smg9	62.1075	-0.612415	0.527563	-1.16084	0.245708	0.999868
ENSMUSG00000002221	Paxip1	97.6611	-0.168442	0.610141	-0.27607	0.782494	0.999868
ENSMUSG00000002222	Rmnd5a	160.709	-0.162068	0.412594	-0.392802	0.694466	0.999868
ENSMUSG00000002227	Mov10	23.6255	-0.787203	0.974134	-0.808106	0.41903	0.999868
ENSMUSG00000002228	Ppm1j	2.32237	-1.0214	2.85158	-0.358188	0.720203	0.999868
ENSMUSG00000002233	Rhoc	25.6709	0.356953	0.920255	0.387885	0.698101	0.999868
ENSMUSG00000002249	Tead3	0.560754	0.0830477	3.68058	0.0225637	0.981998	0.999868
ENSMUSG00000002250	Ppard	39.878	0.205991	0.837984	0.245817	0.805824	0.999868
ENSMUSG00000002257	Def6	0.601788	-1.18528	4.04881	-0.292749	0.769714	0.999868
ENSMUSG00000002265	Peg3	727.14	-0.259406	0.23466	-1.10545	0.268964	0.999868
ENSMUSG00000002266	Zim1	6.1686	-0.361519	1.32975	-0.271869	0.785723	0.999868
ENSMUSG00000002274	Metrn	175.266	0.00885054	0.36263	0.0244065	0.980528	0.999868
ENSMUSG00000002279	Lmf1	39.4989	1.19629	0.810392	1.47619	0.139892	0.999868
ENSMUSG00000002280	Narfl	51.3367	0.529505	0.616482	0.858914	0.390388	0.999868
ENSMUSG00000002289	Angptl4	4.52938	-0.794162	1.93772	-0.409844	0.68192	0.999868
ENSMUSG00000002297	Dbf4	0.404643	-1.46335	4.07242	-0.359332	0.719347	0.999868
ENSMUSG00000002307	Daxx	58.2619	-0.563019	0.576684	-0.976305	0.328913	0.999868
ENSMUSG00000002308	Cd320	30.299	0.413793	0.850328	0.486628	0.626522	0.999868
ENSMUSG00000002319	Ipo4	82.2354	0.289859	0.477324	0.607258	0.543679	0.999868
ENSMUSG00000002320	Tm9sf1	3.97736	1.47051	2.12943	0.690565	0.489839	0.999868
ENSMUSG00000002324	Rec8	19.699	0.150916	1.05575	0.142946	0.886333	0.999868
ENSMUSG00000002325	Irf9	9.47431	1.29977	1.49729	0.868082	0.385349	0.999868
ENSMUSG00000002326	Gmpr2	56.073	-0.836252	0.687475	-1.21641	0.223829	0.999868
ENSMUSG00000002329	Mdp1	82.6568	0.0615259	0.497006	0.123793	0.901479	0.999868
ENSMUSG00000002332	Dhrs1	161.113	-0.0048373	0.366094	-0.0132133	0.989458	0.999868
ENSMUSG00000002341	Ncan	254.429	0.032706	0.262183	0.124745	0.900725	0.999868
ENSMUSG00000002342	Tmem161a	63.7199	0.348626	0.619643	0.562625	0.57369	0.999868
ENSMUSG00000002343	Armc6	89.1537	0.579498	0.405486	1.42915	0.152963	0.999868
ENSMUSG00000002345	Borcs8	83.8232	0.0618938	0.527476	0.11734	0.906591	0.999868
ENSMUSG00000002346	Slc25a42	47.3681	0.0732856	0.647058	0.11326	0.909825	0.999868
ENSMUSG00000002365	Snx9	24.8353	-1.36045	0.984187	-1.38231	0.166876	0.999868
ENSMUSG00000002372	Ranbp3	179.623	0.248904	0.409869	0.607278	0.543667	0.999868
ENSMUSG00000002379	Ndufa11	406.475	-0.213306	0.206965	-1.03064	0.302712	0.999868
ENSMUSG00000002393	Nr2f6	72.9929	0.279547	0.457439	0.611113	0.541125	0.999868
ENSMUSG00000002395	Use1	300.056	0.326722	0.256748	1.27254	0.203181	0.999868
ENSMUSG00000002396	Ocel1	23.9245	-0.807995	0.92811	-0.870582	0.383983	0.999868
ENSMUSG00000002409	Dyrk1b	23.3747	0.257476	0.869794	0.296019	0.767216	0.999868
ENSMUSG00000002413	Braf	262.94	-0.154615	0.287893	-0.537056	0.591229	0.999868
ENSMUSG00000002416	Ndufb2	163.579	0.115382	0.292324	0.394708	0.693059	0.999868
ENSMUSG00000002428	Hltf	56.6554	0.435664	0.636744	0.684206	0.493845	0.999868
ENSMUSG00000002455	Prpf6	81.3896	-0.141716	0.414082	-0.342243	0.732168	0.999868
ENSMUSG00000002458	Rgs19	67.9658	-0.191688	0.578709	-0.331233	0.740469	0.999868
ENSMUSG00000002459	Rgs20	68.6553	0.479953	0.611153	0.785324	0.432264	0.999868
ENSMUSG00000002475	Abhd3	73.123	-0.166031	0.465075	-0.356999	0.721092	0.999868
ENSMUSG00000002477	Snrpd1	208.378	0.347994	0.416314	0.835892	0.403216	0.999868
ENSMUSG00000002486	Tchp	18.9351	1.46906	1.29078	1.13812	0.255072	0.999868
ENSMUSG00000002489	Tiam1	114.292	-0.313209	0.508449	-0.616009	0.537889	0.999868
ENSMUSG00000002496	Tsc2	103.366	-0.12949	0.445668	-0.290554	0.771393	0.999868
ENSMUSG00000002500	Rpl3l	0.53182	0.276205	4.08044	0.0676899	0.946032	0.999868
ENSMUSG00000002504	Slc9a3r2	94.6324	0.167111	0.412463	0.405155	0.685364	0.999868
ENSMUSG00000002524	Puf60	279.131	-0.148015	0.307033	-0.482081	0.629748	0.999868
ENSMUSG00000002546	Golga2	145.744	0.153996	0.425686	0.36176	0.717532	0.999868
ENSMUSG00000002550	Uck1	36.1648	1.04263	0.763926	1.36483	0.172307	0.999868
ENSMUSG00000002578	Ikzf4	41.1791	0.254327	0.638304	0.398442	0.690304	0.999868
ENSMUSG00000002580	Mien1	210.707	0.259292	0.303297	0.854912	0.3926	0.999868
ENSMUSG00000002602	Axl	50.4138	0.134463	0.660314	0.203635	0.838639	0.999868
ENSMUSG00000002603	Tgfb1	8.84663	-0.226302	1.34047	-0.168822	0.865936	0.999868
ENSMUSG00000002608	Ccdc97	82.4634	0.12013	0.527937	0.227546	0.819999	0.999868
ENSMUSG00000002617	Zfp40	53.9693	-0.126589	0.790899	-0.160057	0.872836	0.999868
ENSMUSG00000002625	Akap8l	163.59	0.187415	0.297833	0.62926	0.529179	0.999868
ENSMUSG00000002633	Shh	8.01095	-0.124663	1.54567	-0.0806532	0.935718	0.999868
ENSMUSG00000002635	Pdcd2l	59.8605	-0.0308771	0.691449	-0.0446557	0.964382	0.999868
ENSMUSG00000002658	Gtf2f1	144.374	-0.452216	0.385117	-1.17423	0.240303	0.999868
ENSMUSG00000002660	Clpp	165.951	0.230963	0.321888	0.717526	0.473049	0.999868
ENSMUSG00000002661	Alkbh7	67.6594	0.0730334	0.590816	0.123614	0.901621	0.999868
ENSMUSG00000002668	Dennd1c	0.531914	-0.552256	4.07076	-0.135664	0.892087	0.999868
ENSMUSG00000002679	Med6	47.2099	0.239652	0.680735	0.352048	0.724802	0.999868
ENSMUSG00000002688	Prkd1	23.2499	-0.960767	1.17931	-0.814686	0.415252	0.999868
ENSMUSG00000002699	Lcp2	0.970081	0.652075	4.01631	0.162357	0.871025	0.999868
ENSMUSG00000002718	Cse1l	157.183	0.345432	0.426857	0.809246	0.418374	0.999868
ENSMUSG00000002728	Naa20	50.2301	0.800527	0.656551	1.21929	0.222733	0.999868
ENSMUSG00000002731	Prkra	38.5564	-0.791556	0.777061	-1.01865	0.308367	0.999868
ENSMUSG00000002732	Fkbp7	11.8213	-1.78382	1.55023	-1.15068	0.249862	0.999868
ENSMUSG00000002733	Plekha3	84.2305	-0.153465	0.577532	-0.265726	0.79045	0.999868
ENSMUSG00000002741	Ykt6	193.841	0.332883	0.290233	1.14695	0.251403	0.999868
ENSMUSG00000002748	Baz1b	216.674	-0.0491132	0.353387	-0.138979	0.889467	0.999868
ENSMUSG00000002763	Pex6	101.179	0.339944	0.482218	0.70496	0.480835	0.999868
ENSMUSG00000002767	Mrpl2	95.7549	0.246429	0.460397	0.535254	0.592474	0.999868
ENSMUSG00000002768	Mea1	159.907	-0.53854	0.29199	-1.84438	0.0651277	0.999868
ENSMUSG00000002769	Gnmt	1.10167	4.67359	3.70578	1.26116	0.20725	0.999868
ENSMUSG00000002771	Grin2d	29.8247	-0.536804	0.843485	-0.636412	0.524508	0.999868
ENSMUSG00000002778	Kdelr1	102.013	-0.332885	0.340801	-0.976772	0.328682	0.999868
ENSMUSG00000002781	Tmem143	40.6292	0.708397	0.800753	0.884663	0.376338	0.999868
ENSMUSG00000002797	Ggct	56.3753	-0.343089	0.582885	-0.588605	0.556126	0.999868
ENSMUSG00000002799	Jag2	69.8657	0.499804	0.622076	0.803446	0.421717	0.999868
ENSMUSG00000002803	Btbd6	124.38	-0.0113392	0.441515	-0.0256825	0.979511	0.999868
ENSMUSG00000002804	Nudt14	26.15	1.09827	1.02408	1.07244	0.283521	0.999868
ENSMUSG00000002808	Epdr1	375.877	-0.235667	0.288153	-0.817854	0.413441	0.999868
ENSMUSG00000002812	Flii	90.3781	0.153143	0.463672	0.330283	0.741186	0.999868
ENSMUSG00000002814	Top3a	2.91893	-0.471792	2.66239	-0.177206	0.859346	0.999868
ENSMUSG00000002820	Atg4d	44.852	-1.64929	0.650672	-2.53474	0.011253	0.999868
ENSMUSG00000002825	Qtrt1	34.2277	-0.32711	0.836466	-0.391062	0.695752	0.999868
ENSMUSG00000002831	Plin4	1.42831	2.33162	3.16353	0.737032	0.461103	0.999868
ENSMUSG00000002833	Hdgfl2	154.467	-0.079185	0.341407	-0.231937	0.816587	0.999868
ENSMUSG00000002835	Chaf1a	5.4201	-3.73939	2.18202	-1.71373	0.086578	0.999868
ENSMUSG00000002844	Adprh	284.371	0.152872	0.241711	0.632457	0.527088	0.999868
ENSMUSG00000002845	Tmem39a	11.8991	-0.187285	1.22628	-0.152727	0.878614	0.999868
ENSMUSG00000002846	Timmdc1	45.5438	-0.540622	0.783095	-0.690366	0.489964	0.999868
ENSMUSG00000002847	Pla1a	1.13376	4.98204	4.05221	1.22946	0.218899	0.999868
ENSMUSG00000002870	Mcm2	7.45723	-0.697792	1.58019	-0.441588	0.658787	0.999868
ENSMUSG00000002871	Tpra1	51.1502	-0.723184	0.5971	-1.21116	0.225834	0.999868
ENSMUSG00000002881	Nab1	50.0606	0.0624249	0.639125	0.0976726	0.922192	0.999868
ENSMUSG00000002885	Adgre5	35.2435	0.21004	0.957717	0.219313	0.826406	0.999868
ENSMUSG00000002897	Il17ra	14.3044	-0.263208	1.22681	-0.214546	0.830121	0.999868
ENSMUSG00000002900	Lamb1	24.1215	-0.986616	1.00146	-0.985175	0.324538	0.999868
ENSMUSG00000002908	Kcnn1	23.4679	0.517105	1.00582	0.514111	0.607175	0.999868
ENSMUSG00000002910	Arrdc2	16.1266	0.571054	1.18117	0.483462	0.628767	0.999868
ENSMUSG00000002930	Ppp1r17	0.290482	-2.7489	4.06064	-0.676962	0.49843	0.999868
ENSMUSG00000002944	Cd36	0.830014	4.4956	4.05373	1.109	0.267429	0.999868
ENSMUSG00000002948	Map2k7	184.647	0.156744	0.310612	0.504631	0.613818	0.999868
ENSMUSG00000002949	Timm44	91.3382	-0.160405	0.54034	-0.29686	0.766574	0.999868
ENSMUSG00000002957	Ap2a2	213.775	-0.13471	0.247264	-0.544801	0.585891	0.999868
ENSMUSG00000002963	Pnkp	35.2586	-0.343411	0.789239	-0.435117	0.663477	0.999868
ENSMUSG00000002968	Med25	161.363	0.00899091	0.392655	0.0228978	0.981732	0.999868
ENSMUSG00000002980	Bcam	27.1176	0.0902959	0.76849	0.117498	0.906466	0.999868
ENSMUSG00000002981	Clptm1	347.813	-0.284041	0.191465	-1.48351	0.137938	0.999868
ENSMUSG00000002983	Relb	1.8494	-1.15579	1.96543	-0.588059	0.556493	0.999868
ENSMUSG00000002984	Tomm40	248.378	0.31441	0.217606	1.44486	0.148497	0.999868
ENSMUSG00000002985	Apoe	4480.85	0.0897201	0.0915494	0.980019	0.327077	0.999868
ENSMUSG00000002996	Hbp1	71.8993	-0.306554	0.679101	-0.451412	0.651693	0.999868
ENSMUSG00000002997	Prkar2b	194.229	-0.143015	0.331976	-0.4308	0.666614	0.999868
ENSMUSG00000003031	Cdkn1b	65.8874	0.211315	0.627265	0.336883	0.736205	0.999868
ENSMUSG00000003032	Klf4	17.745	-0.21521	1.22604	-0.175532	0.860661	0.999868
ENSMUSG00000003033	Ap1m1	116.355	-0.167255	0.479397	-0.348886	0.727175	0.999868
ENSMUSG00000003037	Rab8a	112.708	0.130216	0.419295	0.310559	0.756136	0.999868
ENSMUSG00000003038	Hmgn2	28.1591	1.20321	0.898586	1.33901	0.180569	0.999868
ENSMUSG00000003039	Fam32a	174.345	0.148137	0.344323	0.430227	0.66703	0.999868
ENSMUSG00000003053	Cyp2c29	0.0199858	0.6369	4.08044	0.156086	0.875965	0.999868
ENSMUSG00000003062	Stard3nl	187.915	0.0198809	0.475527	0.0418082	0.966652	0.999868
ENSMUSG00000003068	Stk11	135.641	0.202564	0.41188	0.491803	0.622859	0.999868
ENSMUSG00000003070	Efna2	16.5384	-0.657081	1.19983	-0.547643	0.583937	0.999868
ENSMUSG00000003072	Atp5d	890.872	0.330299	0.160639	2.05615	0.0397679	0.999868
ENSMUSG00000003099	Ppp5c	208.259	0.106449	0.294573	0.361366	0.717826	0.999868
ENSMUSG00000003119	Cdk12	71.7099	0.296121	0.586186	0.505166	0.613442	0.999868
ENSMUSG00000003123	Lipe	16.0394	-0.271987	1.08015	-0.251806	0.801191	0.999868
ENSMUSG00000003131	Pafah1b2	290.968	0.16588	0.243601	0.680948	0.495904	0.999868
ENSMUSG00000003134	Tbc1d8	62.941	0.0481463	0.654039	0.0736138	0.941318	0.999868
ENSMUSG00000003135	Cnot11	62.8072	-0.291713	0.540702	-0.539508	0.589536	0.999868
ENSMUSG00000003153	Slc2a3	267.339	0.237499	0.282895	0.83953	0.401172	0.999868
ENSMUSG00000003154	Foxj2	82.0377	0.508477	0.585824	0.867969	0.385412	0.999868
ENSMUSG00000003161	Sri	157.514	-0.00461045	0.414698	-0.0111176	0.99113	0.999868
ENSMUSG00000003166	Dgcr2	162.757	-0.216853	0.377312	-0.574732	0.565473	0.999868
ENSMUSG00000003184	Irf3	40.9025	0.0487134	0.687705	0.0708347	0.943529	0.999868
ENSMUSG00000003190	Bcl2l12	8.29024	-0.733899	1.91073	-0.384093	0.70091	0.999868
ENSMUSG00000003198	Zfp959	27.4417	0.383435	1.18886	0.322523	0.747056	0.999868
ENSMUSG00000003199	Mpnd	140.517	0.467857	0.284471	1.64466	0.10004	0.999868
ENSMUSG00000003200	Sh3gl1	72.5811	0.525785	0.631335	0.832815	0.404949	0.999868
ENSMUSG00000003206	Ebi3	1.63397	-1.08054	3.60838	-0.299453	0.764595	0.999868
ENSMUSG00000003208	Ccdc94	13.1033	-0.793081	1.25646	-0.631201	0.527909	0.999868
ENSMUSG00000003226	Ranbp2	123.271	0.547111	0.490646	1.11508	0.264815	0.999868
ENSMUSG00000003227	Edar	0.0940837	0.456555	4.08044	0.111889	0.910912	0.999868
ENSMUSG00000003228	Grk5	17.8997	-0.750282	1.44809	-0.518118	0.604376	0.999868
ENSMUSG00000003233	Dvl3	38.6264	0.550234	0.746593	0.736992	0.461127	0.999868
ENSMUSG00000003234	Abcf3	93.973	1.06396	0.433105	2.45659	0.0140261	0.999868
ENSMUSG00000003235	Eif2b5	74.9619	0.130628	0.498302	0.262146	0.793209	0.999868
ENSMUSG00000003269	Cyth2	149.713	0.274564	0.370562	0.74094	0.45873	0.999868
ENSMUSG00000003271	Sult2b1	12.4303	-2.11928	1.10405	-1.91955	0.0549149	0.999868
ENSMUSG00000003273	Car11	441.115	0.0896969	0.228571	0.392424	0.694745	0.999868
ENSMUSG00000003279	Dlgap1	796.735	-0.114362	0.184563	-0.619639	0.535495	0.999868
ENSMUSG00000003282	Plag1	1.54552	-4.77013	3.4961	-1.36441	0.172438	0.999868
ENSMUSG00000003283	Hck	1.96199	-0.238742	2.80722	-0.0850457	0.932225	0.999868
ENSMUSG00000003299	Mrpl4	120.405	0.177227	0.355815	0.498088	0.618422	0.999868
ENSMUSG00000003308	Keap1	183.13	0.253709	0.333526	0.760687	0.446844	0.999868
ENSMUSG00000003309	Ap1m2	0.340984	0.0958764	4.08044	0.0234966	0.981254	0.999868
ENSMUSG00000003316	Glg1	422.117	0.194383	0.196365	0.989911	0.322218	0.999868
ENSMUSG00000003344	Btbd2	191.075	0.167966	0.291371	0.576467	0.564299	0.999868
ENSMUSG00000003345	Csnk1g2	303.958	0.441583	0.194292	2.27278	0.0230396	0.999868
ENSMUSG00000003346	Abhd17a	412.274	-0.266695	0.169591	-1.57257	0.115818	0.999868
ENSMUSG00000003348	Mob3a	14.315	0.405819	1.03626	0.39162	0.695339	0.999868
ENSMUSG00000003352	Cacnb3	212.633	0.446087	0.22503	1.98235	0.0474402	0.999868
ENSMUSG00000003354	Ccdc65	5.11242	0.0885983	1.53176	0.0578408	0.953875	0.999868
ENSMUSG00000003355	Fkbp11	1.29299	1.49339	2.6695	0.559425	0.575872	0.999868
ENSMUSG00000003360	Ddx23	15.5696	0.629209	1.06733	0.589517	0.555515	0.999868
ENSMUSG00000003363	Pld3	613.476	0.15438	0.18552	0.832149	0.405325	0.999868
ENSMUSG00000003378	Grik5	360.143	0.316716	0.289338	1.09462	0.273683	0.999868
ENSMUSG00000003379	Cd79a	0.335328	0.27621	4.08044	0.0676913	0.946031	0.999868
ENSMUSG00000003380	Rabac1	650.73	0.370887	0.176334	2.10332	0.0354378	0.999868
ENSMUSG00000003382	Etv3	22.5966	0.346536	0.83517	0.414929	0.678194	0.999868
ENSMUSG00000003402	Prkcsh	150.431	0.4062	0.361418	1.12391	0.261052	0.999868
ENSMUSG00000003410	Elavl3	778.25	-0.0744414	0.135855	-0.547946	0.583729	0.999868
ENSMUSG00000003411	Rab3b	243.203	0.236765	0.306259	0.773086	0.439471	0.999868
ENSMUSG00000003418	St8sia6	7.58732	0.213259	1.6388	0.130132	0.896462	0.999868
ENSMUSG00000003420	Fcgrt	36.9675	-0.41551	0.748578	-0.555066	0.57885	0.999868
ENSMUSG00000003421	Nosip	103.362	-0.100428	0.591543	-0.169773	0.865188	0.999868
ENSMUSG00000003423	Pih1d1	48.634	-0.928295	0.598863	-1.55009	0.121119	0.999868
ENSMUSG00000003429	Rps11	507.633	-0.131608	0.207482	-0.63431	0.525878	0.999868
ENSMUSG00000003435	Supt5	232.293	-0.160012	0.248817	-0.643089	0.520166	0.999868
ENSMUSG00000003436	Dll3	6.91087	-0.600892	1.7262	-0.3481	0.727765	0.999868
ENSMUSG00000003437	Paf1	91.0309	-0.113322	0.455676	-0.24869	0.803601	0.999868
ENSMUSG00000003438	Timm50	69.7398	0.234436	0.511394	0.458426	0.646646	0.999868
ENSMUSG00000003444	Med29	13.2182	0.0126363	0.886694	0.0142511	0.98863	0.999868
ENSMUSG00000003452	Bicd1	281.731	-0.506649	0.333683	-1.51836	0.128925	0.999868
ENSMUSG00000003458	Ncstn	50.4704	0.620099	0.614345	1.00937	0.312799	0.999868
ENSMUSG00000003464	Pex19	158.149	-0.106308	0.443511	-0.239696	0.810566	0.999868
ENSMUSG00000003469	Phyhip	622.579	0.446737	0.217963	2.0496	0.0404036	0.999868
ENSMUSG00000003476	Crhr2	6.8501	1.26394	1.53796	0.821832	0.411172	0.999868
ENSMUSG00000003477	Inmt	4.2853	2.66489	1.94631	1.3692	0.170938	0.999868
ENSMUSG00000003500	Impdh1	85.6848	0.540644	0.471012	1.14784	0.251037	0.999868
ENSMUSG00000003518	Dusp3	328.292	-0.295114	0.244803	-1.20551	0.228005	0.999868
ENSMUSG00000003526	Prodh	33.2095	0.277721	0.725981	0.382546	0.702057	0.999868
ENSMUSG00000003527	Dgcr14	33.7438	0.0215298	0.726334	0.0296417	0.976353	0.999868
ENSMUSG00000003528	Slc25a1	120.767	-0.0728703	0.61675	-0.118152	0.905947	0.999868
ENSMUSG00000003531	Dgcr6	126.164	0.120024	0.331615	0.361938	0.717398	0.999868
ENSMUSG00000003534	Ddr1	114.108	0.144813	0.420094	0.344715	0.730308	0.999868
ENSMUSG00000003541	Ier3	28.6556	-1.14768	0.920621	-1.24664	0.212531	0.999868
ENSMUSG00000003545	Fosb	8.31125	-1.81475	1.20174	-1.5101	0.131018	0.999868
ENSMUSG00000003546	Klc4	35.1226	0.000903502	0.733494	0.00123178	0.999017	0.999868
ENSMUSG00000003549	Ercc1	47.5798	-0.917619	0.640774	-1.43205	0.15213	0.999868
ENSMUSG00000003559	As3mt	49.7544	0.33039	0.764652	0.432079	0.665684	0.999868
ENSMUSG00000003573	Homer3	18.4715	0.977907	1.10316	0.886461	0.375369	0.999868
ENSMUSG00000003575	Crtc1	218.39	0.363961	0.329582	1.10431	0.269458	0.999868
ENSMUSG00000003581	Rnf215	70.2426	-0.57449	0.541522	-1.06088	0.288744	0.999868
ENSMUSG00000003585	Sec14l2	65.5732	-0.0527282	0.571526	-0.0922587	0.926492	0.999868
ENSMUSG00000003604	Aven	29.7525	-0.310597	1.07298	-0.289471	0.772221	0.999868
ENSMUSG00000003617	Cp	34.4766	0.804195	0.841908	0.955206	0.339473	0.999868
ENSMUSG00000003623	Crot	80.4261	0.138029	0.618266	0.223252	0.823339	0.999868
ENSMUSG00000003644	Rps6ka1	24.0974	0.171117	1.0888	0.157161	0.875118	0.999868
ENSMUSG00000003657	Calb2	99.1127	-0.584713	0.618867	-0.944811	0.344755	0.999868
ENSMUSG00000003660	Snrnp200	175.115	-0.203801	0.312445	-0.652279	0.514222	0.999868
ENSMUSG00000003662	Ciao1	82.9974	-0.271057	0.495255	-0.547308	0.584167	0.999868
ENSMUSG00000003665	Has1	1.94218	-2.92876	2.32972	-1.25713	0.208706	0.999868
ENSMUSG00000003680	Taf6l	43.232	-0.61153	0.762912	-0.801573	0.4228	0.999868
ENSMUSG00000003721	Insig2	150.388	0.343133	0.350497	0.978988	0.327586	0.999868
ENSMUSG00000003731	Kpna6	109.976	0.561298	0.442489	1.2685	0.204619	0.999868
ENSMUSG00000003746	Man1a	89.3769	-0.109273	0.561372	-0.194653	0.845665	0.999868
ENSMUSG00000003752	Itpkc	4.19174	-1.29418	1.75112	-0.739058	0.459872	0.999868
ENSMUSG00000003762	Coq8b	25.6892	0.748118	0.900104	0.831146	0.405891	0.999868
ENSMUSG00000003778	Brd8	127.115	-0.472343	0.444529	-1.06257	0.287977	0.999868
ENSMUSG00000003779	Kif20a	0.379752	0.254887	4.0715	0.0626027	0.950083	0.999868
ENSMUSG00000003808	Farsa	62.1137	0.109607	0.623204	0.175876	0.860391	0.999868
ENSMUSG00000003809	Gcdh	33.5814	-0.0453193	0.772697	-0.0586508	0.95323	0.999868
ENSMUSG00000003810	Mast2	106.403	-0.263629	0.398857	-0.660962	0.508637	0.999868
ENSMUSG00000003812	Dnase2a	6.30119	-0.0930907	1.27103	-0.0732406	0.941615	0.999868
ENSMUSG00000003813	Rad23a	174.158	-0.340654	0.298681	-1.14053	0.254066	0.999868
ENSMUSG00000003814	Calr	490.812	0.195585	0.173144	1.12961	0.25864	0.999868
ENSMUSG00000003824	Syce2	15.0567	-0.426752	1.62829	-0.262086	0.793255	0.999868
ENSMUSG00000003847	Nfat5	154.839	-0.25479	0.487367	-0.522789	0.601121	0.999868
ENSMUSG00000003848	Nob1	57.1401	0.0571391	0.618021	0.0924549	0.926337	0.999868
ENSMUSG00000003849	Nqo1	7.04623	1.29857	1.44794	0.896841	0.369804	0.999868
ENSMUSG00000003863	Ppfia3	158.825	0.289579	0.353618	0.818904	0.412841	0.999868
ENSMUSG00000003865	Gys1	20.6228	-0.509485	0.799002	-0.637652	0.5237	0.999868
ENSMUSG00000003868	Ruvbl2	70.2884	-0.305845	0.632901	-0.483243	0.628923	0.999868
ENSMUSG00000003872	Lin7b	210.841	-0.134293	0.279436	-0.480586	0.630811	0.999868
ENSMUSG00000003873	Bax	97.9425	0.631127	0.433822	1.45481	0.145723	0.999868
ENSMUSG00000003882	Il7r	0.380572	3.32045	4.06035	0.817773	0.413487	0.999868
ENSMUSG00000003923	Tfam	95.0776	-0.216819	0.514544	-0.421382	0.673477	0.999868
ENSMUSG00000003929	Zfp81	52.2404	-0.913025	0.819623	-1.11396	0.265298	0.999868
ENSMUSG00000003934	Efnb3	429.703	-0.202717	0.257424	-0.787484	0.430998	0.999868
ENSMUSG00000003948	Mmd	439.778	0.277457	0.23426	1.1844	0.236257	0.999868
ENSMUSG00000003949	Hlf	308.045	0.00619048	0.29882	0.0207164	0.983472	0.999868
ENSMUSG00000003955	Fam162a	211.604	0.473133	0.405965	1.16545	0.243836	0.999868
ENSMUSG00000003970	Rpl8	1093.01	0.0517946	0.126495	0.40946	0.682202	0.999868
ENSMUSG00000003974	Grm3	170.375	0.339471	0.29552	1.14872	0.25067	0.999868
ENSMUSG00000003992	Ssbp2	248.351	0.0258878	0.297636	0.0869779	0.930689	0.999868
ENSMUSG00000004018	Fancl	41.2608	-0.170517	0.999526	-0.170598	0.86454	0.999868
ENSMUSG00000004031	Brinp2	123.384	0.157782	0.460153	0.34289	0.731681	0.999868
ENSMUSG00000004032	Gstm5	390.715	0.142097	0.236462	0.600929	0.547887	0.999868
ENSMUSG00000004035	Gstm7	42.9383	0.626886	0.623703	1.0051	0.314846	0.999868
ENSMUSG00000004038	Gstm3	0.168774	0.276215	4.08044	0.0676925	0.94603	0.999868
ENSMUSG00000004040	Stat3	88.65	0.460478	0.523021	0.880419	0.378632	0.999868
ENSMUSG00000004043	Stat5a	0.742586	-1.33502	4.04844	-0.329762	0.74158	0.999868
ENSMUSG00000004044	Cavin1	38.3322	0.642377	0.712839	0.901153	0.367507	0.999868
ENSMUSG00000004054	Map3k11	26.4791	0.265103	0.770204	0.344198	0.730698	0.999868
ENSMUSG00000004056	Akt2	74.592	-0.0689987	0.517656	-0.133291	0.893963	0.999868
ENSMUSG00000004069	Dnaja3	168.563	-0.321028	0.485191	-0.661653	0.508193	0.999868
ENSMUSG00000004070	Hmox2	302.13	0.108664	0.20306	0.535133	0.592558	0.999868
ENSMUSG00000004071	Cdip1	416.54	0.125571	0.16677	0.75296	0.451474	0.999868
ENSMUSG00000004085	Map3k20	23.3924	-0.882626	1.03018	-0.856766	0.391574	0.999868
ENSMUSG00000004096	Cwc15	300.333	-0.148081	0.274028	-0.540385	0.588932	0.999868
ENSMUSG00000004098	Col5a3	0.332226	-0.554404	4.05778	-0.136627	0.891325	0.999868
ENSMUSG00000004099	Dnmt1	59.4138	0.284878	0.617645	0.461232	0.644632	0.999868
ENSMUSG00000004100	Ppan	25.1709	-0.116064	0.986996	-0.117593	0.90639	0.999868
ENSMUSG00000004105	Angptl2	1.1723	4.07308	2.98168	1.36604	0.171928	0.999868
ENSMUSG00000004110	Cacna1e	302.223	-0.405065	0.241287	-1.67877	0.0931976	0.999868
ENSMUSG00000004113	Cacna1b	124.267	-0.773886	0.419381	-1.84531	0.0649931	0.999868
ENSMUSG00000004127	Trmt10a	19.3194	0.637154	1.24246	0.512816	0.60808	0.999868
ENSMUSG00000004151	Etv1	184.211	0.231809	0.445809	0.519974	0.603082	0.999868
ENSMUSG00000004187	Kifc2	352.498	0.0519323	0.251127	0.206797	0.836168	0.999868
ENSMUSG00000004207	Psap	1335.97	-0.032151	0.146722	-0.21913	0.826549	0.999868
ENSMUSG00000004221	Ikbkg	43.5426	0.0229622	0.721071	0.0318446	0.974596	0.999868
ENSMUSG00000004233	Wars2	19.3142	-0.0643223	1.20454	-0.0533998	0.957413	0.999868
ENSMUSG00000004263	Atn1	150.818	0.0313023	0.265409	0.11794	0.906115	0.999868
ENSMUSG00000004264	Phb2	160.446	0.271209	0.341566	0.794016	0.427186	0.999868
ENSMUSG00000004266	Ptpn6	5.28957	0.350372	1.58847	0.220572	0.825426	0.999868
ENSMUSG00000004267	Eno2	1220.94	-0.234789	0.117987	-1.98995	0.0465962	0.999868
ENSMUSG00000004268	Emg1	91.4255	0.336154	0.490177	0.685781	0.492851	0.999868
ENSMUSG00000004270	Lpcat3	51.4891	-0.0962694	0.767913	-0.125365	0.900235	0.999868
ENSMUSG00000004285	Atp6v1f	408.24	-0.025425	0.18241	-0.139384	0.889147	0.999868
ENSMUSG00000004317	Clcn5	26.9278	-0.656697	0.947915	-0.69278	0.488447	0.999868
ENSMUSG00000004319	Clcn3	455.733	-0.281346	0.225009	-1.25038	0.211162	0.999868
ENSMUSG00000004328	Hif3a	1.16851	2.00453	3.52386	0.568844	0.569462	0.999868
ENSMUSG00000004341	Gpx6	1.3551	3.52889	3.54004	0.99685	0.318837	0.999868
ENSMUSG00000004347	Pde1c	38.178	-0.771494	0.739206	-1.04368	0.296634	0.999868
ENSMUSG00000004356	Utp20	38.6394	0.400549	0.897976	0.446057	0.655556	0.999868
ENSMUSG00000004360	9330159F19Rik	136.438	-0.277369	0.392756	-0.706213	0.480056	0.999868
ENSMUSG00000004364	Cul3	323.126	-0.261744	0.32741	-0.799437	0.424037	0.999868
ENSMUSG00000004366	Sst	1019	0.200304	0.129205	1.55028	0.121075	0.999868
ENSMUSG00000004371	Il11	0.138207	-1.78021	4.06942	-0.43746	0.661778	0.999868
ENSMUSG00000004383	Large1	178.223	0.396786	0.320623	1.23755	0.215883	0.999868
ENSMUSG00000004393	Ddx56	52.8442	-0.683519	0.628221	-1.08802	0.276584	0.999868
ENSMUSG00000004394	Tmed4	136.17	0.26097	0.336887	0.774652	0.438545	0.999868
ENSMUSG00000004415	Col26a1	2.91904	1.21137	2.20058	0.550475	0.581994	0.999868
ENSMUSG00000004446	Bid	26.7369	-0.278823	0.930524	-0.299641	0.764451	0.999868
ENSMUSG00000004451	Ralb	61.6882	-0.230265	0.660676	-0.348529	0.727443	0.999868
ENSMUSG00000004455	Ppp1cc	16.1136	1.17535	1.01406	1.15906	0.246434	0.999868
ENSMUSG00000004460	Dnajb11	110.468	-0.069574	0.423539	-0.164269	0.86952	0.999868
ENSMUSG00000004462	Tbccd1	38.105	0.806017	1.03747	0.776904	0.437216	0.999868
ENSMUSG00000004473	Clec11a	22.6585	-0.891407	1.41184	-0.631381	0.527792	0.999868
ENSMUSG00000004500	Zfp324	6.52707	0.946562	1.55097	0.610303	0.541661	0.999868
ENSMUSG00000004508	Gab2	22.7755	-0.617921	1.01956	-0.606066	0.544471	0.999868
ENSMUSG00000004530	Coro1c	122.32	0.0210747	0.457762	0.0460386	0.963279	0.999868
ENSMUSG00000004535	Tax1bp1	434.041	0.0291497	0.20096	0.145052	0.88467	0.999868
ENSMUSG00000004558	Ndrg2	1242.62	0.134363	0.132804	1.01174	0.311663	0.999868
ENSMUSG00000004561	Mettl17	31.8399	0.0243344	0.757985	0.0321041	0.974389	0.999868
ENSMUSG00000004562	Arhgef40	37.319	-0.210564	0.858465	-0.24528	0.80624	0.999868
ENSMUSG00000004565	Pnpla6	61.5785	-0.500511	0.603144	-0.829837	0.406631	0.999868
ENSMUSG00000004567	Mcoln1	90.2156	-0.420806	0.504355	-0.834345	0.404087	0.999868
ENSMUSG00000004568	Arhgef18	73.5293	0.142925	0.53258	0.268363	0.78842	0.999868
ENSMUSG00000004591	Pkn2	108.74	-0.233842	0.445294	-0.52514	0.599486	0.999868
ENSMUSG00000004609	Cd33	17.1366	0.0470571	1.41148	0.0333387	0.973404	0.999868
ENSMUSG00000004610	Etfb	55.1469	0.149843	0.406969	0.368193	0.712729	0.999868
ENSMUSG00000004626	Stxbp2	53.1823	0.525085	0.636418	0.825063	0.409336	0.999868
ENSMUSG00000004630	Pcp2	0.553237	0.276204	4.08044	0.0676898	0.946033	0.999868
ENSMUSG00000004631	Sgce	94.8204	-0.488841	0.526695	-0.928129	0.353341	0.999868
ENSMUSG00000004633	Chn2	167.761	-0.0892301	0.448164	-0.199101	0.842183	0.999868
ENSMUSG00000004637	Wwox	58.3176	-0.227525	0.649454	-0.350333	0.726089	0.999868
ENSMUSG00000004642	Slbp	5.59477	-0.597742	1.58799	-0.376414	0.70661	0.999868
ENSMUSG00000004655	Aqp1	0.641336	0.276187	4.08044	0.0676855	0.946036	0.999868
ENSMUSG00000004661	Arid3b	9.07828	-2.10743	1.40181	-1.50336	0.132745	0.999868
ENSMUSG00000004665	Cnn2	20.5619	1.29493	0.865772	1.4957	0.134733	0.999868
ENSMUSG00000004667	Polr2e	173.131	0.181937	0.289887	0.627613	0.530257	0.999868
ENSMUSG00000004668	Abca13	0.0312234	0.456567	4.08044	0.111892	0.910909	0.999868
ENSMUSG00000004677	Myo9b	37.9477	0.569485	0.776243	0.733643	0.463166	0.999868
ENSMUSG00000004698	Hdac9	58.0622	0.297148	0.800277	0.371306	0.710409	0.999868
ENSMUSG00000004730	Adgre1	9.19847	-1.40359	1.59549	-0.879724	0.379009	0.999868
ENSMUSG00000004748	Mtfp1	136.576	0.289189	0.37434	0.772531	0.4398	0.999868
ENSMUSG00000004768	Rab23	43.7985	-0.684457	0.79563	-0.860271	0.38964	0.999868
ENSMUSG00000004771	Rab11a	359.388	-0.371276	0.288363	-1.28753	0.197909	0.999868
ENSMUSG00000004788	Eif2b2	90.9343	-0.0964553	0.380347	-0.253598	0.799806	0.999868
ENSMUSG00000004789	Dlst	234.423	-0.398802	0.284091	-1.40378	0.160385	0.999868
ENSMUSG00000004791	Pgf	13.3505	-0.38357	1.28655	-0.298139	0.765597	0.999868
ENSMUSG00000004798	Ulk2	169.108	0.501695	0.372015	1.34859	0.177469	0.999868
ENSMUSG00000004815	Dgkq	62.4508	-0.643414	0.649765	-0.990226	0.322063	0.999868
ENSMUSG00000004837	Grap	5.90909	0.205482	1.33287	0.154165	0.877479	0.999868
ENSMUSG00000004843	Chmp2b	199.36	-0.791358	0.378139	-2.09277	0.0363694	0.999868
ENSMUSG00000004846	Plod3	45.9657	0.25268	0.642987	0.392978	0.694336	0.999868
ENSMUSG00000004849	Ap1s1	656.393	-0.069081	0.174593	-0.395668	0.69235	0.999868
ENSMUSG00000004864	Mapk13	0.682328	0.276188	4.08044	0.0676859	0.946036	0.999868
ENSMUSG00000004865	Srpk1	126.395	0.250038	0.366322	0.682562	0.494883	0.999868
ENSMUSG00000004880	Lbr	30.1697	1.11357	1.05653	1.05398	0.291891	0.999868
ENSMUSG00000004885	Crabp2	5.71373	0.833053	1.57656	0.528398	0.597223	0.999868
ENSMUSG00000004891	Nes	13.0516	0.0762402	1.21307	0.0628492	0.949887	0.999868
ENSMUSG00000004892	Bcan	533.308	-0.19202	0.170218	-1.12808	0.259285	0.999868
ENSMUSG00000004894	Hapln2	32.0351	0.382608	0.717639	0.533148	0.593931	0.999868
ENSMUSG00000004895	Prcc	18.6097	0.951182	1.03623	0.917923	0.358659	0.999868
ENSMUSG00000004896	Rrnad1	54.0265	-0.456171	0.477745	-0.954842	0.339658	0.999868
ENSMUSG00000004897	Hdgf	532.909	-0.127268	0.196312	-0.648297	0.516793	0.999868
ENSMUSG00000004902	Slc25a18	109.361	-0.346157	0.385987	-0.896809	0.369821	0.999868
ENSMUSG00000004929	Thop1	50.8358	0.377661	0.610518	0.61859	0.536186	0.999868
ENSMUSG00000004931	Apba3	10.9382	0.541844	1.17619	0.460678	0.64503	0.999868
ENSMUSG00000004933	Matk	208.069	0.385812	0.273557	1.41035	0.158435	0.999868
ENSMUSG00000004934	Pias4	101.529	-0.0809623	0.424462	-0.190741	0.848729	0.999868
ENSMUSG00000004936	Map2k1	580.869	-0.277842	0.200844	-1.38337	0.166551	0.999868
ENSMUSG00000004937	Sgta	199.421	-0.299511	0.287402	-1.04213	0.29735	0.999868
ENSMUSG00000004945	Tmem242	116.403	-0.0199438	0.336779	-0.059219	0.952778	0.999868
ENSMUSG00000004947	Dtx2	8.2239	1.3447	1.35034	0.995822	0.319337	0.999868
ENSMUSG00000004951	Hspb1	16.5371	0.810641	1.11888	0.724513	0.468751	0.999868
ENSMUSG00000004952	Rasa4	6.92265	-0.0358741	1.67441	-0.0214249	0.982907	0.999868
ENSMUSG00000004961	Syt5	472.023	0.0030789	0.179432	0.0171592	0.98631	0.999868
ENSMUSG00000004980	Hnrnpa2b1	694.809	-0.245946	0.158451	-1.55219	0.120617	0.999868
ENSMUSG00000004988	Fxyd4	1.18173	-0.948778	3.82307	-0.248172	0.804002	0.999868
ENSMUSG00000004994	Ccdc130	25.9759	-1.52187	1.05723	-1.43949	0.150011	0.999868
ENSMUSG00000004996	Mri1	15.4778	-0.129376	1.07275	-0.120603	0.904006	0.999868
ENSMUSG00000005034	Prkacb	1405.99	-0.0902271	0.135085	-0.667926	0.504181	0.999868
ENSMUSG00000005043	Sgsh	6.90098	-1.31306	1.62293	-0.809067	0.418476	0.999868
ENSMUSG00000005045	Chd5	293.887	0.0332724	0.264597	0.125748	0.899932	0.999868
ENSMUSG00000005054	Cstb	101.4	0.0519859	0.482866	0.107661	0.914265	0.999868
ENSMUSG00000005057	Sh2b2	7.26966	0.526384	1.35907	0.38731	0.698526	0.999868
ENSMUSG00000005069	Pex5	67.377	-1.40888	0.602481	-2.33847	0.0193629	0.999868
ENSMUSG00000005078	Jkamp	321.997	-0.198756	0.243352	-0.816743	0.414075	0.999868
ENSMUSG00000005087	Cd44	14.5773	1.33267	1.42297	0.936543	0.348994	0.999868
ENSMUSG00000005089	Slc1a2	4026.87	0.019854	0.123963	0.16016	0.872755	0.999868
ENSMUSG00000005102	Eif2ak4	28.622	-1.09481	0.996138	-1.09905	0.271746	0.999868
ENSMUSG00000005103	Wdr1	228.877	0.251292	0.323445	0.776923	0.437204	0.999868
ENSMUSG00000005107	Slc2a9	0.0474091	0.276228	4.08044	0.0676956	0.946028	0.999868
ENSMUSG00000005124	Wisp1	0.852615	0.820786	4.08036	0.201155	0.840577	0.999868
ENSMUSG00000005125	Ndrg1	203.374	0.0483304	0.326675	0.147947	0.882385	0.999868
ENSMUSG00000005131	4930550C14Rik	0.241604	0.0958793	4.08044	0.0234973	0.981254	0.999868
ENSMUSG00000005142	Man2b1	75.9434	0.216873	0.511498	0.423996	0.671569	0.999868
ENSMUSG00000005148	Klf5	56.7669	0.128898	0.599064	0.215166	0.829638	0.999868
ENSMUSG00000005150	Wdr83	62.7667	0.466607	0.670743	0.695657	0.486644	0.999868
ENSMUSG00000005161	Prdx2	562.718	0.108776	0.161068	0.675342	0.499459	0.999868
ENSMUSG00000005198	Polr2a	130.901	-0.413808	0.467453	-0.88524	0.376027	0.999868
ENSMUSG00000005204	Senp3	29.8761	-0.408546	0.585425	-0.697863	0.485263	0.999868
ENSMUSG00000005225	Plekha8	28.3759	1.17689	1.01601	1.15835	0.246723	0.999868
ENSMUSG00000005233	Spc25	0.28328	0.276205	4.08044	0.0676901	0.946032	0.999868
ENSMUSG00000005237	Dnah2	0.323349	-1.7973	4.06015	-0.442668	0.658006	0.999868
ENSMUSG00000005251	Ripk4	0.356823	-0.303422	4.07859	-0.0743939	0.940697	0.999868
ENSMUSG00000005262	Ufd1	189.121	0.202895	0.344777	0.588481	0.55621	0.999868
ENSMUSG00000005267	Zfp287	23.6401	0.28601	1.05066	0.27222	0.785453	0.999868
ENSMUSG00000005268	Prlr	31.8204	1.08846	1.04652	1.04007	0.298308	0.999868
ENSMUSG00000005299	Letm1	219.881	0.0964141	0.257699	0.374134	0.708305	0.999868
ENSMUSG00000005312	Ubqln1	269.312	0.222664	0.230761	0.964913	0.334589	0.999868
ENSMUSG00000005320	Fgfr4	0.0516204	-0.846285	4.07722	-0.207564	0.835569	0.999868
ENSMUSG00000005338	Cadm3	331.203	0.263784	0.268946	0.980809	0.326687	0.999868
ENSMUSG00000005354	Txn2	320.717	0.326372	0.196091	1.66439	0.0960341	0.999868
ENSMUSG00000005357	Slc1a6	18.1631	-0.262043	1.06628	-0.245754	0.805872	0.999868
ENSMUSG00000005360	Slc1a3	1035.53	-0.350093	0.154823	-2.26125	0.0237439	0.999868
ENSMUSG00000005362	Crbn	173.018	-0.299269	0.422146	-0.708923	0.478372	0.999868
ENSMUSG00000005370	Msh6	21.0446	-1.56766	0.976557	-1.60529	0.10843	0.999868
ENSMUSG00000005371	Fbxo11	257.088	0.193387	0.29311	0.659775	0.509398	0.999868
ENSMUSG00000005373	Mlxipl	12.7813	1.81357	1.55047	1.1697	0.242124	0.999868
ENSMUSG00000005374	Tbl2	28.8454	0.283311	0.809548	0.349963	0.726367	0.999868
ENSMUSG00000005378	Bud23	86.2163	-0.364888	0.56642	-0.6442	0.519446	0.999868
ENSMUSG00000005397	Nid1	15.0867	-2.5209	1.36803	-1.84272	0.0653706	0.999868
ENSMUSG00000005410	Mcm5	11.8056	0.097134	1.45662	0.0666844	0.946833	0.999868
ENSMUSG00000005413	Hmox1	9.78382	0.382608	1.54078	0.248321	0.803886	0.999868
ENSMUSG00000005417	Mprip	491.094	0.0621639	0.235091	0.264425	0.791452	0.999868
ENSMUSG00000005442	Cic	201.361	0.210765	0.255747	0.824117	0.409873	0.999868
ENSMUSG00000005447	Pafah1b3	35.6259	0.158737	0.579209	0.274058	0.78404	0.999868
ENSMUSG00000005465	Il27ra	0.112735	1.3003	4.07556	0.319049	0.74969	0.999868
ENSMUSG00000005469	Prkaca	437.53	-0.0382882	0.191887	-0.199535	0.841844	0.999868
ENSMUSG00000005470	Asf1b	0.048571	-0.0844261	4.08044	-0.0206904	0.983493	0.999868
ENSMUSG00000005481	Ddx39	45.0317	1.07905	0.693899	1.55505	0.119934	0.999868
ENSMUSG00000005483	Dnajb1	133.911	0.421377	0.38086	1.10638	0.268561	0.999868
ENSMUSG00000005501	Usp40	72.0485	-0.165069	0.710725	-0.232254	0.81634	0.999868
ENSMUSG00000005505	Kbtbd4	79.636	-0.290429	0.62587	-0.46404	0.642619	0.999868
ENSMUSG00000005506	Celf1	596.383	-0.0803247	0.20641	-0.389151	0.697164	0.999868
ENSMUSG00000005510	Ndufs3	163.069	0.29788	0.413414	0.720536	0.471195	0.999868
ENSMUSG00000005514	Por	167.671	0.15426	0.381667	0.404175	0.686084	0.999868
ENSMUSG00000005533	Igf1r	173.026	-0.355316	0.288365	-1.23218	0.217884	0.999868
ENSMUSG00000005534	Insr	69.8021	0.664813	0.546535	1.21641	0.223827	0.999868
ENSMUSG00000005547	Cyp2a5	0.0270302	0.0959017	4.08044	0.0235028	0.981249	0.999868
ENSMUSG00000005553	Atp4a	0.348398	-0.881273	4.05751	-0.217196	0.828056	0.999868
ENSMUSG00000005566	Trim28	237.311	0.501706	0.25574	1.96178	0.0497878	0.999868
ENSMUSG00000005575	Ube2m	359.897	0.193942	0.205548	0.943538	0.345406	0.999868
ENSMUSG00000005580	Adcy9	60.3325	-0.807513	0.550641	-1.4665	0.142513	0.999868
ENSMUSG00000005583	Mef2c	1175.09	0.0326275	0.158117	0.20635	0.836518	0.999868
ENSMUSG00000005609	Ctr9	63.055	0.215021	0.483372	0.444835	0.656439	0.999868
ENSMUSG00000005610	Eif4g2	918.772	-0.0211385	0.161332	-0.131025	0.895755	0.999868
ENSMUSG00000005611	Mrvi1	2.11212	-2.59826	2.25914	-1.15011	0.250098	0.999868
ENSMUSG00000005615	Pcyt1a	57.1742	-0.199938	0.622088	-0.321397	0.747909	0.999868
ENSMUSG00000005621	Zfp592	26.6321	-0.419218	0.831077	-0.504427	0.613961	0.999868
ENSMUSG00000005625	Psmd4	260.442	0.177184	0.24715	0.716909	0.47343	0.999868
ENSMUSG00000005640	Insrr	0.331949	-1.0634	4.05727	-0.262096	0.793247	0.999868
ENSMUSG00000005656	Snx6	79.0171	-0.925066	0.513967	-1.79986	0.0718834	0.999868
ENSMUSG00000005667	Mthfd2	20.6439	0.0566907	0.859684	0.0659436	0.947423	0.999868
ENSMUSG00000005672	Kit	15.8192	0.259936	0.875571	0.296876	0.766562	0.999868
ENSMUSG00000005674	Tomm40l	157.369	0.358004	0.367944	0.972985	0.330561	0.999868
ENSMUSG00000005677	Nr1i3	0.0869191	-0.0844342	4.08044	-0.0206924	0.983491	0.999868
ENSMUSG00000005681	Apoa2	3.3524	-2.37824	2.14069	-1.11097	0.266581	0.999868
ENSMUSG00000005682	Pan2	42.1519	0.56866	0.809199	0.702745	0.482215	0.999868
ENSMUSG00000005683	Cs	385.216	-0.0651651	0.187977	-0.346666	0.728842	0.999868
ENSMUSG00000005686	Ampd3	42.8527	-0.58915	0.891779	-0.660645	0.50884	0.999868
ENSMUSG00000005687	Bcas2	253.7	-0.278843	0.338041	-0.824878	0.409441	0.999868
ENSMUSG00000005696	Sh2d1a	9.45959	0.16828	1.53121	0.109901	0.912488	0.999868
ENSMUSG00000005698	Ctcf	145.337	-0.349706	0.35137	-0.995264	0.319608	0.999868
ENSMUSG00000005699	Pard6a	67.5288	-0.393499	0.590322	-0.666583	0.505039	0.999868
ENSMUSG00000005716	Pvalb	115.744	-0.31328	0.443137	-0.706961	0.479591	0.999868
ENSMUSG00000005718	Tfap4	12.1624	-2.30186	1.52085	-1.51353	0.130145	0.999868
ENSMUSG00000005732	Ranbp1	301.765	-0.6826	0.315808	-2.16144	0.0306613	0.999868
ENSMUSG00000005774	Rfx5	23.143	-1.27897	0.913147	-1.40062	0.161329	0.999868
ENSMUSG00000005779	Psmb4	575.593	-0.0693784	0.181443	-0.382371	0.702186	0.999868
ENSMUSG00000005802	Slc30a4	109.691	-0.852366	0.5348	-1.5938	0.11098	0.999868
ENSMUSG00000005803	Sqor	16.824	0.780283	1.28853	0.605561	0.544806	0.999868
ENSMUSG00000005804	Bloc1s6	91.6945	-0.711451	0.529553	-1.34349	0.179112	0.999868
ENSMUSG00000005813	Metap1	101.935	-0.499786	0.538763	-0.927654	0.353587	0.999868
ENSMUSG00000005823	Gpr108	59.8019	0.0640404	0.623123	0.102773	0.918143	0.999868
ENSMUSG00000005846	Rsl1d1	190.731	-0.24888	0.353215	-0.704614	0.481051	0.999868
ENSMUSG00000005871	Apc	485.703	-0.329986	0.22228	-1.48455	0.137662	0.999868
ENSMUSG00000005873	Reep5	842.561	-0.0433713	0.138213	-0.313801	0.753672	0.999868
ENSMUSG00000005881	Ergic3	198.014	-0.21196	0.276715	-0.765986	0.443685	0.999868
ENSMUSG00000005882	Uqcc1	113.471	-0.623325	0.381725	-1.63292	0.102486	0.999868
ENSMUSG00000005886	Ncoa2	126.094	-0.201726	0.503702	-0.400486	0.688799	0.999868
ENSMUSG00000005892	Trh	22.1872	-0.14962	0.874466	-0.171098	0.864146	0.999868
ENSMUSG00000005893	Nr2c2	179.821	-0.249573	0.346395	-0.720485	0.471227	0.999868
ENSMUSG00000005897	Nr2c1	23.461	-1.0923	1.06419	-1.02641	0.304696	0.999868
ENSMUSG00000005899	Smpd4	73.4909	-0.456672	0.615042	-0.742504	0.457782	0.999868
ENSMUSG00000005907	Pex1	53.3956	-0.37273	0.650839	-0.572691	0.566854	0.999868
ENSMUSG00000005917	Otx1	8.96628	1.04495	1.71441	0.60951	0.542186	0.999868
ENSMUSG00000005936	Kctd20	62.3381	-0.196147	0.526995	-0.372199	0.709744	0.999868
ENSMUSG00000005947	Itgae	0.0960408	1.44404	4.07591	0.354286	0.723124	0.999868
ENSMUSG00000005949	Ctns	36.1196	-0.388436	0.930439	-0.417476	0.67633	0.999868
ENSMUSG00000005950	P2rx5	0.0215423	-0.264755	4.08044	-0.0648841	0.948266	0.999868
ENSMUSG00000005951	Shpk	9.22205	-0.736047	1.5162	-0.485454	0.627354	0.999868
ENSMUSG00000005952	Trpv1	0.122073	-1.64482	4.0707	-0.404064	0.686166	0.999868
ENSMUSG00000005958	Ephb3	8.43846	-0.318165	1.09826	-0.289699	0.772047	0.999868
ENSMUSG00000005968	Tuft1	10.3467	-1.37593	1.67211	-0.822872	0.410581	0.999868
ENSMUSG00000005973	Rcn1	63.0119	-0.266503	0.646157	-0.412443	0.680015	0.999868
ENSMUSG00000005981	Trap1	83.4095	0.395439	0.451576	0.875686	0.381201	0.999868
ENSMUSG00000005982	Naa60	156.134	0.36927	0.365252	1.011	0.312017	0.999868
ENSMUSG00000005983	1700037C18Rik	12.9844	0.545917	1.28867	0.423629	0.671836	0.999868
ENSMUSG00000005986	Ankrd13d	82.414	0.208442	0.480965	0.433382	0.664737	0.999868
ENSMUSG00000006005	Tpr	318.104	-0.130893	0.341032	-0.383815	0.701116	0.999868
ENSMUSG00000006010	BC003331	192.617	0.341233	0.364661	0.935756	0.349399	0.999868
ENSMUSG00000006014	Prg4	26.9357	0.692427	0.998591	0.693404	0.488056	0.999868
ENSMUSG00000006019	Dhx34	15.112	1.76687	1.22279	1.44495	0.148472	0.999868
ENSMUSG00000006021	Kptn	48.1926	0.2712	0.67385	0.402463	0.687343	0.999868
ENSMUSG00000006024	Napa	543.796	-0.0369035	0.184814	-0.19968	0.841731	0.999868
ENSMUSG00000006050	Sra1	201.172	0.313802	0.257349	1.21937	0.222705	0.999868
ENSMUSG00000006057	Atp5g1	320.424	0.25622	0.195128	1.31308	0.189155	0.999868
ENSMUSG00000006058	Snf8	154.911	-0.33063	0.316608	-1.04429	0.296352	0.999868
ENSMUSG00000006095	Tbcb	230.584	0.00902271	0.285048	0.0316533	0.974749	0.999868
ENSMUSG00000006127	Inpp5k	65.5221	0.256605	0.57901	0.443178	0.657637	0.999868
ENSMUSG00000006134	Crkl	85.7227	0.377719	0.496634	0.760557	0.446922	0.999868
ENSMUSG00000006154	Eps8l1	5.83673	1.13609	1.76336	0.644277	0.519396	0.999868
ENSMUSG00000006169	Clint1	80.752	0.66077	0.525876	1.25651	0.20893	0.999868
ENSMUSG00000006191	Cdkal1	26.7693	-0.264779	0.964219	-0.274605	0.78362	0.999868
ENSMUSG00000006205	Htra1	307.64	-0.237631	0.205766	-1.15486	0.248148	0.999868
ENSMUSG00000006215	Zbtb17	48.4748	-0.276012	0.64823	-0.425794	0.670258	0.999868
ENSMUSG00000006218	Fam131c	11.0568	0.597962	1.2406	0.481993	0.629811	0.999868
ENSMUSG00000006219	Fblim1	0.231012	-1.51917	4.06661	-0.373571	0.708724	0.999868
ENSMUSG00000006235	Epor	17.375	-1.65982	1.14159	-1.45396	0.145959	0.999868
ENSMUSG00000006241	Ccdc159	12.5078	2.81913	1.40785	2.00244	0.0452379	0.999868
ENSMUSG00000006262	Mob1b	62.5075	-0.54156	0.642634	-0.842719	0.399385	0.999868
ENSMUSG00000006270	Vax1	0.251685	-2.47809	4.06274	-0.609954	0.541893	0.999868
ENSMUSG00000006273	Atp6v1b2	1118.04	0.0952243	0.116794	0.815322	0.414888	0.999868
ENSMUSG00000006276	Eps15l1	75.113	-0.518146	0.46061	-1.12491	0.260627	0.999868
ENSMUSG00000006281	Tep1	5.89122	-0.970186	1.66433	-0.582928	0.559941	0.999868
ENSMUSG00000006288	Ttc5	42.8275	-0.432702	0.686309	-0.630478	0.528382	0.999868
ENSMUSG00000006289	Osgep	58.5015	-0.20817	0.600632	-0.346586	0.728903	0.999868
ENSMUSG00000006299	Aamp	418.05	0.052452	0.21731	0.24137	0.809269	0.999868
ENSMUSG00000006301	Tmbim1	63.6107	-0.832239	0.580111	-1.43462	0.151395	0.999868
ENSMUSG00000006304	Arpc2	793.834	-0.0153651	0.135097	-0.113733	0.909449	0.999868
ENSMUSG00000006307	Kmt2b	53.8631	-0.515019	0.732357	-0.703235	0.481909	0.999868
ENSMUSG00000006313	Upk1a	0.0109785	0.456567	4.08044	0.111892	0.910909	0.999868
ENSMUSG00000006315	Tmem147	243.868	0.35329	0.212068	1.66593	0.095728	0.999868
ENSMUSG00000006333	Rps9	847.286	0.0608545	0.154475	0.393945	0.693622	0.999868
ENSMUSG00000006335	Tfpt	40.9856	-0.99035	0.710218	-1.39443	0.163187	0.999868
ENSMUSG00000006342	Susd2	19.3881	-0.803775	0.877644	-0.915833	0.359755	0.999868
ENSMUSG00000006344	Ggt5	1.06429	-0.648135	2.96096	-0.218894	0.826733	0.999868
ENSMUSG00000006345	Ggt1	0.909562	-4.21238	3.91014	-1.0773	0.281348	0.999868
ENSMUSG00000006356	Crip2	424.715	0.109045	0.207489	0.525547	0.599203	0.999868
ENSMUSG00000006360	Crip1	19.5902	-0.672242	0.967576	-0.694769	0.4872	0.999868
ENSMUSG00000006362	Cbfa2t3	71.6622	0.0560011	0.595437	0.0940505	0.925069	0.999868
ENSMUSG00000006369	Fbln1	16.8698	-0.435107	1.17551	-0.370142	0.711277	0.999868
ENSMUSG00000006373	Pgrmc1	733.221	-0.42328	0.196747	-2.15139	0.0314452	0.999868
ENSMUSG00000006378	Gcat	16.449	0.678136	0.888541	0.763202	0.445343	0.999868
ENSMUSG00000006386	Tek	12.0958	0.744489	1.54019	0.483373	0.628831	0.999868
ENSMUSG00000006390	Elovl1	45.5806	0.820154	0.699972	1.1717	0.24132	0.999868
ENSMUSG00000006392	Med8	60.8016	-0.136127	0.628912	-0.216449	0.828638	0.999868
ENSMUSG00000006395	Hyi	32.0761	0.792284	0.801718	0.988233	0.323039	0.999868
ENSMUSG00000006398	Cdc20	0.705754	-0.0844645	4.08044	-0.0206999	0.983485	0.999868
ENSMUSG00000006403	Adamts4	18.9211	-0.904328	1.10914	-0.815339	0.414878	0.999868
ENSMUSG00000006411	Nectin4	2.24446	3.59162	2.37377	1.51305	0.130268	0.999868
ENSMUSG00000006412	Pfdn2	527.623	0.0299241	0.198988	0.150381	0.880464	0.999868
ENSMUSG00000006418	Rnf114	142.765	0.010987	0.353954	0.0310407	0.975237	0.999868
ENSMUSG00000006423	C330007P06Rik	42.6616	0.19235	0.806468	0.238509	0.811486	0.999868
ENSMUSG00000006435	Neurl1a	334.771	0.137167	0.220589	0.621819	0.534061	0.999868
ENSMUSG00000006442	Srm	107.244	-0.58964	0.416157	-1.41687	0.156522	0.999868
ENSMUSG00000006445	Epha2	0.258576	-2.50834	4.06249	-0.617438	0.536946	0.999868
ENSMUSG00000006456	Rbm14	44.1575	0.110625	0.758833	0.145783	0.884092	0.999868
ENSMUSG00000006457	Actn3	0.149501	0.584173	4.07482	0.143362	0.886005	0.999868
ENSMUSG00000006463	Zdhhc24	13.6499	0.660689	1.03743	0.636851	0.524222	0.999868
ENSMUSG00000006464	Bbs1	54.0558	-0.380456	0.797046	-0.477333	0.633125	0.999868
ENSMUSG00000006471	Ndor1	13.8192	-1.24037	1.21345	-1.02218	0.306694	0.999868
ENSMUSG00000006476	Nsmf	467.239	0.147038	0.189345	0.776559	0.437419	0.999868
ENSMUSG00000006494	Pdk1	81.7489	0.675304	0.563226	1.19899	0.230531	0.999868
ENSMUSG00000006498	Ptbp1	20.3948	-1.11889	0.710978	-1.57373	0.115549	0.999868
ENSMUSG00000006517	Mvd	26.523	-1.19023	0.82977	-1.43441	0.151457	0.999868
ENSMUSG00000006519	Cyba	19.741	0.351826	0.973557	0.361382	0.717814	0.999868
ENSMUSG00000006522	Itih3	112.645	0.12428	0.600456	0.206976	0.836029	0.999868
ENSMUSG00000006526	Tmem110	58.5385	-0.390167	0.573031	-0.680882	0.495946	0.999868
ENSMUSG00000006527	Sfmbt1	94.8293	0.718084	0.611897	1.17354	0.24058	0.999868
ENSMUSG00000006546	Cryba2	0.483802	-1.60598	4.07109	-0.394485	0.693223	0.999868
ENSMUSG00000006567	Atp7b	2.73023	-5.49079	3.05168	-1.79926	0.0719768	0.999868
ENSMUSG00000006575	Rundc3a	522.395	0.262915	0.213303	1.23259	0.21773	0.999868
ENSMUSG00000006576	Slc4a3	242.488	0.186281	0.267514	0.696342	0.486215	0.999868
ENSMUSG00000006585	Cdt1	7.16952	0.64903	1.76515	0.367691	0.713104	0.999868
ENSMUSG00000006586	Runx1t1	135.983	-0.0704262	0.518483	-0.135831	0.891955	0.999868
ENSMUSG00000006587	Snai3	0.936972	-1.57412	4.03893	-0.389738	0.69673	0.999868
ENSMUSG00000006589	Aprt	87.5186	0.0192362	0.471666	0.0407835	0.967469	0.999868
ENSMUSG00000006599	Gtf2h1	99.7892	-0.120343	0.504388	-0.238593	0.811421	0.999868
ENSMUSG00000006611	Hfe	3.04414	0.958635	1.4916	0.642689	0.520426	0.999868
ENSMUSG00000006638	Abhd1	11.9392	-0.293993	1.3359	-0.220071	0.825816	0.999868
ENSMUSG00000006641	Slc5a6	37.6376	-1.57557	0.850198	-1.85318	0.0638568	0.999868
ENSMUSG00000006642	Tcf23	0.13258	0.276218	4.08044	0.0676932	0.94603	0.999868
ENSMUSG00000006649	Nphs1	0.115153	1.58031	4.07455	0.387848	0.698128	0.999868
ENSMUSG00000006651	Aplp1	3040.58	0.0940624	0.0890011	1.05687	0.290572	0.999868
ENSMUSG00000006673	Qrich1	187.792	-0.622779	0.342344	-1.81916	0.0688871	0.999868
ENSMUSG00000006675	P4htm	177.1	0.0100571	0.251818	0.039938	0.968143	0.999868
ENSMUSG00000006676	Usp19	141.285	-0.369534	0.31913	-1.15794	0.246888	0.999868
ENSMUSG00000006678	Pola1	11.3151	0.628659	1.56409	0.401931	0.687735	0.999868
ENSMUSG00000006699	Cdc42	1169.17	0.483727	0.155005	3.12073	0.00180405	0.999868
ENSMUSG00000006705	Pknox1	35.3481	-0.330615	0.850794	-0.388596	0.697575	0.999868
ENSMUSG00000006711	D130043K22Rik	39.9902	0.245478	0.701144	0.350111	0.726255	0.999868
ENSMUSG00000006715	Gmnn	17.4976	-0.612526	1.24545	-0.491813	0.622851	0.999868
ENSMUSG00000006717	Acot13	354.49	-0.143068	0.232209	-0.61612	0.537816	0.999868
ENSMUSG00000006720	Zfp184	1.77931	-4.82034	2.25818	-2.13461	0.0327928	0.999868
ENSMUSG00000006728	Cdk4	107.811	0.115936	0.45181	0.256604	0.797485	0.999868
ENSMUSG00000006731	B4galnt1	133.768	0.287495	0.332355	0.865024	0.387025	0.999868
ENSMUSG00000006732	Mettl1	47.9873	-0.859155	0.741674	-1.1584	0.246701	0.999868
ENSMUSG00000006736	Tspan31	179.409	-0.42225	0.379337	-1.11313	0.265654	0.999868
ENSMUSG00000006740	Kif5b	586.827	-0.121922	0.186072	-0.655239	0.512314	0.999868
ENSMUSG00000006763	Saal1	16.2351	-1.20602	1.07657	-1.12025	0.262609	0.999868
ENSMUSG00000006782	Cnp	497.025	-0.213503	0.202054	-1.05666	0.290666	0.999868
ENSMUSG00000006784	Ttc25	1.30647	-0.215357	3.46428	-0.0621652	0.950431	0.999868
ENSMUSG00000006800	Sulf2	119.53	0.0370295	0.429854	0.0861444	0.931352	0.999868
ENSMUSG00000006818	Sod2	195.234	-0.0884388	0.295078	-0.299713	0.764396	0.999868
ENSMUSG00000006850	Tmco6	5.36939	-0.763121	1.75491	-0.43485	0.663671	0.999868
ENSMUSG00000006906	Stambp	66.1174	-0.0269932	0.567958	-0.0475268	0.962093	0.999868
ENSMUSG00000006920	Ezh1	122.081	-0.46004	0.435945	-1.05527	0.291302	0.999868
ENSMUSG00000006930	Hap1	341.627	0.000761202	0.287246	0.00265	0.997886	0.999868
ENSMUSG00000006931	P3h4	38.9638	-0.155419	0.875674	-0.177485	0.859127	0.999868
ENSMUSG00000006932	Ctnnb1	656.551	-0.257916	0.173065	-1.49029	0.136148	0.999868
ENSMUSG00000006941	Eif1b	370.407	-0.0564776	0.204275	-0.276479	0.78218	0.999868
ENSMUSG00000006958	Chrd	23.4478	0.406719	0.960907	0.423265	0.672102	0.999868
ENSMUSG00000006998	Psmd2	314.212	0.411241	0.257142	1.59927	0.10976	0.999868
ENSMUSG00000007021	Syngr3	496.495	-0.215366	0.241656	-0.891206	0.372818	0.999868
ENSMUSG00000007029	Vars	73.211	-0.572394	0.573097	-0.998773	0.317905	0.999868
ENSMUSG00000007030	Vwa7	0.989389	2.35452	4.0466	0.581852	0.560666	0.999868
ENSMUSG00000007033	Hspa1l	0.334035	2.61378	4.06686	0.642702	0.520417	0.999868
ENSMUSG00000007035	Msh5	0.569273	2.94273	4.05496	0.72571	0.468016	0.999868
ENSMUSG00000007036	Abhd16a	182.44	-0.255068	0.338874	-0.752693	0.451635	0.999868
ENSMUSG00000007038	Neu1	108.099	-0.0408209	0.426475	-0.0957169	0.923745	0.999868
ENSMUSG00000007039	Ddah2	28.7797	-0.0240891	0.811028	-0.029702	0.976305	0.999868
ENSMUSG00000007041	Clic1	22.1204	-0.527354	0.951137	-0.554447	0.579273	0.999868
ENSMUSG00000007050	Lsm2	26.3003	0.491106	0.86443	0.568126	0.569949	0.999868
ENSMUSG00000007080	Pole	0.00774718	0.276231	4.08044	0.0676964	0.946027	0.999868
ENSMUSG00000007097	Atp1a2	2144.34	-0.0443168	0.134579	-0.329299	0.74193	0.999868
ENSMUSG00000007122	Casq1	0.0339978	0.276237	4.08044	0.0676979	0.946026	0.999868
ENSMUSG00000007207	Stx1a	326.2	0.0849243	0.249339	0.340598	0.733406	0.999868
ENSMUSG00000007216	Zfp775	24.3359	0.0306656	0.983101	0.0311928	0.975116	0.999868
ENSMUSG00000007279	Scube2	0.189563	-0.26477	4.08044	-0.0648877	0.948263	0.999868
ENSMUSG00000007338	Mrpl49	100.362	0.509825	0.379406	1.34375	0.179031	0.999868
ENSMUSG00000007379	Dennd2c	0.0647821	0.834979	4.08006	0.204649	0.837847	0.999868
ENSMUSG00000007411	Mark3	213.832	0.194515	0.342328	0.568212	0.569891	0.999868
ENSMUSG00000007415	Gatad1	300.975	-0.100715	0.240231	-0.419245	0.675037	0.999868
ENSMUSG00000007458	M6pr	289.619	-0.0678	0.259369	-0.261403	0.793782	0.999868
ENSMUSG00000007476	Lrrc8a	94.2146	-0.425075	0.527022	-0.80656	0.41992	0.999868
ENSMUSG00000007564	Ppp2r1a	1060.5	0.0513398	0.144017	0.356484	0.721478	0.999868
ENSMUSG00000007570	Fance	42.0676	-0.137604	0.72202	-0.190582	0.848853	0.999868
ENSMUSG00000007589	Tinf2	26.0883	-0.116081	0.967322	-0.120003	0.904481	0.999868
ENSMUSG00000007591	Tssk4	0.172059	0.276218	4.08044	0.0676931	0.94603	0.999868
ENSMUSG00000007594	Hapln4	76.0076	-0.106144	0.43253	-0.245403	0.806145	0.999868
ENSMUSG00000007603	Dus3l	89.3401	0.147455	0.449126	0.328316	0.742673	0.999868
ENSMUSG00000007610	Gtpbp3	17.8744	0.351186	1.04754	0.335249	0.737438	0.999868
ENSMUSG00000007613	Tgfbr1	53.003	1.25382	0.850472	1.47427	0.140409	0.999868
ENSMUSG00000007617	Homer1	505.75	-0.3402	0.21379	-1.59128	0.111546	0.999868
ENSMUSG00000007646	Rad51c	13.9706	-1.7943	1.77868	-1.00879	0.313077	0.999868
ENSMUSG00000007653	Gabrb2	23.6506	0.0901118	0.950225	0.0948321	0.924448	0.999868
ENSMUSG00000007655	Cav1	47.2119	0.435125	0.839677	0.518205	0.604315	0.999868
ENSMUSG00000007656	Arpp19	977.826	0.0800032	0.185929	0.43029	0.666985	0.999868
ENSMUSG00000007659	Bcl2l1	181.038	-0.158671	0.313235	-0.506556	0.612466	0.999868
ENSMUSG00000007670	Khsrp	115.967	0.228855	0.343695	0.665867	0.505496	0.999868
ENSMUSG00000007682	Dio2	95.1688	0.331812	0.554669	0.598215	0.549696	0.999868
ENSMUSG00000007721	Ccdc124	166.421	-0.0825743	0.255834	-0.322766	0.746873	0.999868
ENSMUSG00000007739	Cct4	321.649	0.0501681	0.32044	0.15656	0.875592	0.999868
ENSMUSG00000007777	0610009B22Rik	166.277	-0.582796	0.398532	-1.46236	0.143644	0.999868
ENSMUSG00000007783	Cpt1c	111.582	-0.569969	0.313774	-1.8165	0.0692944	0.999868
ENSMUSG00000007805	Twist2	3.63424	0.276235	2.12482	0.130004	0.896563	0.999868
ENSMUSG00000007812	Zfp655	63.9559	-0.317095	0.721468	-0.439513	0.66029	0.999868
ENSMUSG00000007815	Rhoa	311.711	0.1866	0.205221	0.909265	0.36321	0.999868
ENSMUSG00000007817	Zmiz1	226.665	-0.600221	0.351489	-1.70765	0.0877007	0.999868
ENSMUSG00000007827	Ankrd26	60.6429	-0.821604	0.779291	-1.0543	0.291747	0.999868
ENSMUSG00000007833	Aldh16a1	12.6586	2.5584	1.38962	1.84108	0.0656093	0.999868
ENSMUSG00000007836	Hnrnpa0	537.077	0.0848573	0.158971	0.533792	0.593485	0.999868
ENSMUSG00000007837	Prrg2	14.1724	-0.548629	1.10059	-0.498485	0.618142	0.999868
ENSMUSG00000007850	Hnrnph1	413.779	-0.581751	0.300412	-1.93651	0.0528053	0.999868
ENSMUSG00000007867	Ift43	26.8463	-0.227853	0.985757	-0.231145	0.817202	0.999868
ENSMUSG00000007872	Id3	203.657	0.0539223	0.323353	0.16676	0.867559	0.999868
ENSMUSG00000007877	Tcap	3.01791	-1.19573	2.07254	-0.576938	0.563982	0.999868
ENSMUSG00000007880	Arid1a	266.75	-0.0626219	0.32315	-0.193786	0.846343	0.999868
ENSMUSG00000007888	Crlf1	1.61984	-3.72077	2.38982	-1.55693	0.119488	0.999868
ENSMUSG00000007891	Ctsd	803.28	0.20032	0.126978	1.57759	0.114659	0.999868
ENSMUSG00000007892	Rplp1	2938.43	0.0264076	0.109295	0.241617	0.809077	0.999868
ENSMUSG00000007907	Cabs1	0.135971	2.10891	4.07122	0.518004	0.604456	0.999868
ENSMUSG00000007908	Hmgcll1	48.1173	-0.870303	0.849359	-1.02466	0.305524	0.999868
ENSMUSG00000007944	Ttc9b	344.177	-0.0964492	0.254615	-0.378804	0.704833	0.999868
ENSMUSG00000007950	Abhd8	558.903	-0.201168	0.159533	-1.26098	0.207317	0.999868
ENSMUSG00000007987	Ift22	125.314	0.425536	0.35179	1.20963	0.226421	0.999868
ENSMUSG00000007989	Fzd3	297.096	0.245817	0.256619	0.957905	0.338111	0.999868
ENSMUSG00000008028	1700008O03Rik	6.43954	2.67379	1.54367	1.7321	0.0832555	0.999868
ENSMUSG00000008035	Mid1ip1	211.54	0.423633	0.324353	1.30609	0.191523	0.999868
ENSMUSG00000008036	Ap2s1	362.941	-0.0706727	0.202062	-0.349758	0.72652	0.999868
ENSMUSG00000008090	Fgfrl1	21.8621	0.0905172	0.89965	0.100614	0.919857	0.999868
ENSMUSG00000008129	4930432K21Rik	9.65232	4.63234	1.97906	2.34067	0.019249	0.999868
ENSMUSG00000008136	Fhl2	96.6324	0.767434	0.713056	1.07626	0.281811	0.999868
ENSMUSG00000008140	Emc10	421.834	-0.134859	0.18897	-0.713651	0.475443	0.999868
ENSMUSG00000008153	Clstn3	426.941	0.0143764	0.204723	0.0702239	0.944015	0.999868
ENSMUSG00000008167	Fbxw9	33.7957	-0.419918	0.86573	-0.485044	0.627645	0.999868
ENSMUSG00000008200	Fnbp4	115.477	-0.726596	0.498656	-1.45711	0.145087	0.999868
ENSMUSG00000008206	Cers4	170.156	0.138887	0.375181	0.370187	0.711243	0.999868
ENSMUSG00000008226	Scrn3	35.5509	0.569855	0.851215	0.669461	0.503201	0.999868
ENSMUSG00000008301	Phax	146.587	0.0470032	0.333077	0.141118	0.887777	0.999868
ENSMUSG00000008305	Tle1	108.803	-0.0881844	0.477149	-0.184815	0.853374	0.999868
ENSMUSG00000008307	1700109H08Rik	0.34579	-2.45201	4.0602	-0.603913	0.545901	0.999868
ENSMUSG00000008318	Relt	32.14	-0.837211	0.857425	-0.976425	0.328854	0.999868
ENSMUSG00000008333	Snrpb2	253.859	-0.371644	0.374236	-0.993075	0.320674	0.999868
ENSMUSG00000008348	Ubc	875.969	0.0218459	0.171136	0.127652	0.898424	0.999868
ENSMUSG00000008373	Prpf31	104.543	-0.234592	0.464804	-0.504711	0.613762	0.999868
ENSMUSG00000008384	Sertad1	31.7931	-0.247774	0.921846	-0.26878	0.788099	0.999868
ENSMUSG00000008393	Carhsp1	91.2051	0.560317	0.538562	1.04039	0.298157	0.999868
ENSMUSG00000008398	Elk3	15.5476	-0.213646	1.20682	-0.177032	0.859483	0.999868
ENSMUSG00000008429	Herpud2	121.967	0.394829	0.598239	0.659986	0.509263	0.999868
ENSMUSG00000008435	Rdh13	42.5066	0.390171	0.718876	0.542752	0.587301	0.999868
ENSMUSG00000008450	Nutf2	0.111137	-0.846291	4.07722	-0.207566	0.835568	0.999868
ENSMUSG00000008475	Arpc5	197.654	-0.0348357	0.290781	-0.119801	0.904641	0.999868
ENSMUSG00000008489	Elavl2	299.03	-0.165894	0.311409	-0.53272	0.594227	0.999868
ENSMUSG00000008496	Pou2f2	67.292	-0.544266	0.554802	-0.981009	0.326588	0.999868
ENSMUSG00000008540	Mgst1	54.1083	-0.190169	0.733343	-0.259317	0.79539	0.999868
ENSMUSG00000008575	Nfib	444.104	-0.147234	0.259081	-0.568292	0.569837	0.999868
ENSMUSG00000008604	Ubqln4	117.803	0.327454	0.31498	1.0396	0.298524	0.999868
ENSMUSG00000008658	Rbfox1	589.235	0.0463772	0.203761	0.227605	0.819953	0.999868
ENSMUSG00000008668	Rps18	606.078	0.184601	0.200104	0.922525	0.356255	0.999868
ENSMUSG00000008682	Rpl10	421.951	-0.136847	0.238612	-0.573511	0.566299	0.999868
ENSMUSG00000008683	Rps15a	532.867	0.0374751	0.241773	0.155001	0.87682	0.999868
ENSMUSG00000008690	Ncaph2	141.821	-0.333968	0.323475	-1.03244	0.301867	0.999868
ENSMUSG00000008730	Hipk1	200.058	-0.394491	0.445852	-0.884801	0.376264	0.999868
ENSMUSG00000008734	Gprc5b	154.67	-0.32761	0.331115	-0.989414	0.322461	0.999868
ENSMUSG00000008763	Man1a2	263.428	-0.00184993	0.238301	-0.00776301	0.993806	0.999868
ENSMUSG00000008822	Acyp1	127.796	0.250138	0.448652	0.557533	0.577163	0.999868
ENSMUSG00000008845	Cd163	0.713586	-0.280191	4.03869	-0.0693765	0.94469	0.999868
ENSMUSG00000008855	Hdac5	329.356	-0.225175	0.244334	-0.921585	0.356745	0.999868
ENSMUSG00000008859	Rala	247.056	-0.362223	0.291438	-1.24288	0.213911	0.999868
ENSMUSG00000008892	Vdac3	143.448	0.164089	0.360397	0.455301	0.648892	0.999868
ENSMUSG00000008958	Vps72	72.0437	0.0192637	0.50247	0.0383381	0.969418	0.999868
ENSMUSG00000008976	Gabpa	22.0792	0.111278	1.07102	0.103899	0.91725	0.999868
ENSMUSG00000008999	Bmp7	36.4262	0.935314	0.847668	1.1034	0.269855	0.999868
ENSMUSG00000009013	Dynll1	683.693	-0.0147667	0.15341	-0.0962565	0.923317	0.999868
ENSMUSG00000009030	Pdcl	71.7573	-1.71822	0.661879	-2.59597	0.00943247	0.999868
ENSMUSG00000009035	Tmem184b	110.276	-0.136596	0.446765	-0.305746	0.759798	0.999868
ENSMUSG00000009073	Nf2	92.9734	-0.509681	0.420516	-1.21204	0.225499	0.999868
ENSMUSG00000009075	Cabp7	44.4905	-0.930817	0.647123	-1.43839	0.150322	0.999868
ENSMUSG00000009076	Zmat5	67.9547	0.458085	0.49987	0.916407	0.359453	0.999868
ENSMUSG00000009079	Ewsr1	258.224	0.0406374	0.263511	0.154215	0.87744	0.999868
ENSMUSG00000009090	Ap1b1	298.501	0.391619	0.26353	1.48605	0.137266	0.999868
ENSMUSG00000009092	Derl3	0.511115	-2.44704	4.05727	-0.603125	0.546425	0.999868
ENSMUSG00000009097	Tbx1	1.51977	2.99187	3.68004	0.813	0.416218	0.999868
ENSMUSG00000009112	Bcl2l13	76.4974	0.309203	0.557521	0.554603	0.579166	0.999868
ENSMUSG00000009145	Dqx1	0.0338143	0.6369	4.08044	0.156086	0.875965	0.999868
ENSMUSG00000009185	Ccl8	0.13099	-1.70982	4.07007	-0.420095	0.674416	0.999868
ENSMUSG00000009207	Lnpk	107.838	1.61019	0.53406	3.01499	0.00256984	0.999868
ENSMUSG00000009214	Mymk	0.286779	2.53529	4.06595	0.623541	0.532929	0.999868
ENSMUSG00000009216	Fam163b	174.913	0.45203	0.309708	1.45954	0.144417	0.999868
ENSMUSG00000009248	Ascl2	0.0228209	-0.0844261	4.08044	-0.0206904	0.983493	0.999868
ENSMUSG00000009281	Rarres2	27.7311	-0.320324	0.839364	-0.381628	0.702737	0.999868
ENSMUSG00000009291	Pttg1ip	96.1757	-0.368128	0.395527	-0.930727	0.351995	0.999868
ENSMUSG00000009292	Trpm2	57.4521	-0.310684	0.620381	-0.500795	0.616516	0.999868
ENSMUSG00000009293	Ube2g2	131.942	-0.205492	0.440019	-0.467007	0.640495	0.999868
ENSMUSG00000009356	Lpo	0.565509	-0.659267	4.05707	-0.162498	0.870913	0.999868
ENSMUSG00000009376	Met	8.54001	0.61425	2.15408	0.285157	0.775524	0.999868
ENSMUSG00000009378	Slc16a12	0.166849	-0.998309	4.07329	-0.245086	0.806389	0.999868
ENSMUSG00000009394	Syn2	1229.39	-0.0852951	0.124537	-0.684897	0.493409	0.999868
ENSMUSG00000009406	Elk1	76.9837	-0.0292334	0.461389	-0.0633595	0.94948	0.999868
ENSMUSG00000009418	Nav1	237.823	-0.604769	0.299128	-2.02177	0.0431999	0.999868
ENSMUSG00000009470	Tnpo1	93.442	-0.51385	0.489006	-1.0508	0.293349	0.999868
ENSMUSG00000009535	Rnmt	211.231	-0.0903107	0.372438	-0.242485	0.808404	0.999868
ENSMUSG00000009545	Kcnq1	0.161092	-1.08655	4.07553	-0.266603	0.789775	0.999868
ENSMUSG00000009549	Srp14	521.918	0.157053	0.200882	0.781816	0.434323	0.999868
ENSMUSG00000009551	6330409D20Rik	3.38838	-1.46313	2.07322	-0.70573	0.480356	0.999868
ENSMUSG00000009555	Cdk9	127.508	-0.773213	0.422163	-1.83155	0.0670186	0.999868
ENSMUSG00000009563	Tor2a	56.3766	0.0625649	0.670025	0.093377	0.925604	0.999868
ENSMUSG00000009566	Fpgs	17.7336	-0.110691	1.24764	-0.0887206	0.929304	0.999868
ENSMUSG00000009569	Mkl2	418.742	0.0201282	0.193798	0.103861	0.917279	0.999868
ENSMUSG00000009575	Cbx5	350.018	-0.445003	0.270289	-1.6464	0.0996815	0.999868
ENSMUSG00000009585	Apobec3	6.42001	0.413081	1.68275	0.24548	0.806085	0.999868
ENSMUSG00000009596	Taf7l	0.211685	-1.47781	4.07228	-0.362895	0.716684	0.999868
ENSMUSG00000009614	Sardh	12.7756	-1.7514	1.32515	-1.32166	0.18628	0.999868
ENSMUSG00000009621	Vav2	12.7391	0.773367	1.302	0.593983	0.552523	0.999868
ENSMUSG00000009628	Tex15	0.117584	-0.290783	4.07987	-0.0712724	0.943181	0.999868
ENSMUSG00000009630	Ppp2cb	94.6828	-0.550252	0.523614	-1.05087	0.293317	0.999868
ENSMUSG00000009633	G0s2	24.1768	0.00588834	0.980268	0.00600686	0.995207	0.999868
ENSMUSG00000009640	Dmap1	78.5918	-0.472544	0.602703	-0.784042	0.433016	0.999868
ENSMUSG00000009647	Mcu	34.1377	-0.579154	0.727635	-0.79594	0.426067	0.999868
ENSMUSG00000009681	Bcr	247.938	-0.100963	0.307392	-0.328451	0.742571	0.999868
ENSMUSG00000009687	Fxyd5	30.2557	0.350405	0.738395	0.47455	0.635108	0.999868
ENSMUSG00000009731	Kcnd1	14.6411	-0.435919	1.2185	-0.357751	0.72053	0.999868
ENSMUSG00000009733	Tfcp2	27.7732	-0.445766	0.835607	-0.533463	0.593713	0.999868
ENSMUSG00000009734	Pou6f2	6.53618	-0.557716	1.7736	-0.314454	0.753176	0.999868
ENSMUSG00000009739	Pou6f1	77.1088	-0.119349	0.469848	-0.254017	0.799483	0.999868
ENSMUSG00000009741	Ubp1	140.851	-0.173968	0.333491	-0.521657	0.601909	0.999868
ENSMUSG00000009772	Nuak2	0.336542	-2.0951	4.0646	-0.515451	0.606238	0.999868
ENSMUSG00000009828	Ick	46.8035	-0.756643	0.776099	-0.97493	0.329595	0.999868
ENSMUSG00000009863	Sdhb	413.19	-0.184558	0.189376	-0.97456	0.329779	0.999868
ENSMUSG00000009876	Cox4i2	4.06672	1.56668	2.09333	0.748417	0.454209	0.999868
ENSMUSG00000009894	Snap47	934.006	0.117025	0.144512	0.809796	0.418057	0.999868
ENSMUSG00000009905	Kdsr	103.525	0.252745	0.460373	0.549001	0.583005	0.999868
ENSMUSG00000009907	Vps4b	127.31	0.0162464	0.530144	0.0306452	0.975552	0.999868
ENSMUSG00000009927	Rps25	463.871	0.0775176	0.204678	0.37873	0.704888	0.999868
ENSMUSG00000009995	Taz	106.797	0.0319008	0.419536	0.0760382	0.939389	0.999868
ENSMUSG00000010025	Aldh3a2	105.376	-0.0142805	0.545358	-0.0261855	0.979109	0.999868
ENSMUSG00000010044	Zmynd10	6.61965	-1.2566	1.786	-0.703585	0.481691	0.999868
ENSMUSG00000010045	Tmem115	53.2161	-0.241107	0.612834	-0.393429	0.694003	0.999868
ENSMUSG00000010047	Hyal2	29.3575	0.565134	0.998972	0.565716	0.571587	0.999868
ENSMUSG00000010048	Ifrd2	16.2413	0.193821	1.05421	0.183854	0.854128	0.999868
ENSMUSG00000010051	Hyal1	10.9427	-0.262591	1.25605	-0.209061	0.8344	0.999868
ENSMUSG00000010054	Tusc2	220.066	0.376065	0.288794	1.30219	0.19285	0.999868
ENSMUSG00000010057	Nprl2	70.2083	-0.148974	0.508708	-0.292847	0.769639	0.999868
ENSMUSG00000010064	Slc38a3	107.957	0.230253	0.376315	0.611863	0.540629	0.999868
ENSMUSG00000010066	Cacna2d2	200.297	0.0406003	0.454708	0.0892888	0.928852	0.999868
ENSMUSG00000010067	Rassf1	40.3224	-0.45381	0.877154	-0.517366	0.604901	0.999868
ENSMUSG00000010080	Epn3	0.787648	-0.764748	4.04077	-0.189258	0.849891	0.999868
ENSMUSG00000010086	Rnf112	299.866	0.163134	0.216692	0.752839	0.451547	0.999868
ENSMUSG00000010095	Slc3a2	256.15	0.303144	0.320787	0.944999	0.34466	0.999868
ENSMUSG00000010097	Nxf1	160.49	-0.110346	0.360801	-0.305837	0.759729	0.999868
ENSMUSG00000010110	Stx5a	114.287	0.153064	0.383314	0.399317	0.689659	0.999868
ENSMUSG00000010122	Slc47a1	7.71219	2.26916	1.94262	1.16809	0.24277	0.999868
ENSMUSG00000010136	Pifo	0.467508	-3.34381	4.05659	-0.824291	0.409774	0.999868
ENSMUSG00000010142	Tnfrsf13b	0.0861061	-1.19838	4.07458	-0.294111	0.768673	0.999868
ENSMUSG00000010154	Spire2	16.6302	-0.0197894	0.895	-0.0221111	0.982359	0.999868
ENSMUSG00000010175	Prox1	24.0174	-0.245224	1.0796	-0.227144	0.820312	0.999868
ENSMUSG00000010277	2610507B11Rik	131.403	-0.130487	0.421095	-0.309875	0.756656	0.999868
ENSMUSG00000010290	AI597479	72.6831	1.09691	0.654774	1.67526	0.0938837	0.999868
ENSMUSG00000010307	Tmem86a	66.4155	0.462837	0.659308	0.702004	0.482677	0.999868
ENSMUSG00000010311	Optc	0.815294	-0.74959	3.55301	-0.210973	0.832908	0.999868
ENSMUSG00000010342	Tex14	0.0339978	0.276237	4.08044	0.0676979	0.946026	0.999868
ENSMUSG00000010358	Ifi35	3.38486	1.25538	1.59068	0.789209	0.42999	0.999868
ENSMUSG00000010362	Rdm1	8.95982	-0.500695	1.34174	-0.373168	0.709023	0.999868
ENSMUSG00000010376	Nedd8	408.205	-0.146788	0.205226	-0.71525	0.474455	0.999868
ENSMUSG00000010392	Gosr1	15.0147	0.0956789	0.807345	0.118511	0.905663	0.999868
ENSMUSG00000010406	Mrpl52	108.216	0.503299	0.410806	1.22515	0.220519	0.999868
ENSMUSG00000010453	Kansl3	113.8	-0.138042	0.510243	-0.270541	0.786744	0.999868
ENSMUSG00000010461	Eya4	1.54928	-0.313979	2.57861	-0.121763	0.903087	0.999868
ENSMUSG00000010476	Ebf3	0.101772	0.095892	4.08044	0.0235004	0.981251	0.999868
ENSMUSG00000010492	Uckl1os	1.0656	1.46728	4.05323	0.362003	0.71735	0.999868
ENSMUSG00000010505	Myt1	4.40279	-2.01411	1.72132	-1.17009	0.241963	0.999868
ENSMUSG00000010517	Faf1	70.7132	0.165686	0.546308	0.303283	0.761674	0.999868
ENSMUSG00000010529	Gm266	9.81807	0.593271	1.36528	0.434542	0.663895	0.999868
ENSMUSG00000010538	Tsacc	0.699199	0.145568	3.49498	0.0416506	0.966777	0.999868
ENSMUSG00000010554	Mettl16	87.6015	-0.509981	0.47364	-1.07673	0.281602	0.999868
ENSMUSG00000010592	Dazl	36.486	1.14157	0.905277	1.26101	0.207304	0.999868
ENSMUSG00000010607	Pigyl	123.991	0.0334333	0.409447	0.0816548	0.934921	0.999868
ENSMUSG00000010608	Rbm25	409.92	-0.0611857	0.226247	-0.270437	0.786824	0.999868
ENSMUSG00000010609	Psen2	46.6541	0.0736941	0.689883	0.106821	0.914931	0.999868
ENSMUSG00000010651	Acaa1b	0.320189	-1.60069	4.07114	-0.39318	0.694186	0.999868
ENSMUSG00000010660	Plcd1	11.782	-0.357561	1.19133	-0.300136	0.764074	0.999868
ENSMUSG00000010663	Fads1	306.481	-0.475536	0.284178	-1.67337	0.0942541	0.999868
ENSMUSG00000010721	Lmbr1	116.508	-0.109205	0.471425	-0.231649	0.816811	0.999868
ENSMUSG00000010751	Tnfrsf22	0.85691	-2.36893	4.0404	-0.586311	0.557666	0.999868
ENSMUSG00000010755	Cars	64.7769	0.26869	0.592748	0.453296	0.650336	0.999868
ENSMUSG00000010760	Phlda2	0.128461	1.93581	4.07286	0.475295	0.634577	0.999868
ENSMUSG00000010797	Wnt2	24.1915	-0.344709	1.05099	-0.327984	0.742924	0.999868
ENSMUSG00000010803	Gabra1	1373.2	-0.0186272	0.163476	-0.113945	0.909282	0.999868
ENSMUSG00000010825	Grid2ip	0.128119	-1.59843	4.07116	-0.392623	0.694598	0.999868
ENSMUSG00000010830	Kdelr3	0.420739	0.456539	4.08044	0.111885	0.910915	0.999868
ENSMUSG00000010911	Apip	38.4476	-0.786257	0.709548	-1.10811	0.267814	0.999868
ENSMUSG00000010914	Pdhx	115.033	0.582586	0.458668	1.27017	0.204024	0.999868
ENSMUSG00000010936	Vac14	49.78	0.439008	0.726279	0.604462	0.545537	0.999868
ENSMUSG00000011096	Akt1s1	84.0133	0.375918	0.543225	0.692011	0.48893	0.999868
ENSMUSG00000011114	Tbrg1	151.424	-0.139525	0.39554	-0.352746	0.724279	0.999868
ENSMUSG00000011148	Adssl1	39.3419	0.501116	0.679654	0.737311	0.460933	0.999868
ENSMUSG00000011154	Cfap161	0.0721356	-0.26476	4.08044	-0.0648853	0.948265	0.999868
ENSMUSG00000011158	Brf1	63.8738	1.14167	0.707242	1.61426	0.106471	0.999868
ENSMUSG00000011179	Odc1	46.7133	-0.0216711	0.68724	-0.0315336	0.974844	0.999868
ENSMUSG00000011254	Thg1l	17.0681	-0.495906	1.25419	-0.395401	0.692547	0.999868
ENSMUSG00000011256	Adam19	18.3502	0.664217	1.03582	0.641248	0.521361	0.999868
ENSMUSG00000011257	Pabpc4	56.0676	0.400622	0.825216	0.485476	0.627339	0.999868
ENSMUSG00000011267	Zfp296	0.528018	-1.51203	4.07024	-0.371484	0.710277	0.999868
ENSMUSG00000011305	Plin5	0.678524	0.456531	4.08044	0.111883	0.910916	0.999868
ENSMUSG00000011306	Sugp1	91.6017	0.131021	0.437324	0.299598	0.764484	0.999868
ENSMUSG00000011382	Dhdh	25.7427	-0.0280627	1.07668	-0.0260641	0.979206	0.999868
ENSMUSG00000011427	Zfp790	10.9084	0.540378	1.39896	0.38627	0.699297	0.999868
ENSMUSG00000011463	Cpb1	0.275348	0.276213	4.08044	0.0676919	0.946031	0.999868
ENSMUSG00000011589	Fsd1	90.581	0.444771	0.545513	0.815326	0.414886	0.999868
ENSMUSG00000011658	Fuz	40.1754	-0.170659	0.71442	-0.238878	0.8112	0.999868
ENSMUSG00000011751	Sptbn4	183.813	0.775401	0.328915	2.35745	0.0184009	0.999868
ENSMUSG00000011752	Pgam1	1.66952	-1.84653	1.3478	-1.37003	0.170677	0.999868
ENSMUSG00000011831	Evi5	168.694	0.505446	0.42691	1.18396	0.236427	0.999868
ENSMUSG00000011832	Evi5l	124.025	0.195648	0.371743	0.526301	0.598679	0.999868
ENSMUSG00000011837	Snapc2	46.9542	0.221351	0.637467	0.347234	0.728415	0.999868
ENSMUSG00000011877	Git1	620.72	-0.105006	0.168941	-0.621556	0.534234	0.999868
ENSMUSG00000011884	Gltp	88.3492	0.382918	0.602124	0.635944	0.524813	0.999868
ENSMUSG00000011958	Bnip2	58.6521	0.230152	0.620356	0.370999	0.710638	0.999868
ENSMUSG00000011960	Ccnt1	100.888	0.760891	0.427765	1.77876	0.0752792	0.999868
ENSMUSG00000012017	Scarf2	6.13965	0.23429	1.60382	0.146082	0.883857	0.999868
ENSMUSG00000012076	Brms1l	107.578	0.258959	0.359651	0.720028	0.471508	0.999868
ENSMUSG00000012114	Med15	83.1117	0.219638	0.476738	0.460711	0.645006	0.999868
ENSMUSG00000012117	Dhdds	109.572	0.227923	0.382834	0.595356	0.551605	0.999868
ENSMUSG00000012123	Crybg2	0.513569	-2.21096	4.06351	-0.544101	0.586372	0.999868
ENSMUSG00000012126	Ubxn11	21.268	-0.357217	1.08727	-0.328545	0.7425	0.999868
ENSMUSG00000012187	Mogat1	0.11354	1.91167	4.07311	0.46934	0.638827	0.999868
ENSMUSG00000012296	Tjap1	17.5791	0.429162	0.865628	0.495781	0.620049	0.999868
ENSMUSG00000012405	Rpl15	267.353	-0.0602823	0.294891	-0.204422	0.838023	0.999868
ENSMUSG00000012422	Tmem167	262.244	0.271079	0.391024	0.693253	0.488151	0.999868
ENSMUSG00000012429	Mplkip	50.0911	0.67981	0.680215	0.999405	0.317599	0.999868
ENSMUSG00000012443	Kif11	1.5139	-0.842609	2.85159	-0.295487	0.767622	0.999868
ENSMUSG00000012483	Rpa3	18.376	-1.0306	0.78338	-1.31558	0.188315	0.999868
ENSMUSG00000012535	Tnpo3	243.255	0.248192	0.294505	0.842744	0.399372	0.999868
ENSMUSG00000012609	Ttll5	40.8163	0.228018	0.621275	0.367016	0.713607	0.999868
ENSMUSG00000012640	Zfp715	67.1213	0.672446	0.631897	1.06417	0.287252	0.999868
ENSMUSG00000012705	Retn	1.4029	-0.100317	2.75029	-0.0364749	0.970904	0.999868
ENSMUSG00000012777	Acp4	7.18787	0.298201	1.76583	0.168873	0.865897	0.999868
ENSMUSG00000012819	Cdh23	1.14933	-4.47092	4.05218	-1.10334	0.26988	0.999868
ENSMUSG00000012848	Rps5	1089.5	-0.0265507	0.124758	-0.212817	0.83147	0.999868
ENSMUSG00000013033	Adgrl1	1017.88	-0.0694058	0.133606	-0.519482	0.603424	0.999868
ENSMUSG00000013076	Amotl1	110.657	-0.197975	0.53698	-0.368682	0.712365	0.999868
ENSMUSG00000013089	Etv5	84.8888	0.374752	0.540404	0.693467	0.488017	0.999868
ENSMUSG00000013150	Gfod2	33.0748	0.96383	0.817398	1.17914	0.238341	0.999868
ENSMUSG00000013155	Enkd1	18.6401	0.417269	1.04645	0.398745	0.690081	0.999868
ENSMUSG00000013158	4933405L10Rik	0.0211157	0.0959033	4.08044	0.0235032	0.981249	0.999868
ENSMUSG00000013160	Atp6v0d1	653.176	0.115411	0.153653	0.751113	0.452585	0.999868
ENSMUSG00000013236	Ptprs	498.538	-0.0087148	0.187347	-0.0465168	0.962898	0.999868
ENSMUSG00000013275	Slc41a1	98.2949	-0.343374	0.561375	-0.611666	0.540759	0.999868
ENSMUSG00000013367	Iglon5	37.4218	0.650064	0.658166	0.987689	0.323305	0.999868
ENSMUSG00000013419	Zfp651	111.29	-0.420325	0.33966	-1.23749	0.215906	0.999868
ENSMUSG00000013465	Nelfb	80.7675	0.0460572	0.54768	0.0840951	0.932981	0.999868
ENSMUSG00000013483	Card14	0.0156703	-0.0844261	4.08044	-0.0206904	0.983493	0.999868
ENSMUSG00000013495	Tmem175	83.6952	-0.0682213	0.525746	-0.129761	0.896756	0.999868
ENSMUSG00000013523	Bcas1	266.758	0.270575	0.31022	0.872204	0.383097	0.999868
ENSMUSG00000013539	Tango2	189.352	0.363864	0.339249	1.07256	0.28347	0.999868
ENSMUSG00000013584	Aldh1a2	23.6188	0.374287	1.20453	0.310732	0.756004	0.999868
ENSMUSG00000013593	Ndufs2	529.961	-0.00208425	0.16813	-0.0123966	0.990109	0.999868
ENSMUSG00000013622	Atraid	173.619	-0.227374	0.346217	-0.656737	0.51135	0.999868
ENSMUSG00000013629	Cad	17.328	0.366138	1.08059	0.33883	0.734738	0.999868
ENSMUSG00000013646	Sh3bp5l	50.0159	-0.012352	0.729066	-0.0169422	0.986483	0.999868
ENSMUSG00000013662	Atad1	301.995	0.0898118	0.282723	0.317668	0.750737	0.999868
ENSMUSG00000013663	Pten	235.26	-0.204748	0.398087	-0.51433	0.607021	0.999868
ENSMUSG00000013698	Pea15a	782.407	0.0318929	0.151871	0.21	0.833668	0.999868
ENSMUSG00000013701	Timm23	0.420513	-0.993305	4.07333	-0.243856	0.807343	0.999868
ENSMUSG00000013707	Tnfaip8l2	1.78926	0.534894	2.75373	0.194243	0.845986	0.999868
ENSMUSG00000013736	Trnt1	55.4747	0.546693	0.667534	0.818974	0.412801	0.999868
ENSMUSG00000013766	Ly6g6e	2.06573	3.18968	2.34804	1.35844	0.174323	0.999868
ENSMUSG00000013787	Ehmt2	180.112	0.132962	0.30298	0.438846	0.660773	0.999868
ENSMUSG00000013822	Elof1	108.927	-0.0147454	0.442286	-0.0333391	0.973404	0.999868
ENSMUSG00000013833	Med16	89.0623	-0.557833	0.495589	-1.1256	0.260337	0.999868
ENSMUSG00000013846	St3gal1	35.5949	0.453117	0.835041	0.542629	0.587386	0.999868
ENSMUSG00000013858	Tmem259	146.527	-0.0782163	0.331513	-0.235937	0.813481	0.999868
ENSMUSG00000013878	Rnf170	33.0509	-0.444054	0.762113	-0.582661	0.560121	0.999868
ENSMUSG00000013921	Clip3	701.767	0.0206926	0.168985	0.122452	0.902541	0.999868
ENSMUSG00000013928	Thap8	0.400827	1.01528	4.08006	0.24884	0.803485	0.999868
ENSMUSG00000013936	Myl2	0.0304844	0.276231	4.08044	0.0676964	0.946027	0.999868
ENSMUSG00000013973	Dedd	50.7272	-0.0663389	0.610639	-0.108638	0.913489	0.999868
ENSMUSG00000013997	Nit1	104.275	0.156024	0.472231	0.330397	0.7411	0.999868
ENSMUSG00000014039	Prdm15	23.4781	0.570441	0.930567	0.613004	0.539874	0.999868
ENSMUSG00000014074	Rnf168	83.0674	0.4282	0.577907	0.74095	0.458724	0.999868
ENSMUSG00000014075	Tctex1d2	80.7333	-0.0511036	0.47808	-0.106893	0.914874	0.999868
ENSMUSG00000014077	Chp1	333.356	-0.366531	0.237953	-1.54035	0.123474	0.999868
ENSMUSG00000014158	Trpv4	1.59349	-4.55591	3.39328	-1.34263	0.179392	0.999868
ENSMUSG00000014164	Klhl3	90.611	-0.358514	0.463552	-0.773405	0.439283	0.999868
ENSMUSG00000014177	Tvp23b	79.6502	-0.460318	0.689804	-0.667317	0.504569	0.999868
ENSMUSG00000014195	Dnajc7	320.56	0.122905	0.212978	0.57708	0.563886	0.999868
ENSMUSG00000014198	Zfp385c	0.252916	2.83702	4.06481	0.697948	0.48521	0.999868
ENSMUSG00000014226	Cacybp	430.697	-0.125138	0.254087	-0.492502	0.622365	0.999868
ENSMUSG00000014232	Cluap1	69.4721	0.162416	0.5433	0.298943	0.764984	0.999868
ENSMUSG00000014243	Zswim7	46.5727	0.0751581	0.693837	0.108322	0.91374	0.999868
ENSMUSG00000014245	Pigl	5.27696	1.56582	1.70076	0.920657	0.35723	0.999868
ENSMUSG00000014294	Ndufa2	394.618	0.306515	0.222384	1.37831	0.168107	0.999868
ENSMUSG00000014301	Pam16	115.464	-0.201756	0.372221	-0.542032	0.587796	0.999868
ENSMUSG00000014303	Glis2	20.5725	0.123292	1.1515	0.107071	0.914733	0.999868
ENSMUSG00000014313	Cox6c	610.362	0.220465	0.227547	0.968878	0.332606	0.999868
ENSMUSG00000014329	Bicc1	30.4692	-0.705724	0.91263	-0.773286	0.439353	0.999868
ENSMUSG00000014349	Ube2z	161.677	0.407851	0.340035	1.19944	0.230358	0.999868
ENSMUSG00000014353	Tmem87b	91.2994	-0.175969	0.495461	-0.355163	0.722467	0.999868
ENSMUSG00000014355	Anapc1	123.913	0.206403	0.470334	0.438843	0.660775	0.999868
ENSMUSG00000014361	Mertk	34.734	-0.110205	0.86518	-0.127378	0.898642	0.999868
ENSMUSG00000014402	Tsg101	212.67	-0.109967	0.348149	-0.315861	0.752108	0.999868
ENSMUSG00000014418	Hps5	10.6177	-0.981296	1.49535	-0.656234	0.511674	0.999868
ENSMUSG00000014426	Map3k4	56.8277	-0.633905	0.74017	-0.856432	0.391759	0.999868
ENSMUSG00000014444	Piezo1	1.01282	-3.36945	2.48736	-1.35463	0.175536	0.999868
ENSMUSG00000014470	Rnf166	97.3891	0.383368	0.563923	0.679824	0.496616	0.999868
ENSMUSG00000014496	Ankrd28	76.4662	0.00528612	0.509451	0.0103761	0.991721	0.999868
ENSMUSG00000014498	Ankrd52	15.5753	0.465956	1.16531	0.399855	0.689264	0.999868
ENSMUSG00000014503	Pkd2l2	0.246479	2.49535	4.06787	0.613429	0.539593	0.999868
ENSMUSG00000014504	Srp19	251.696	0.111798	0.332485	0.33625	0.736683	0.999868
ENSMUSG00000014547	Wdfy2	28.4124	0.448713	0.893045	0.502453	0.615349	0.999868
ENSMUSG00000014550	Rbsn	101.52	-0.354065	0.477059	-0.742184	0.457976	0.999868
ENSMUSG00000014551	Mrps25	149.915	-0.0992994	0.394904	-0.251452	0.801465	0.999868
ENSMUSG00000014554	Dguok	80.9794	0.129585	0.528274	0.245298	0.806225	0.999868
ENSMUSG00000014592	Camta1	732.91	-0.038445	0.178883	-0.214918	0.829832	0.999868
ENSMUSG00000014599	Csf1	27.0637	0.236913	0.924816	0.256173	0.797817	0.999868
ENSMUSG00000014601	Strip1	125.189	0.0475932	0.40609	0.117198	0.906703	0.999868
ENSMUSG00000014602	Kif1a	1509.62	0.0470623	0.139582	0.337166	0.735992	0.999868
ENSMUSG00000014603	Alx3	1.371	1.22913	3.68632	0.33343	0.73881	0.999868
ENSMUSG00000014606	Slc25a11	352.839	0.00740382	0.254792	0.0290582	0.976818	0.999868
ENSMUSG00000014633	Cmc2	58.6418	-0.751861	0.664629	-1.13125	0.25795	0.999868
ENSMUSG00000014668	Chfr	45.7229	-0.335662	0.749798	-0.447669	0.654392	0.999868
ENSMUSG00000014748	Tex261	114.247	-0.200104	0.439284	-0.455523	0.648733	0.999868
ENSMUSG00000014763	Fam120b	134.243	0.0165443	0.416704	0.0397027	0.96833	0.999868
ENSMUSG00000014767	Tbp	41.8522	0.513196	0.751508	0.682889	0.494677	0.999868
ENSMUSG00000014769	Psmb1	639.662	-0.050252	0.167952	-0.299204	0.764784	0.999868
ENSMUSG00000014771	Pdcd2	49.9834	-0.116919	0.721707	-0.162003	0.871304	0.999868
ENSMUSG00000014773	Dll1	4.63621	0.800717	2.10525	0.380343	0.703691	0.999868
ENSMUSG00000014776	Nol3	43.7625	0.388045	0.590528	0.657115	0.511107	0.999868
ENSMUSG00000014778	Fhod1	2.59722	0.175657	2.01442	0.0871996	0.930513	0.999868
ENSMUSG00000014782	Plekhg4	8.51231	-1.15954	2.00743	-0.577626	0.563517	0.999868
ENSMUSG00000014786	Slc9a5	46.6757	-0.25949	0.661773	-0.392113	0.694975	0.999868
ENSMUSG00000014791	Elmo3	0.268956	2.47947	4.06647	0.609735	0.542037	0.999868
ENSMUSG00000014813	Stc1	3.35437	0.466748	1.65218	0.282504	0.777557	0.999868
ENSMUSG00000014837	4931428F04Rik	37.1846	-0.455464	0.734237	-0.620324	0.535045	0.999868
ENSMUSG00000014846	Tppp3	133.084	-0.0466235	0.431457	-0.108061	0.913948	0.999868
ENSMUSG00000014850	Msh3	47.0169	0.176524	0.739662	0.238655	0.811373	0.999868
ENSMUSG00000014852	Adamts13	0.157446	0.276214	4.08044	0.0676922	0.946031	0.999868
ENSMUSG00000014856	Tmem208	118.127	0.460476	0.432844	1.06384	0.287402	0.999868
ENSMUSG00000014859	E2f4	60.659	0.816715	0.630807	1.29472	0.195418	0.999868
ENSMUSG00000014867	Surf4	130.515	0.158288	0.386705	0.409326	0.6823	0.999868
ENSMUSG00000014873	Surf2	101.329	-0.0454129	0.396512	-0.114531	0.908817	0.999868
ENSMUSG00000014905	Dnajb9	138.644	-0.372693	0.438127	-0.850649	0.394964	0.999868
ENSMUSG00000014907	Naf1	31.9295	0.0846279	0.645117	0.131182	0.895631	0.999868
ENSMUSG00000014932	Yes1	14.3937	1.26329	1.20987	1.04416	0.296413	0.999868
ENSMUSG00000014956	Ppp1cb	1278.56	-0.298981	0.166287	-1.79798	0.0721801	0.999868
ENSMUSG00000014959	Gorasp2	173.5	0.0792192	0.344497	0.229956	0.818126	0.999868
ENSMUSG00000014980	Tsen15	56.1812	-0.192456	0.578249	-0.332825	0.739266	0.999868
ENSMUSG00000015002	Efr3a	282.018	0.122568	0.337856	0.362781	0.716769	0.999868
ENSMUSG00000015013	Trappc2l	175.65	-0.0319354	0.38123	-0.0837693	0.93324	0.999868
ENSMUSG00000015016	Acsf3	27.8766	-0.615562	0.867908	-0.709248	0.478171	0.999868
ENSMUSG00000015023	Ddx19a	27.327	-0.169397	0.994864	-0.170272	0.864797	0.999868
ENSMUSG00000015027	Galns	12.574	-0.121533	1.1922	-0.10194	0.918804	0.999868
ENSMUSG00000015053	Gata2	2.9426	1.48223	1.98983	0.744903	0.45633	0.999868
ENSMUSG00000015083	C8g	0.595722	1.03684	4.05932	0.255423	0.798397	0.999868
ENSMUSG00000015085	Entpd2	38.7638	0.0495985	0.653001	0.0759548	0.939455	0.999868
ENSMUSG00000015087	Rabl6	352.512	-0.0740371	0.182195	-0.406361	0.684477	0.999868
ENSMUSG00000015090	Ptgds	3849.93	0.486849	0.230019	2.11656	0.0342973	0.999868
ENSMUSG00000015092	Edf1	302.325	0.0541517	0.199583	0.271324	0.786142	0.999868
ENSMUSG00000015094	Npdc1	558.248	-0.132563	0.175426	-0.755661	0.449852	0.999868
ENSMUSG00000015095	Fbxw5	156.97	-0.031962	0.385042	-0.0830093	0.933844	0.999868
ENSMUSG00000015112	Slc25a13	8.1395	-2.54691	1.77491	-1.43495	0.151301	0.999868
ENSMUSG00000015120	Ube2i	1.82927	2.85187	2.17314	1.31233	0.18941	0.999868
ENSMUSG00000015126	Tsr3	38.1561	0.568639	0.666868	0.852701	0.393825	0.999868
ENSMUSG00000015127	Unkl	21.9463	-0.82555	1.1051	-0.747039	0.45504	0.999868
ENSMUSG00000015133	Lrrk1	3.81574	-2.66873	2.15714	-1.23716	0.216027	0.999868
ENSMUSG00000015134	Aldh1a3	0.733493	1.01526	4.08006	0.248834	0.803489	0.999868
ENSMUSG00000015143	Actn1	172.67	-0.156515	0.304677	-0.513708	0.607456	0.999868
ENSMUSG00000015149	Sirt2	391.996	0.224892	0.218708	1.02827	0.303822	0.999868
ENSMUSG00000015165	Hnrnpl	278.834	0.33205	0.285549	1.16285	0.244892	0.999868
ENSMUSG00000015176	Nolc1	126.004	-0.261579	0.344613	-0.759052	0.447822	0.999868
ENSMUSG00000015189	Casd1	205.642	-0.31987	0.365759	-0.874536	0.381826	0.999868
ENSMUSG00000015202	Cnksr3	5.76282	1.95794	1.64521	1.19009	0.234012	0.999868
ENSMUSG00000015214	Mtmr1	85.1087	-0.305246	0.614401	-0.496818	0.619317	0.999868
ENSMUSG00000015217	Hmgb3	79.6833	0.722466	0.647654	1.11551	0.264631	0.999868
ENSMUSG00000015222	Map2	1259.49	-0.199444	0.132246	-1.50813	0.13152	0.999868
ENSMUSG00000015224	Cyp2j9	59.5633	-0.0473277	0.698364	-0.0677694	0.945969	0.999868
ENSMUSG00000015243	Abca1	59.7883	-0.377005	0.799174	-0.471743	0.63711	0.999868
ENSMUSG00000015247	Nipsnap3b	42.9966	-0.257686	0.724398	-0.355724	0.722047	0.999868
ENSMUSG00000015289	Lage3	61.6476	-0.618353	0.581912	-1.06262	0.287953	0.999868
ENSMUSG00000015290	Ubl4a	104.388	-0.0166923	0.424212	-0.0393489	0.968612	0.999868
ENSMUSG00000015291	Gdi1	1102.5	0.0132649	0.1353	0.0980407	0.9219	0.999868
ENSMUSG00000015305	Sash1	170.937	-0.0482083	0.443736	-0.108642	0.913487	0.999868
ENSMUSG00000015312	Gadd45b	48.0439	-0.138813	0.741424	-0.187225	0.851485	0.999868
ENSMUSG00000015314	Slamf6	0.473502	3.70491	4.05758	0.913084	0.361198	0.999868
ENSMUSG00000015316	Slamf1	0.00883682	0.456567	4.08044	0.111892	0.910909	0.999868
ENSMUSG00000015335	Zdhhc12	24.1819	-0.39283	0.90164	-0.435684	0.663066	0.999868
ENSMUSG00000015337	Endog	58.7818	0.0131337	0.551082	0.0238326	0.980986	0.999868
ENSMUSG00000015340	Cybb	0.0226361	0.6369	4.08044	0.156086	0.875965	0.999868
ENSMUSG00000015341	Golga7	91.8033	0.303472	0.561229	0.540728	0.588695	0.999868
ENSMUSG00000015342	Xk	25.6821	-0.968978	0.942062	-1.02857	0.303681	0.999868
ENSMUSG00000015354	Pcolce2	24.9179	-1.02843	1.15545	-0.89007	0.373428	0.999868
ENSMUSG00000015355	Cd48	7.83832	3.02693	2.06724	1.46424	0.143129	0.999868
ENSMUSG00000015357	Clpx	98.6311	-0.69686	0.596749	-1.16776	0.242903	0.999868
ENSMUSG00000015363	Trabd	44.4463	0.0932496	0.781237	0.119362	0.904989	0.999868
ENSMUSG00000015377	Dennd6b	66.6012	0.249157	0.568583	0.438208	0.661236	0.999868
ENSMUSG00000015396	Cd83	36.7208	-0.948978	0.825816	-1.14914	0.250499	0.999868
ENSMUSG00000015405	Ace2	1.20565	-3.60303	4.05445	-0.888659	0.374186	0.999868
ENSMUSG00000015451	C4a	0.810517	3.53409	4.05752	0.870999	0.383755	0.999868
ENSMUSG00000015452	Ager	0.238211	2.40418	4.06863	0.590908	0.554582	0.999868
ENSMUSG00000015461	Atf6b	64.1992	-0.443263	0.537734	-0.824316	0.40976	0.999868
ENSMUSG00000015467	Egfl8	22.6116	0.73211	1.14123	0.641507	0.521193	0.999868
ENSMUSG00000015468	Notch4	2.38269	1.11901	2.33178	0.479894	0.631303	0.999868
ENSMUSG00000015474	Ppt2	68.8195	0.139089	0.568957	0.244463	0.806872	0.999868
ENSMUSG00000015476	Prrt1	243.835	0.246004	0.254397	0.967007	0.33354	0.999868
ENSMUSG00000015478	Rnf5	121.377	-0.578073	0.333463	-1.73354	0.0829995	0.999868
ENSMUSG00000015484	Fam163a	10.6731	0.739645	1.41688	0.522023	0.601655	0.999868
ENSMUSG00000015488	Cacfd1	78.8809	0.460417	0.452736	1.01697	0.30917	0.999868
ENSMUSG00000015501	Hivep2	387.738	0.0506044	0.275959	0.183377	0.854503	0.999868
ENSMUSG00000015522	Arnt	27.911	-0.171496	0.857339	-0.200033	0.841455	0.999868
ENSMUSG00000015536	Mocs2	202.98	-0.149323	0.369541	-0.404077	0.686156	0.999868
ENSMUSG00000015542	Nat9	29.3718	1.46427	0.912169	1.60526	0.108436	0.999868
ENSMUSG00000015568	Lpl	84.9563	-0.424054	0.700272	-0.605556	0.54481	0.999868
ENSMUSG00000015575	Atp6v0e	86.2548	0.129059	0.507436	0.254336	0.799236	0.999868
ENSMUSG00000015597	Zfp318	117.431	-0.0619614	0.502859	-0.123218	0.901934	0.999868
ENSMUSG00000015599	Ttbk1	125.418	0.468207	0.402143	1.16428	0.244311	0.999868
ENSMUSG00000015605	Srf	84.0108	-0.0107256	0.538808	-0.0199062	0.984118	0.999868
ENSMUSG00000015647	Lama5	2.12542	-2.35167	2.50512	-0.938745	0.347862	0.999868
ENSMUSG00000015652	Steap1	0.296783	3.04079	4.06289	0.748431	0.4542	0.999868
ENSMUSG00000015653	Steap2	42.057	0.508579	0.950626	0.534994	0.592654	0.999868
ENSMUSG00000015656	Hspa8	1584.19	-0.0771175	0.107566	-0.716929	0.473418	0.999868
ENSMUSG00000015659	Serac1	0.542912	3.58297	4.05721	0.88311	0.377177	0.999868
ENSMUSG00000015668	Pdzd11	78.9576	0.449827	0.453933	0.990955	0.321708	0.999868
ENSMUSG00000015671	Psma2	574.665	0.110906	0.189788	0.584368	0.558973	0.999868
ENSMUSG00000015672	Mrpl32	123.86	0.273628	0.498273	0.549154	0.5829	0.999868
ENSMUSG00000015697	Setdb1	48.9098	0.660908	0.688474	0.95996	0.337075	0.999868
ENSMUSG00000015702	Anxa9	0.280299	2.75179	4.06389	0.677131	0.498323	0.999868
ENSMUSG00000015709	Arnt2	331.333	0.550099	0.226077	2.43323	0.0149646	0.999868
ENSMUSG00000015711	Prune1	32.495	0.438713	0.791757	0.5541	0.57951	0.999868
ENSMUSG00000015714	Cers2	119.663	0.0879387	0.478241	0.183879	0.854108	0.999868
ENSMUSG00000015733	Capza2	687.17	0.416466	0.19164	2.17317	0.0297676	0.999868
ENSMUSG00000015745	Plekho1	73.2123	0.0166188	0.506673	0.0327997	0.973834	0.999868
ENSMUSG00000015747	Vps45	69.3092	0.526096	0.503529	1.04482	0.296107	0.999868
ENSMUSG00000015748	Prpf3	32.9682	0.73512	0.879933	0.835427	0.403477	0.999868
ENSMUSG00000015749	Anp32e	170.625	-0.453781	0.353623	-1.28323	0.19941	0.999868
ENSMUSG00000015750	Aph1a	14.2002	-1.04212	1.39664	-0.746166	0.455567	0.999868
ENSMUSG00000015755	Tab2	159.128	0.186295	0.416453	0.447336	0.654632	0.999868
ENSMUSG00000015757	Ppil4	135.257	-0.0273345	0.388231	-0.0704077	0.943869	0.999868
ENSMUSG00000015759	Cnih1	318.842	0.320792	0.307694	1.04257	0.297149	0.999868
ENSMUSG00000015766	Eps8	48.4222	0.482875	0.706051	0.68391	0.494032	0.999868
ENSMUSG00000015776	Med22	69.909	0.902718	0.566832	1.59257	0.111257	0.999868
ENSMUSG00000015790	Surf1	157.401	0.387367	0.326502	1.18642	0.235458	0.999868
ENSMUSG00000015804	Med28	246.671	0.170762	0.274481	0.622125	0.53386	0.999868
ENSMUSG00000015806	Qdpr	588.308	0.00726376	0.215599	0.033691	0.973124	0.999868
ENSMUSG00000015812	Gnrh1	6.25337	1.05918	2.04187	0.518729	0.60395	0.999868
ENSMUSG00000015829	Tnr	156.203	0.0869171	0.311934	0.27864	0.780521	0.999868
ENSMUSG00000015837	Sqstm1	773.822	-0.213914	0.163934	-1.30488	0.191935	0.999868
ENSMUSG00000015839	Nfe2l2	63.8213	0.173373	0.738873	0.234645	0.814484	0.999868
ENSMUSG00000015843	Rxrg	108.125	0.0833751	0.552638	0.150867	0.88008	0.999868
ENSMUSG00000015846	Rxra	38.801	-0.35801	0.670539	-0.533914	0.593401	0.999868
ENSMUSG00000015850	Adamtsl4	16.4939	0.404794	1.28781	0.314326	0.753273	0.999868
ENSMUSG00000015852	Fcrls	41.1407	-0.467442	0.666768	-0.701057	0.483268	0.999868
ENSMUSG00000015869	Prpsap1	92.9195	0.392261	0.554292	0.707679	0.479145	0.999868
ENSMUSG00000015879	Fam184b	32.9384	-0.0869953	1.08762	-0.0799867	0.936248	0.999868
ENSMUSG00000015882	Lcorl	90.7176	-0.716165	0.541131	-1.32346	0.185683	0.999868
ENSMUSG00000015889	Lta4h	100.729	-0.232343	0.494235	-0.470106	0.638279	0.999868
ENSMUSG00000015932	Dstn	41.3896	-0.175786	0.624092	-0.281667	0.778199	0.999868
ENSMUSG00000015937	H2afy	287.958	0.161122	0.263967	0.610385	0.541606	0.999868
ENSMUSG00000015942	Gtf2ird2	19.978	-0.347905	0.883342	-0.393851	0.693691	0.999868
ENSMUSG00000015943	Bola1	39.148	0.292078	0.673686	0.433552	0.664614	0.999868
ENSMUSG00000015944	Gatsl2	249.094	-0.259717	0.298009	-0.871509	0.383476	0.999868
ENSMUSG00000015947	Fcgr1	5.62031	1.82482	1.65499	1.10262	0.270194	0.999868
ENSMUSG00000015950	Ncf1	8.38358	0.23177	1.39439	0.166216	0.867987	0.999868
ENSMUSG00000015957	Wnt11	0.0401167	-0.471105	4.07987	-0.115471	0.908072	0.999868
ENSMUSG00000015961	Adss	190.22	0.289878	0.353269	0.820558	0.411898	0.999868
ENSMUSG00000015966	Il17rb	0.887857	4.03669	4.0557	0.995313	0.319584	0.999868
ENSMUSG00000015968	Cacna1d	71.9677	0.0525611	0.648043	0.0811074	0.935357	0.999868
ENSMUSG00000015970	Chdh	7.35093	0.379801	1.88548	0.201434	0.840359	0.999868
ENSMUSG00000015971	Actr8	118.805	0.217194	0.340289	0.638264	0.523302	0.999868
ENSMUSG00000015980	Lrrc27	4.17816	0.333399	1.85301	0.179923	0.857213	0.999868
ENSMUSG00000015981	Stk32c	46.7881	-0.547572	0.669212	-0.818234	0.413223	0.999868
ENSMUSG00000015994	Fnta	138.854	0.142163	0.355572	0.399815	0.689293	0.999868
ENSMUSG00000016018	Skiv2l2	90.0459	-0.217162	0.479848	-0.452564	0.650863	0.999868
ENSMUSG00000016024	Lbp	2.31894	-1.96705	2.19581	-0.895821	0.370348	0.999868
ENSMUSG00000016028	Celsr1	1.08277	-0.0315328	3.37778	-0.00933538	0.992552	0.999868
ENSMUSG00000016087	Fli1	14.673	0.21735	1.57051	0.138395	0.889928	0.999868
ENSMUSG00000016128	Stard13	6.47019	-0.91662	1.60648	-0.570577	0.568287	0.999868
ENSMUSG00000016150	Tenm1	205.645	0.115756	0.360437	0.321154	0.748093	0.999868
ENSMUSG00000016179	Camk1g	90.0868	0.0708547	0.415345	0.170592	0.864544	0.999868
ENSMUSG00000016181	Diexf	29.0792	-1.12829	0.976881	-1.15499	0.248093	0.999868
ENSMUSG00000016194	Hsd11b1	25.4919	-0.188023	0.973818	-0.193078	0.846898	0.999868
ENSMUSG00000016200	Syt14	30.7542	-0.0212582	0.751539	-0.0282862	0.977434	0.999868
ENSMUSG00000016206	H2-M3	9.50487	4.04644	1.74174	2.32322	0.0201674	0.999868
ENSMUSG00000016239	Lonrf3	1.88269	-1.57959	3.33294	-0.473932	0.635548	0.999868
ENSMUSG00000016252	Atp5e	403.127	0.435742	0.207851	2.09641	0.0360459	0.999868
ENSMUSG00000016253	Nelfcd	55.0761	-0.0323147	0.595814	-0.0542362	0.956747	0.999868
ENSMUSG00000016256	Ctsz	83.0978	-0.0485924	0.362443	-0.134069	0.893348	0.999868
ENSMUSG00000016257	Prelid3b	142.598	0.281181	0.398289	0.705972	0.480206	0.999868
ENSMUSG00000016262	Sertad4	49.6151	-0.0366351	0.822625	-0.0445344	0.964478	0.999868
ENSMUSG00000016308	Ube2a	147.912	0.515685	0.437237	1.17942	0.238232	0.999868
ENSMUSG00000016319	Slc25a5	1054.75	-0.181319	0.173423	-1.04553	0.295778	0.999868
ENSMUSG00000016344	Ppdpf	55.4413	-0.115942	0.649437	-0.178527	0.858309	0.999868
ENSMUSG00000016346	Kcnq2	238.627	0.0667155	0.270047	0.247051	0.804869	0.999868
ENSMUSG00000016349	Eef1a2	1496.34	-0.0727659	0.103747	-0.701381	0.483065	0.999868
ENSMUSG00000016356	Col20a1	1.50967	-2.94365	3.75012	-0.784949	0.432484	0.999868
ENSMUSG00000016382	Pls3	213.244	-0.572849	0.327407	-1.74965	0.0801786	0.999868
ENSMUSG00000016386	Mpped2	202.516	-0.233068	0.391747	-0.594947	0.551879	0.999868
ENSMUSG00000016409	Nkap	70.6898	-1.40712	0.567648	-2.47886	0.0131802	0.999868
ENSMUSG00000016427	Ndufa1	222.574	-0.310652	0.253083	-1.22747	0.219646	0.999868
ENSMUSG00000016477	E2f3	19.3237	0.176808	0.872491	0.202648	0.83941	0.999868
ENSMUSG00000016481	Cr1l	56.3705	0.623143	0.738144	0.844203	0.398556	0.999868
ENSMUSG00000016487	Ppfibp1	39.6264	0.648165	0.859934	0.753738	0.451006	0.999868
ENSMUSG00000016493	Cd46	16.9264	1.81926	1.35302	1.34459	0.178758	0.999868
ENSMUSG00000016494	Cd34	90.742	-0.366612	0.550579	-0.665867	0.505496	0.999868
ENSMUSG00000016495	Plgrkt	78.0177	-0.38888	0.656087	-0.592727	0.553364	0.999868
ENSMUSG00000016496	Cd274	0.278814	1.07318	4.06995	0.263685	0.792023	0.999868
ENSMUSG00000016503	Gtf3a	42.4903	-0.0399486	0.727608	-0.054904	0.956215	0.999868
ENSMUSG00000016510	Mtif3	32.2682	0.552295	0.745512	0.740826	0.458799	0.999868
ENSMUSG00000016520	Lnx2	6.77874	1.69691	2.02385	0.838453	0.401776	0.999868
ENSMUSG00000016526	Dyrk3	21.5434	-0.254439	1.38804	-0.183308	0.854557	0.999868
ENSMUSG00000016528	Mapkapk2	68.2479	0.411686	0.548271	0.750881	0.452724	0.999868
ENSMUSG00000016534	Lamp2	150.857	-0.0224135	0.41414	-0.0541206	0.956839	0.999868
ENSMUSG00000016541	Atxn10	500.595	-0.206595	0.195654	-1.05592	0.291005	0.999868
ENSMUSG00000016552	Foxred2	20.3418	-1.93394	1.14104	-1.69489	0.0900961	0.999868
ENSMUSG00000016554	Eif3d	153.353	0.297379	0.347579	0.855572	0.392234	0.999868
ENSMUSG00000016559	H3f3b	570.784	0.0131199	0.18328	0.0715836	0.942933	0.999868
ENSMUSG00000016619	Nup50	60.2479	-0.446295	0.538504	-0.828769	0.407235	0.999868
ENSMUSG00000016624	Phf21b	15.4322	-0.540044	1.36199	-0.396512	0.691727	0.999868
ENSMUSG00000016637	Ift27	68.1056	-0.0705311	0.50248	-0.140366	0.888371	0.999868
ENSMUSG00000016664	Pacsin2	64.7449	-0.22866	0.521603	-0.43838	0.661111	0.999868
ENSMUSG00000016756	Cmah	0.00936724	0.456567	4.08044	0.111892	0.910909	0.999868
ENSMUSG00000016757	Ttll12	20.1528	-0.260987	1.09846	-0.237594	0.812196	0.999868
ENSMUSG00000016763	Scube1	24.1091	0.480972	0.964142	0.498861	0.617878	0.999868
ENSMUSG00000016831	Tox4	116.422	-0.163374	0.446964	-0.36552	0.714724	0.999868
ENSMUSG00000016833	Mrps18c	116.567	0.546457	0.576892	0.947244	0.343515	0.999868
ENSMUSG00000016918	Sulf1	38.1955	0.826141	0.752594	1.09773	0.272324	0.999868
ENSMUSG00000016921	Srsf6	143.499	0.224642	0.461283	0.486994	0.626263	0.999868
ENSMUSG00000016933	Plcg1	56.5514	0.533686	0.534321	0.998812	0.317886	0.999868
ENSMUSG00000016940	Kctd2	127.781	0.225956	0.427009	0.529159	0.596695	0.999868
ENSMUSG00000016942	Tmprss6	0.488749	1.22302	4.0531	0.30175	0.762843	0.999868
ENSMUSG00000016946	Kctd5	65.5996	-0.296661	0.602111	-0.492701	0.622224	0.999868
ENSMUSG00000016984	Etaa1	37.7586	-0.566084	0.983317	-0.575688	0.564826	0.999868
ENSMUSG00000016995	Matn4	21.7273	-0.244625	0.963534	-0.253883	0.799586	0.999868
ENSMUSG00000017009	Sdc4	148.417	0.332412	0.34818	0.954714	0.339722	0.999868
ENSMUSG00000017057	Il13ra1	12.9283	0.456918	1.49538	0.305553	0.759945	0.999868
ENSMUSG00000017119	Nbr1	225.589	-0.708177	0.378821	-1.86943	0.0615636	0.999868
ENSMUSG00000017132	Cyth1	83.3164	0.121239	0.59312	0.204409	0.838034	0.999868
ENSMUSG00000017144	Rnd3	20.9075	0.0756234	1.25208	0.0603983	0.951838	0.999868
ENSMUSG00000017146	Brca1	1.19377	4.12377	3.14905	1.30953	0.190356	0.999868
ENSMUSG00000017167	Cntnap1	142.659	0.444746	0.379686	1.17135	0.241457	0.999868
ENSMUSG00000017176	Nt5c3b	83.7248	0.0991035	0.424093	0.233683	0.815231	0.999868
ENSMUSG00000017188	Coa3	281.985	-0.139838	0.245715	-0.569106	0.569285	0.999868
ENSMUSG00000017210	Med24	124.644	0.51988	0.392523	1.32446	0.185351	0.999868
ENSMUSG00000017221	Psmd3	263.408	0.22617	0.230181	0.982575	0.325817	0.999868
ENSMUSG00000017264	Exosc10	59.2409	0.169486	0.498968	0.339673	0.734103	0.999868
ENSMUSG00000017286	Glod4	92.7217	-0.236438	0.57703	-0.40975	0.681989	0.999868
ENSMUSG00000017288	Vps53	117.003	0.115218	0.380328	0.302943	0.761934	0.999868
ENSMUSG00000017291	Taok1	684.942	-0.31199	0.166582	-1.87289	0.0610831	0.999868
ENSMUSG00000017299	Dnttip1	85.3832	0.134456	0.560663	0.239817	0.810473	0.999868
ENSMUSG00000017307	Acot8	28.9912	-0.50688	0.946319	-0.535633	0.592212	0.999868
ENSMUSG00000017309	Cd300lg	0.184834	-1.71252	4.07005	-0.420761	0.67393	0.999868
ENSMUSG00000017314	Mpp2	158.634	0.115176	0.333315	0.345547	0.729683	0.999868
ENSMUSG00000017344	Vtn	165.007	-0.0791668	0.289214	-0.273731	0.784292	0.999868
ENSMUSG00000017376	Nlk	200.269	-0.769369	0.306369	-2.51125	0.0120304	0.999868
ENSMUSG00000017386	Traf4	13.2614	0.0236842	1.16453	0.020338	0.983774	0.999868
ENSMUSG00000017390	Aldoc	1826.45	-0.0357044	0.105055	-0.339864	0.733959	0.999868
ENSMUSG00000017400	Stac2	83.9622	-0.146783	0.44496	-0.329879	0.741491	0.999868
ENSMUSG00000017404	Rpl19	412.518	-0.197278	0.287882	-0.685274	0.493171	0.999868
ENSMUSG00000017405	Nek8	1.41667	0.55994	3.4186	0.163792	0.869895	0.999868
ENSMUSG00000017412	Cacnb4	813.971	-0.086631	0.194723	-0.444894	0.656396	0.999868
ENSMUSG00000017417	Plxdc1	26.2717	0.564314	0.817885	0.689967	0.490215	0.999868
ENSMUSG00000017418	Arl5b	52.5559	0.149446	0.746571	0.200176	0.841343	0.999868
ENSMUSG00000017421	Zfp207	271.688	-0.142523	0.253624	-0.561947	0.574152	0.999868
ENSMUSG00000017428	Psmd11	241.998	-0.220287	0.301876	-0.729727	0.465557	0.999868
ENSMUSG00000017446	C1qtnf1	0.466462	3.66914	4.0578	0.904219	0.365879	0.999868
ENSMUSG00000017453	Pipox	17.5609	1.05063	1.17676	0.892815	0.371956	0.999868
ENSMUSG00000017466	Timp2	658.556	-0.0339898	0.145669	-0.233335	0.815501	0.999868
ENSMUSG00000017478	Zc3h18	90.5838	-0.352617	0.515342	-0.684238	0.493825	0.999868
ENSMUSG00000017485	Top2b	219.668	0.11984	0.327654	0.36575	0.714551	0.999868
ENSMUSG00000017491	Rarb	76.0968	0.32684	0.733599	0.44553	0.655937	0.999868
ENSMUSG00000017493	Igfbp4	181.109	-0.181391	0.343596	-0.52792	0.597555	0.999868
ENSMUSG00000017548	Suz12	75.2767	-0.357962	0.54849	-0.652632	0.513994	0.999868
ENSMUSG00000017550	Atad5	7.95253	-0.198734	1.57795	-0.125944	0.899776	0.999868
ENSMUSG00000017561	Crlf3	29.5067	-0.190499	1.05543	-0.180494	0.856764	0.999868
ENSMUSG00000017615	Tnfaip1	106.201	0.0317938	0.46822	0.0679035	0.945862	0.999868
ENSMUSG00000017631	Abr	678.171	-0.178355	0.174788	-1.0204	0.307537	0.999868
ENSMUSG00000017639	Rab11fip4	262.722	0.0890836	0.296638	0.300311	0.76394	0.999868
ENSMUSG00000017652	Cd40	0.991209	-3.91711	4.05218	-0.966667	0.333711	0.999868
ENSMUSG00000017664	Slc35c2	80.6316	-0.363239	0.384339	-0.945102	0.344607	0.999868
ENSMUSG00000017667	Zfp334	39.4495	-0.367564	0.877166	-0.419036	0.67519	0.999868
ENSMUSG00000017670	Elmo2	220.18	-0.117941	0.311651	-0.37844	0.705103	0.999868
ENSMUSG00000017677	Wsb1	193.505	-0.0978382	0.435653	-0.224578	0.822307	0.999868
ENSMUSG00000017679	Ttpal	112.276	0.368915	0.507398	0.727073	0.467181	0.999868
ENSMUSG00000017686	Rhot1	170.129	0.353977	0.393899	0.898649	0.36884	0.999868
ENSMUSG00000017692	Rhbdl3	38.291	0.0505746	0.834901	0.0605755	0.951697	0.999868
ENSMUSG00000017697	Ada	0.22228	0.276212	4.08044	0.0676917	0.946031	0.999868
ENSMUSG00000017707	Serinc3	610.272	0.049612	0.154131	0.321881	0.747543	0.999868
ENSMUSG00000017713	Tha1	5.21061	1.49635	1.59715	0.936888	0.348816	0.999868
ENSMUSG00000017715	Pgs1	123.756	0.62438	0.339349	1.83993	0.0657779	0.999868
ENSMUSG00000017716	Birc5	0.547348	-3.58248	4.05535	-0.883397	0.377022	0.999868
ENSMUSG00000017721	Pigt	26.5969	-0.750147	0.481286	-1.55863	0.119084	0.999868
ENSMUSG00000017723	Wfdc2	0.564722	0.276197	4.08044	0.0676881	0.946034	0.999868
ENSMUSG00000017724	Etv4	10.2659	2.18156	1.20623	1.80858	0.070517	0.999868
ENSMUSG00000017734	Dbndd2	100.886	-0.238656	0.451967	-0.528039	0.597472	0.999868
ENSMUSG00000017737	Mmp9	1.08872	-1.18328	3.66227	-0.323101	0.746619	0.999868
ENSMUSG00000017740	Slc12a5	592.42	-0.294879	0.191651	-1.53863	0.123896	0.999868
ENSMUSG00000017747	Ghdc	11.8432	1.31088	1.04479	1.25468	0.209594	0.999868
ENSMUSG00000017754	Pltp	235.061	0.199649	0.228053	0.87545	0.381329	0.999868
ENSMUSG00000017756	Slc12a7	1.53381	-0.724549	2.69986	-0.268366	0.788418	0.999868
ENSMUSG00000017760	Ctsa	197.589	-0.18539	0.336367	-0.551153	0.581529	0.999868
ENSMUSG00000017764	Zswim1	37.6438	0.0869005	0.737721	0.117796	0.906229	0.999868
ENSMUSG00000017765	Slc12a4	14.9533	2.086	1.11356	1.87328	0.06103	0.999868
ENSMUSG00000017767	Spata25	0.0233874	0.276231	4.08044	0.0676964	0.946027	0.999868
ENSMUSG00000017774	Myo1c	18.6918	0.431232	1.1357	0.379705	0.704164	0.999868
ENSMUSG00000017776	Crk	317.524	-0.0768047	0.270508	-0.283928	0.776466	0.999868
ENSMUSG00000017778	Cox7c	701.66	0.274752	0.234758	1.17036	0.241855	0.999868
ENSMUSG00000017781	Pitpna	666.87	0.0057379	0.186851	0.0307084	0.975502	0.999868
ENSMUSG00000017801	Mlx	68.6172	-0.319949	0.480904	-0.665308	0.505853	0.999868
ENSMUSG00000017802	Retreg3	26.9038	0.706799	0.828837	0.852759	0.393793	0.999868
ENSMUSG00000017817	Jph2	4.17223	-1.90387	2.07994	-0.915349	0.360008	0.999868
ENSMUSG00000017830	Dhx58	0.464243	0.830502	4.05384	0.204868	0.837675	0.999868
ENSMUSG00000017831	Rab5a	8.89928	1.25932	1.48919	0.84564	0.397754	0.999868
ENSMUSG00000017837	Nkiras2	19.7695	0.268797	0.979869	0.27432	0.783839	0.999868
ENSMUSG00000017843	Ppp2r5c	361.306	-0.0791851	0.250588	-0.315997	0.752005	0.999868
ENSMUSG00000017858	Ift52	63.8775	-0.86805	0.667862	-1.29974	0.193689	0.999868
ENSMUSG00000017861	Mybl2	1.03776	2.54747	4.04204	0.630243	0.528536	0.999868
ENSMUSG00000017868	Sgk2	0.571569	-0.578512	3.42309	-0.169003	0.865794	0.999868
ENSMUSG00000017897	Eya2	2.83125	-0.854718	2.03171	-0.420688	0.673983	0.999868
ENSMUSG00000017929	B4galt5	122.903	-0.712887	0.440979	-1.6166	0.105964	0.999868
ENSMUSG00000017943	Gdap1l1	101.703	0.48158	0.276588	1.74115	0.081658	0.999868
ENSMUSG00000017969	Ptgis	0.511113	0.130368	4.05844	0.0321227	0.974374	0.999868
ENSMUSG00000017978	Cadps2	84.6553	0.0558517	0.562043	0.0993728	0.920842	0.999868
ENSMUSG00000017999	Ddx27	40.5751	-0.263685	0.780262	-0.337944	0.735406	0.999868
ENSMUSG00000018001	Cyth3	78.5908	-0.11555	0.652864	-0.176989	0.859517	0.999868
ENSMUSG00000018008	Cyth4	16.0929	-0.749623	1.26062	-0.594646	0.55208	0.999868
ENSMUSG00000018012	Rac3	62.4132	0.0381102	0.514935	0.0740097	0.941003	0.999868
ENSMUSG00000018040	Rrp7a	102.655	0.0374208	0.458547	0.0816073	0.934959	0.999868
ENSMUSG00000018042	Cyb5r3	194.563	-0.118341	0.29707	-0.398361	0.690364	0.999868
ENSMUSG00000018068	Ints2	34.566	0.232516	0.929369	0.250187	0.802443	0.999868
ENSMUSG00000018076	Med13l	250.472	-0.0109585	0.39779	-0.0275485	0.978022	0.999868
ENSMUSG00000018102	Hist1h2bc	244.4	-0.334429	0.392188	-0.852728	0.39381	0.999868
ENSMUSG00000018126	Baiap2l2	12.1695	1.90768	1.42432	1.33937	0.180451	0.999868
ENSMUSG00000018143	Mafk	3.50444	0.250753	1.51969	0.165002	0.868942	0.999868
ENSMUSG00000018160	Med1	97.5119	-1.09735	0.549496	-1.99702	0.0458231	0.999868
ENSMUSG00000018166	Erbb3	13.4453	-0.477826	1.19213	-0.400817	0.688555	0.999868
ENSMUSG00000018167	Stard3	48.8381	-0.354307	0.608781	-0.581994	0.560571	0.999868
ENSMUSG00000018168	Ikzf3	0.969649	-1.66435	3.38134	-0.492218	0.622566	0.999868
ENSMUSG00000018169	Mfng	3.40046	0.957958	1.69077	0.566581	0.570999	0.999868
ENSMUSG00000018171	Vmp1	312.945	0.150216	0.241571	0.621828	0.534055	0.999868
ENSMUSG00000018189	Uchl5	161.7	-0.177224	0.374519	-0.473204	0.636068	0.999868
ENSMUSG00000018196	Glrx2	149.285	-0.120366	0.307821	-0.391025	0.695779	0.999868
ENSMUSG00000018199	Trove2	187.793	-0.252711	0.399875	-0.631977	0.527402	0.999868
ENSMUSG00000018209	Stk4	28.6628	1.49397	0.832522	1.79451	0.0727311	0.999868
ENSMUSG00000018217	Pmp22	55.8655	-0.333168	0.650496	-0.512175	0.608528	0.999868
ENSMUSG00000018238	Gdf9	0.251865	-1.48571	4.07049	-0.364994	0.715116	0.999868
ENSMUSG00000018239	Zcchc10	37.1858	1.63089	0.788505	2.06833	0.0386087	0.999868
ENSMUSG00000018286	Psmb6	339.476	0.139824	0.243288	0.574725	0.565477	0.999868
ENSMUSG00000018287	Spag7	34.4169	0.572831	0.414885	1.3807	0.167372	0.999868
ENSMUSG00000018293	Pfn1	162.753	0.355206	0.301107	1.17967	0.238133	0.999868
ENSMUSG00000018322	Tomm34	195.294	-0.561353	0.309394	-1.81436	0.0696216	0.999868
ENSMUSG00000018326	Ywhab	2030.44	0.199235	0.0976277	2.04076	0.0412744	0.999868
ENSMUSG00000018334	Ksr1	58.5422	0.226041	0.722144	0.313013	0.754271	0.999868
ENSMUSG00000018339	Gpx3	43.2325	-0.415492	0.783973	-0.529982	0.596124	0.999868
ENSMUSG00000018340	Anxa6	133.405	-0.178228	0.325845	-0.546971	0.584399	0.999868
ENSMUSG00000018341	Il12rb2	0.090536	0.276224	4.08044	0.0676948	0.946029	0.999868
ENSMUSG00000018347	Zkscan6	19.6732	-0.277222	1.1262	-0.246156	0.805561	0.999868
ENSMUSG00000018362	Kpna2	10.3681	1.33518	1.6936	0.788366	0.430483	0.999868
ENSMUSG00000018363	Smurf2	51.41	0.375503	0.755346	0.497127	0.619099	0.999868
ENSMUSG00000018372	Cep95	12.5548	0.266933	1.29476	0.206164	0.836663	0.999868
ENSMUSG00000018377	Vezf1	122.103	-0.0407299	0.442428	-0.0920601	0.92665	0.999868
ENSMUSG00000018378	Cuedc1	69.7968	0.481899	0.566982	0.849937	0.39536	0.999868
ENSMUSG00000018379	Srsf1	328.386	-0.19021	0.254131	-0.748472	0.454175	0.999868
ENSMUSG00000018381	Abi3	14.6786	0.218311	1.20471	0.181215	0.856199	0.999868
ENSMUSG00000018387	Shroom1	9.05939	0.160494	1.43823	0.111592	0.911147	0.999868
ENSMUSG00000018395	Kif3a	302.27	0.0976552	0.247296	0.394893	0.692922	0.999868
ENSMUSG00000018398	2008-09-01	526.021	0.156688	0.174692	0.896937	0.369752	0.999868
ENSMUSG00000018401	Mtmr4	74.8658	0.0529286	0.491503	0.107687	0.914244	0.999868
ENSMUSG00000018405	Mrm1	17.7082	0.696848	1.10603	0.630043	0.528667	0.999868
ENSMUSG00000018411	Mapt	1271.37	-0.120837	0.140912	-0.857531	0.391152	0.999868
ENSMUSG00000018412	Kansl1	215.936	0.230327	0.357652	0.643998	0.519576	0.999868
ENSMUSG00000018415	Gid4	66.6392	0.227626	0.578452	0.393509	0.693943	0.999868
ENSMUSG00000018417	Myo1b	77.051	-0.587484	0.70032	-0.83888	0.401536	0.999868
ENSMUSG00000018425	Dhx40	44.9657	-0.292664	0.759242	-0.385469	0.69989	0.999868
ENSMUSG00000018427	Ypel2	148.88	-0.415037	0.490255	-0.846574	0.397233	0.999868
ENSMUSG00000018428	Akap1	73.5541	-0.182741	0.612785	-0.298214	0.76554	0.999868
ENSMUSG00000018433	Nol11	52.333	0.00576461	0.661683	0.00871204	0.993049	0.999868
ENSMUSG00000018442	Derl2	63.2599	0.721238	0.635603	1.13473	0.256488	0.999868
ENSMUSG00000018446	C1qbp	217.708	-0.268171	0.294102	-0.911829	0.361859	0.999868
ENSMUSG00000018449	Rpain	32.6364	-0.831844	0.851099	-0.977377	0.328383	0.999868
ENSMUSG00000018451	6330403K07Rik	947.665	-0.125918	0.181038	-0.695535	0.48672	0.999868
ENSMUSG00000018459	Slc13a3	50.1966	0.271762	0.731471	0.371528	0.710244	0.999868
ENSMUSG00000018470	Kcnab3	36.8713	-0.20465	0.847749	-0.241404	0.809242	0.999868
ENSMUSG00000018474	Chd3	673.821	-0.274859	0.158596	-1.73307	0.0830831	0.999868
ENSMUSG00000018476	Kdm6b	58.5491	-0.220675	0.667559	-0.33057	0.740969	0.999868
ENSMUSG00000018481	Appbp2	252.778	-0.109398	0.316827	-0.345293	0.729874	0.999868
ENSMUSG00000018500	Adora2b	1.44711	-0.601598	2.28448	-0.263341	0.792288	0.999868
ENSMUSG00000018501	Ncor1	480.747	-0.0174678	0.212775	-0.0820953	0.934571	0.999868
ENSMUSG00000018507	Trpv2	30.273	0.337528	0.832491	0.405443	0.685152	0.999868
ENSMUSG00000018509	Cenpv	153.188	0.0876641	0.38705	0.226493	0.820818	0.999868
ENSMUSG00000018537	Pcgf2	37.0711	0.155632	0.68491	0.22723	0.820245	0.999868
ENSMUSG00000018541	Cwc25	37.2359	0.845853	0.981752	0.861574	0.388922	0.999868
ENSMUSG00000018547	Pip4k2b	189.136	-0.0825847	0.406354	-0.203234	0.838952	0.999868
ENSMUSG00000018548	Trim37	369.7	0.0899083	0.217427	0.41351	0.679233	0.999868
ENSMUSG00000018554	Ybx2	1.10248	3.30333	4.04848	0.815944	0.414532	0.999868
ENSMUSG00000018559	Ctdnep1	207.795	-0.170211	0.304502	-0.55898	0.576176	0.999868
ENSMUSG00000018565	Elp5	145.109	-0.104971	0.278662	-0.376697	0.706399	0.999868
ENSMUSG00000018566	Slc2a4	0.835819	-0.512976	4.07376	-0.125922	0.899794	0.999868
ENSMUSG00000018567	Gabarap	611.905	-0.154014	0.168295	-0.915143	0.360117	0.999868
ENSMUSG00000018570	2810408A11Rik	0.00840486	0.276231	4.08044	0.0676964	0.946027	0.999868
ENSMUSG00000018572	Phf23	85.5486	0.584154	0.525685	1.11122	0.266472	0.999868
ENSMUSG00000018574	Acadvl	70.67	-0.000418575	0.582878	-0.000718117	0.999427	0.999868
ENSMUSG00000018583	G3bp1	154.89	-0.0891598	0.39061	-0.228258	0.819446	0.999868
ENSMUSG00000018585	Atox1	102.486	0.0635867	0.441976	0.143869	0.885604	0.999868
ENSMUSG00000018589	Glra2	72.0168	0.0640742	0.725272	0.0883451	0.929602	0.999868
ENSMUSG00000018593	Sparc	1333.04	-0.0939961	0.19442	-0.483469	0.628763	0.999868
ENSMUSG00000018599	Mief2	24.6237	-0.468355	0.959695	-0.488025	0.625532	0.999868
ENSMUSG00000018604	Tbx3	6.02667	-2.93676	1.73927	-1.6885	0.0913155	0.999868
ENSMUSG00000018634	Crhr1	23.0294	-1.23185	0.915636	-1.34535	0.178514	0.999868
ENSMUSG00000018648	Dusp14	264.552	-0.363595	0.390778	-0.930439	0.352144	0.999868
ENSMUSG00000018651	Tada2a	57.4478	0.607212	0.607388	0.99971	0.317451	0.999868
ENSMUSG00000018654	Ikzf1	1.38038	-1.62642	3.37687	-0.481636	0.630065	0.999868
ENSMUSG00000018659	Pnpo	78.0754	-0.188806	0.564804	-0.334286	0.738164	0.999868
ENSMUSG00000018661	Cog1	79.8203	0.213286	0.503821	0.423336	0.67205	0.999868
ENSMUSG00000018666	Cbx1	95.1553	0.988196	0.585942	1.68651	0.0916981	0.999868
ENSMUSG00000018669	Cdk5rap3	46.6985	-0.116709	0.583376	-0.200059	0.841435	0.999868
ENSMUSG00000018672	Copz2	14.7811	0.515174	0.971463	0.530307	0.595899	0.999868
ENSMUSG00000018677	Slc25a39	157.156	-0.296362	0.388235	-0.763358	0.44525	0.999868
ENSMUSG00000018678	Sp2	53.6358	-0.690124	0.723157	-0.954321	0.339921	0.999868
ENSMUSG00000018697	Aatf	19.7407	0.189561	0.935451	0.202641	0.839416	0.999868
ENSMUSG00000018698	Lhx1	0.814877	-2.7052	4.04914	-0.668094	0.504074	0.999868
ENSMUSG00000018707	Dync1h1	382.458	0.199551	0.209358	0.953159	0.340509	0.999868
ENSMUSG00000018727	Cpsf4l	0.117668	0.276221	4.08044	0.0676939	0.946029	0.999868
ENSMUSG00000018733	Pex12	19.073	0.494876	1.05995	0.466885	0.640582	0.999868
ENSMUSG00000018736	Ndel1	292.194	0.0638173	0.320435	0.199159	0.842139	0.999868
ENSMUSG00000018740	Slc25a35	11.968	1.1267	1.46307	0.770096	0.441243	0.999868
ENSMUSG00000018750	Zbtb4	278.575	-0.0655816	0.246119	-0.266462	0.789883	0.999868
ENSMUSG00000018752	Tnfsfm13	0.985937	0.0958526	4.08044	0.0234908	0.981259	0.999868
ENSMUSG00000018761	Mpdu1	108.495	-0.0760313	0.435952	-0.174403	0.861549	0.999868
ENSMUSG00000018765	Fxr2	229.988	-0.276858	0.290998	-0.951406	0.341398	0.999868
ENSMUSG00000018770	Atp5g3	2016.99	0.176606	0.108957	1.62088	0.105043	0.999868
ENSMUSG00000018774	Cd68	30.6738	0.666121	0.82408	0.808322	0.418905	0.999868
ENSMUSG00000018796	Acsl1	98.0391	-0.0757299	0.552184	-0.137146	0.890915	0.999868
ENSMUSG00000018800	Abca5	66.2692	-0.0654694	0.630119	-0.1039	0.917249	0.999868
ENSMUSG00000018809	Smyd4	31.0126	0.413266	0.759141	0.544386	0.586176	0.999868
ENSMUSG00000018819	Lsp1	10.3722	-0.813711	1.41753	-0.574034	0.565945	0.999868
ENSMUSG00000018820	Zfyve27	77.8334	0.556753	0.410896	1.35497	0.175426	0.999868
ENSMUSG00000018821	Avpi1	92.8238	0.801265	0.52626	1.52257	0.127868	0.999868
ENSMUSG00000018822	Sfrp5	8.46084	-0.696275	1.53738	-0.452897	0.650623	0.999868
ENSMUSG00000018830	Myh11	19.6707	1.70161	1.11521	1.52581	0.127056	0.999868
ENSMUSG00000018841	Rad51d	31.3176	-0.205962	0.930239	-0.221408	0.824775	0.999868
ENSMUSG00000018845	Unc45b	4.4533	-1.04702	2.00082	-0.523293	0.60077	0.999868
ENSMUSG00000018846	Pank3	118.743	0.130205	0.556026	0.23417	0.814853	0.999868
ENSMUSG00000018848	Rars	107.982	-0.22804	0.561247	-0.40631	0.684515	0.999868
ENSMUSG00000018849	Wwc1	196.231	-0.379635	0.322242	-1.1781	0.238755	0.999868
ENSMUSG00000018858	Mrpl58	97.7805	0.339815	0.417452	0.814021	0.415633	0.999868
ENSMUSG00000018861	Fdxr	27.7588	0.694053	0.842102	0.824191	0.409831	0.999868
ENSMUSG00000018865	Sult4a1	773.595	0.108704	0.15249	0.71286	0.475932	0.999868
ENSMUSG00000018882	Mrpl45	127.592	0.527348	0.412119	1.2796	0.200685	0.999868
ENSMUSG00000018899	Irf1	15.8932	-1.23586	1.34081	-0.92173	0.356669	0.999868
ENSMUSG00000018900	Slc22a5	3.20337	0.178786	1.88823	0.0946845	0.924565	0.999868
ENSMUSG00000018906	P4ha2	41.0326	0.641333	0.887468	0.722655	0.469892	0.999868
ENSMUSG00000018909	Arrb1	293.966	0.135414	0.251046	0.5394	0.589611	0.999868
ENSMUSG00000018919	Tm4sf5	0.869799	0.111513	3.33052	0.0334821	0.97329	0.999868
ENSMUSG00000018920	Cxcl16	0.950296	1.30185	3.75132	0.347037	0.728564	0.999868
ENSMUSG00000018921	Pelp1	64.8615	-0.144146	0.602029	-0.239433	0.81077	0.999868
ENSMUSG00000018923	Med11	30.8261	0.660331	0.764023	0.864282	0.387433	0.999868
ENSMUSG00000018924	Alox15	0.274504	-2.65729	4.06131	-0.654294	0.512923	0.999868
ENSMUSG00000018927	Ccl6	4.22125	2.78748	2.19868	1.2678	0.204869	0.999868
ENSMUSG00000018930	Ccl4	0.102567	0.820823	4.08036	0.201164	0.84057	0.999868
ENSMUSG00000018931	Natd1	18.5841	0.0785802	1.12637	0.0697641	0.944381	0.999868
ENSMUSG00000018932	Map2k3	26.2529	-0.104425	1.07369	-0.0972576	0.922522	0.999868
ENSMUSG00000018965	Ywhah	519	-0.104584	0.170036	-0.615073	0.538507	0.999868
ENSMUSG00000018974	Sart3	66.9821	0.270146	0.516968	0.522559	0.601281	0.999868
ENSMUSG00000018986	Slfn3	0.504822	-0.0844563	4.08044	-0.0206978	0.983487	0.999868
ENSMUSG00000018995	Nars2	21.9475	-1.04706	1.13033	-0.926327	0.354276	0.999868
ENSMUSG00000018999	Slc35b4	96.6668	0.332626	0.466969	0.71231	0.476273	0.999868
ENSMUSG00000019027	Dnah1	19.0797	-0.316359	1.01008	-0.313203	0.754127	0.999868
ENSMUSG00000019039	Dalrd3	127.327	-0.154697	0.409886	-0.377414	0.705866	0.999868
ENSMUSG00000019054	Fis1	403.08	0.0648404	0.171171	0.378805	0.704833	0.999868
ENSMUSG00000019055	Plod1	30.7689	0.843455	0.881907	0.956398	0.338871	0.999868
ENSMUSG00000019066	Rab3d	17.0754	-1.64282	1.1547	-1.42273	0.154815	0.999868
ENSMUSG00000019080	Mfsd3	12.54	-0.993925	1.21397	-0.818738	0.412936	0.999868
ENSMUSG00000019082	Slc25a22	465.767	0.382043	0.207497	1.84119	0.0655933	0.999868
ENSMUSG00000019087	Atp6ap1	477.411	0.226481	0.174305	1.29934	0.193828	0.999868
ENSMUSG00000019088	Dnase1l1	1.54163	1.51222	3.1627	0.478142	0.632549	0.999868
ENSMUSG00000019102	Aldh3a1	0.816219	0.0958579	4.08044	0.0234921	0.981258	0.999868
ENSMUSG00000019122	Ccl9	1.22505	1.94472	2.89083	0.672722	0.501124	0.999868
ENSMUSG00000019124	Scrn1	372.867	-0.3035	0.243917	-1.24428	0.213398	0.999868
ENSMUSG00000019132	BC005537	294.913	0.0437108	0.269541	0.162168	0.871174	0.999868
ENSMUSG00000019139	Isyna1	91.3012	-0.161566	0.491548	-0.328687	0.742392	0.999868
ENSMUSG00000019143	Hars2	39.9747	1.01858	0.787106	1.29409	0.195636	0.999868
ENSMUSG00000019146	Cacng2	332.117	-0.0382836	0.237307	-0.161325	0.871838	0.999868
ENSMUSG00000019158	Tmem160	151.596	0.358792	0.26816	1.33798	0.180904	0.999868
ENSMUSG00000019173	Rab5c	124.522	-0.0319196	0.292156	-0.109255	0.913	0.999868
ENSMUSG00000019178	Styxl1	0.0784162	1.55672	4.07655	0.381871	0.702557	0.999868
ENSMUSG00000019179	Mdh2	761.698	0.252747	0.15837	1.59593	0.110505	0.999868
ENSMUSG00000019188	H13	132.057	-0.263434	0.384586	-0.684981	0.493356	0.999868
ENSMUSG00000019189	Rnf145	100.701	0.226633	0.435941	0.519871	0.603153	0.999868
ENSMUSG00000019194	Scn1b	636.337	0.0043209	0.182042	0.0237357	0.981063	0.999868
ENSMUSG00000019210	Atp6v1e1	1225.87	0.0784206	0.154008	0.509199	0.610613	0.999868
ENSMUSG00000019214	Chtf18	0.188733	-2.16732	4.0657	-0.533075	0.593982	0.999868
ENSMUSG00000019230	Lhx9	0.599339	-2.71361	4.06089	-0.668229	0.503987	0.999868
ENSMUSG00000019232	Etnppl	72.3402	-0.0941013	0.636209	-0.14791	0.882414	0.999868
ENSMUSG00000019235	Rps6kl1	64.5732	-0.443683	0.689311	-0.643661	0.519795	0.999868
ENSMUSG00000019254	Ppp1r12c	205.497	-0.0954085	0.296367	-0.321927	0.747508	0.999868
ENSMUSG00000019256	Ahr	18.379	1.60096	1.12536	1.42262	0.154846	0.999868
ENSMUSG00000019261	Map1s	150.133	0.211062	0.393926	0.535791	0.592103	0.999868
ENSMUSG00000019295	Tmem129	62.8275	-0.735138	0.527024	-1.39489	0.16305	0.999868
ENSMUSG00000019297	Nop9	25.824	-0.195821	0.974887	-0.200865	0.840804	0.999868
ENSMUSG00000019302	Atp6v0a1	590.702	-0.120549	0.166048	-0.725989	0.467846	0.999868
ENSMUSG00000019303	Psmc3ip	3.71825	1.10543	2.38003	0.464461	0.642317	0.999868
ENSMUSG00000019312	Grb7	6.23539	0.34851	1.91889	0.18162	0.855881	0.999868
ENSMUSG00000019320	Noxo1	0.824779	-0.246842	3.39782	-0.0726472	0.942087	0.999868
ENSMUSG00000019326	Aoc3	0.695155	0.0918471	3.75058	0.0244888	0.980463	0.999868
ENSMUSG00000019338	Zfp687	73.9147	0.54982	0.61657	0.89174	0.372532	0.999868
ENSMUSG00000019359	Gdpd2	22.712	-0.953994	1.2435	-0.767187	0.44297	0.999868
ENSMUSG00000019362	D8Ertd738e	166.116	0.101685	0.294655	0.345099	0.73002	0.999868
ENSMUSG00000019370	Calm3	2218.54	-0.14608	0.119638	-1.22102	0.222079	0.999868
ENSMUSG00000019373	Cops3	216.157	0.170558	0.250636	0.680503	0.496186	0.999868
ENSMUSG00000019428	Fkbp8	560.705	-0.0622781	0.162439	-0.383393	0.701428	0.999868
ENSMUSG00000019429	Ffar3	0.106064	0.27622	4.08044	0.0676936	0.94603	0.999868
ENSMUSG00000019432	Ddx39b	277.118	0.029868	0.228538	0.130691	0.896019	0.999868
ENSMUSG00000019433	Gipc1	110.192	0.401442	0.494038	0.812574	0.416463	0.999868
ENSMUSG00000019437	Tlcd1	40.599	-0.0623231	0.652869	-0.0954602	0.923949	0.999868
ENSMUSG00000019461	Plscr3	32.5552	0.28968	0.792978	0.365307	0.714883	0.999868
ENSMUSG00000019464	Ptger1	0.73989	-1.10873	3.96757	-0.279448	0.779901	0.999868
ENSMUSG00000019467	Arhgef25	191.649	0.0596812	0.34068	0.175183	0.860936	0.999868
ENSMUSG00000019470	Xab2	58.4216	0.437267	0.586044	0.746133	0.455587	0.999868
ENSMUSG00000019471	Cdc37	316.075	0.0851994	0.206588	0.412412	0.680038	0.999868
ENSMUSG00000019478	Rab4a	92.0822	0.471175	0.414745	1.13606	0.255932	0.999868
ENSMUSG00000019487	Trip10	4.79396	0.184476	1.60304	0.115079	0.908383	0.999868
ENSMUSG00000019489	Cd70	0.00967747	0.276231	4.08044	0.0676964	0.946027	0.999868
ENSMUSG00000019494	Cops6	263.793	0.31649	0.201066	1.57406	0.115473	0.999868
ENSMUSG00000019505	Ubb	1461.29	-0.00807916	0.120199	-0.0672151	0.94641	0.999868
ENSMUSG00000019518	Ap4m1	24.1722	0.725645	0.861241	0.842557	0.399476	0.999868
ENSMUSG00000019528	Gyg	69.3106	-0.321377	0.538014	-0.597339	0.550281	0.999868
ENSMUSG00000019539	Rcn3	14.1622	-0.521949	1.41493	-0.368886	0.712212	0.999868
ENSMUSG00000019558	Slc6a8	137.031	0.0496514	0.371494	0.133653	0.893677	0.999868
ENSMUSG00000019564	Arid3a	7.25682	0.257444	1.61601	0.159308	0.873426	0.999868
ENSMUSG00000019577	Pdk4	0.730066	-0.214799	3.20508	-0.0670183	0.946567	0.999868
ENSMUSG00000019578	Ubxn6	244.913	0.47513	0.231911	2.04876	0.0404854	0.999868
ENSMUSG00000019579	Mydgf	109.805	-0.154816	0.446761	-0.346529	0.728945	0.999868
ENSMUSG00000019590	Cyb561	129.586	-0.132159	0.338238	-0.390727	0.695999	0.999868
ENSMUSG00000019647	Sema6a	61.7604	-0.151569	0.539408	-0.280991	0.778717	0.999868
ENSMUSG00000019659	Ccdc12	57.6617	0.274477	0.542032	0.506384	0.612587	0.999868
ENSMUSG00000019689	Fmc1	101.238	-0.0317403	0.456781	-0.0694869	0.944602	0.999868
ENSMUSG00000019699	Akt3	113.506	0.171654	0.353225	0.485961	0.626995	0.999868
ENSMUSG00000019710	Mrpl24	108.346	0.37571	0.393862	0.953914	0.340127	0.999868
ENSMUSG00000019715	Gle1	87.3417	0.0214126	0.514148	0.0416467	0.96678	0.999868
ENSMUSG00000019718	L3hypdh	2.43543	-0.828645	1.92164	-0.431218	0.66631	0.999868
ENSMUSG00000019726	Lyst	71.9923	-0.745964	0.595145	-1.25341	0.210055	0.999868
ENSMUSG00000019731	Slc35e1	40.5296	0.0833545	0.576542	0.144577	0.885045	0.999868
ENSMUSG00000019732	Calr3	0.682642	0.456525	4.08044	0.111881	0.910918	0.999868
ENSMUSG00000019734	Tmc4	8.10687	-0.82043	1.71553	-0.478237	0.632481	0.999868
ENSMUSG00000019737	Syne4	2.93352	-0.571986	2.19619	-0.260445	0.794521	0.999868
ENSMUSG00000019738	Polr2i	107.059	0.152357	0.394171	0.386525	0.699108	0.999868
ENSMUSG00000019761	Krt10	92.015	-0.643244	0.70133	-0.917177	0.35905	0.999868
ENSMUSG00000019763	Rmnd1	45.7091	-0.664156	0.696484	-0.953585	0.340294	0.999868
ENSMUSG00000019768	Esr1	11.5216	1.31156	1.40041	0.936554	0.348988	0.999868
ENSMUSG00000019772	Vip	126.637	0.330251	0.637476	0.518059	0.604417	0.999868
ENSMUSG00000019773	Fbxo5	0.163522	0.87417	4.07253	0.21465	0.83004	0.999868
ENSMUSG00000019774	Mtrf1l	17.0533	-0.761561	1.09998	-0.692343	0.488722	0.999868
ENSMUSG00000019775	Rgs17	402.537	-0.166215	0.268517	-0.619012	0.535908	0.999868
ENSMUSG00000019777	Hdac2	278.944	0.256227	0.301083	0.851019	0.394759	0.999868
ENSMUSG00000019779	Frk	0.151904	-0.0844405	4.08044	-0.020694	0.98349	0.999868
ENSMUSG00000019782	Rwdd1	86.9819	0.192057	0.49057	0.391497	0.69543	0.999868
ENSMUSG00000019785	Clvs2	67.3753	0.0154393	0.563235	0.0274119	0.978131	0.999868
ENSMUSG00000019787	Trdn	0.326631	2.26516	4.06297	0.557513	0.577177	0.999868
ENSMUSG00000019789	Hey2	15.9019	0.0123275	1.54763	0.00796543	0.993645	0.999868
ENSMUSG00000019790	Stxbp5	179.492	-0.27595	0.370971	-0.743858	0.456962	0.999868
ENSMUSG00000019791	Hint3	19.9218	-0.712591	0.998313	-0.713794	0.475354	0.999868
ENSMUSG00000019792	Trmt11	28.6885	0.12297	0.949907	0.129455	0.896998	0.999868
ENSMUSG00000019794	Katna1	27.1598	1.07146	1.11702	0.959207	0.337454	0.999868
ENSMUSG00000019795	Pcmt1	418.086	0.396239	0.227506	1.74166	0.0815674	0.999868
ENSMUSG00000019796	Lrp11	276.053	0.0407705	0.307273	0.132685	0.894442	0.999868
ENSMUSG00000019797	1700021F05Rik	74.896	0.330073	0.530892	0.621733	0.534117	0.999868
ENSMUSG00000019802	Sec63	157.548	-0.353025	0.320963	-1.09989	0.271379	0.999868
ENSMUSG00000019803	Nr2e1	16.4664	0.896929	1.13095	0.793075	0.427734	0.999868
ENSMUSG00000019804	Snx3	709.711	-0.0273298	0.142236	-0.192144	0.84763	0.999868
ENSMUSG00000019806	Aig1	180.831	0.18788	0.324585	0.578833	0.562702	0.999868
ENSMUSG00000019808	Adat2	0.633292	-3.34874	3.80622	-0.879806	0.378964	0.999868
ENSMUSG00000019809	Pex3	64.3312	0.0135044	0.572363	0.0235941	0.981176	0.999868
ENSMUSG00000019810	Fuca2	86.48	0.635061	0.474099	1.33951	0.180404	0.999868
ENSMUSG00000019813	Cep57l1	16.7791	-1.30002	1.29355	-1.005	0.314895	0.999868
ENSMUSG00000019814	Ltv1	43.4627	-0.205426	0.82436	-0.249194	0.80321	0.999868
ENSMUSG00000019817	Plagl1	29.3063	1.92308	1.22879	1.56502	0.117578	0.999868
ENSMUSG00000019818	Cd164	182.978	0.0948648	0.390554	0.242898	0.808085	0.999868
ENSMUSG00000019820	Utrn	158.274	0.124642	0.415593	0.299913	0.764243	0.999868
ENSMUSG00000019822	Smpd2	28.6848	-1.02275	0.968415	-1.05611	0.290919	0.999868
ENSMUSG00000019823	Mical1	11.5896	-1.15332	1.22056	-0.944914	0.344703	0.999868
ENSMUSG00000019826	Zbtb24	24.4481	-0.053353	1.1777	-0.0453028	0.963866	0.999868
ENSMUSG00000019828	Grm1	86.1548	0.0668707	0.459538	0.145517	0.884302	0.999868
ENSMUSG00000019831	Wasf1	413.045	-0.436883	0.215954	-2.02304	0.043069	0.999868
ENSMUSG00000019832	Rab32	1.88161	1.89647	2.73672	0.692974	0.488326	0.999868
ENSMUSG00000019837	Gtf3c6	71.1133	-0.129299	0.579104	-0.223274	0.823322	0.999868
ENSMUSG00000019838	Slc16a10	0.259076	0.633808	4.08037	0.155331	0.87656	0.999868
ENSMUSG00000019841	Rev3l	113.435	0.104953	0.507583	0.20677	0.836189	0.999868
ENSMUSG00000019842	Traf3ip2	1.14165	-1.09056	3.55769	-0.306537	0.759196	0.999868
ENSMUSG00000019843	Fyn	286.675	0.295958	0.317411	0.932411	0.351124	0.999868
ENSMUSG00000019845	Tube1	2.33338	0.132648	2.3084	0.0574633	0.954176	0.999868
ENSMUSG00000019846	Lama4	2.65565	2.71628	1.67713	1.6196	0.105319	0.999868
ENSMUSG00000019848	Popdc3	0.957725	-4.46279	4.0522	-1.10133	0.270755	0.999868
ENSMUSG00000019849	Prep	38.0688	0.614809	0.668281	0.919985	0.357581	0.999868
ENSMUSG00000019850	Tnfaip3	4.82518	0.400779	1.6299	0.245892	0.805766	0.999868
ENSMUSG00000019851	Perp	20.1107	-1.49611	1.17216	-1.27636	0.201827	0.999868
ENSMUSG00000019852	Arfgef3	498.513	0.0214246	0.271581	0.0788885	0.937121	0.999868
ENSMUSG00000019853	Hebp2	14.0054	-1.22789	1.49106	-0.823496	0.410226	0.999868
ENSMUSG00000019854	Reps1	74.4538	-0.111041	0.504169	-0.220245	0.82568	0.999868
ENSMUSG00000019856	Fam184a	67.6378	0.227865	0.640418	0.355807	0.721985	0.999868
ENSMUSG00000019857	Asf1a	48.6216	0.438627	0.64248	0.682709	0.494791	0.999868
ENSMUSG00000019861	Gopc	112.616	0.326905	0.523144	0.624885	0.532046	0.999868
ENSMUSG00000019863	Qrsl1	58.87	-0.459825	0.675302	-0.680917	0.495924	0.999868
ENSMUSG00000019864	Rtn4ip1	28.5981	0.175703	0.869728	0.20202	0.839901	0.999868
ENSMUSG00000019866	Crybg1	3.94215	-4.74202	4.05154	-1.17043	0.24183	0.999868
ENSMUSG00000019868	Vta1	190.393	0.152625	0.406194	0.375744	0.707107	0.999868
ENSMUSG00000019872	Smpdl3a	88.8418	0.14898	0.539996	0.275891	0.782632	0.999868
ENSMUSG00000019873	Reep3	87.9354	0.192411	0.448208	0.42929	0.667713	0.999868
ENSMUSG00000019874	Fabp7	228.806	0.428646	0.374026	1.14603	0.251782	0.999868
ENSMUSG00000019876	Pkib	51.8595	-1.1384	0.78243	-1.45495	0.145684	0.999868
ENSMUSG00000019877	Serinc1	2109.37	-0.207075	0.093982	-2.20334	0.0275705	0.999868
ENSMUSG00000019878	Hsf2	44.82	-1.20856	0.726942	-1.66253	0.0964071	0.999868
ENSMUSG00000019880	Rspo3	23.8817	0.237154	0.961723	0.246592	0.805224	0.999868
ENSMUSG00000019883	Echdc1	75.9556	0.100347	0.593931	0.168953	0.865833	0.999868
ENSMUSG00000019888	Mgat4c	52.9499	-0.762096	0.671811	-1.13439	0.256631	0.999868
ENSMUSG00000019889	Ptprk	74.2672	0.925159	0.529426	1.74748	0.0805549	0.999868
ENSMUSG00000019890	Nts	107.119	0.373274	0.785453	0.475234	0.634621	0.999868
ENSMUSG00000019891	Dcbld1	39.7818	0.913247	0.916437	0.996519	0.318998	0.999868
ENSMUSG00000019892	Lrriq1	13.4684	4.62834	1.69678	2.72772	0.00637731	0.999868
ENSMUSG00000019894	Slc6a15	104.466	0.156753	0.564426	0.277721	0.781227	0.999868
ENSMUSG00000019897	Ccdc59	121.196	-0.284892	0.473932	-0.601125	0.547757	0.999868
ENSMUSG00000019899	Lama2	21.0257	0.0327747	1.13725	0.0288193	0.977009	0.999868
ENSMUSG00000019906	Lin7a	44.0511	1.45683	0.615304	2.36766	0.0179009	0.999868
ENSMUSG00000019907	Ppp1r12a	354.404	-0.0503609	0.220271	-0.228632	0.819155	0.999868
ENSMUSG00000019913	Sim1	2.42992	0.827646	3.14127	0.263475	0.792185	0.999868
ENSMUSG00000019916	P4ha1	87.0193	-1.2004	0.544093	-2.20623	0.0273676	0.999868
ENSMUSG00000019917	2010-09-01	17.8192	0.825707	1.43336	0.576064	0.564572	0.999868
ENSMUSG00000019920	Lims1	63.9943	0.0786004	0.635995	0.123586	0.901643	0.999868
ENSMUSG00000019923	Zwint	2271.99	-0.0216659	0.113863	-0.19028	0.849089	0.999868
ENSMUSG00000019927	Ube2d1	158.108	-0.0192972	0.472654	-0.0408273	0.967434	0.999868
ENSMUSG00000019929	Dcn	73.7654	0.0762152	0.687943	0.110787	0.911785	0.999868
ENSMUSG00000019935	Slc17a8	10.1282	-0.771818	1.61012	-0.479355	0.631686	0.999868
ENSMUSG00000019936	Epyc	0.199128	-0.745403	4.078	-0.182786	0.854966	0.999868
ENSMUSG00000019942	Cdk1	0.225763	-2.15402	4.06583	-0.529786	0.596261	0.999868
ENSMUSG00000019943	Atp2b1	2311.97	-0.00553146	0.138061	-0.0400652	0.968041	0.999868
ENSMUSG00000019944	Rhobtb1	13.0071	0.857772	1.87775	0.456809	0.647809	0.999868
ENSMUSG00000019945	Cabcoco1	5.39433	-1.20795	1.97028	-0.613085	0.53982	0.999868
ENSMUSG00000019947	Arid5b	132.526	-0.356056	0.43714	-0.814514	0.41535	0.999868
ENSMUSG00000019948	Actr6	57.2849	-0.710809	0.579416	-1.22677	0.21991	0.999868
ENSMUSG00000019951	Uhrf1bp1l	189.395	0.384195	0.366968	1.04694	0.295125	0.999868
ENSMUSG00000019952	Poc1b	16.1074	-1.57008	1.41222	-1.11178	0.266232	0.999868
ENSMUSG00000019960	Dusp6	42.0146	-0.5582	0.812662	-0.686878	0.49216	0.999868
ENSMUSG00000019961	Tmpo	96.2795	-0.17168	0.515041	-0.333333	0.738883	0.999868
ENSMUSG00000019966	Kitl	95.185	0.393338	0.487011	0.807657	0.419288	0.999868
ENSMUSG00000019969	Psen1	66.3395	-0.212459	0.599589	-0.35434	0.723084	0.999868
ENSMUSG00000019970	Sgk1	128.572	0.309402	0.482206	0.641637	0.521109	0.999868
ENSMUSG00000019971	Cep290	107.876	0.151925	0.62167	0.244381	0.806935	0.999868
ENSMUSG00000019975	Ikbip	45.865	-0.672836	0.83193	-0.808766	0.41865	0.999868
ENSMUSG00000019977	Hbs1l	86.8638	0.0051605	0.590073	0.00874552	0.993022	0.999868
ENSMUSG00000019978	Epb41l2	119.034	-0.280328	0.416285	-0.673404	0.50069	0.999868
ENSMUSG00000019979	Apaf1	23.6599	0.029975	1.29264	0.0231889	0.9815	0.999868
ENSMUSG00000019982	Myb	0.161833	-0.633137	4.07282	-0.155454	0.876463	0.999868
ENSMUSG00000019984	Med23	29.0516	0.0754685	0.806083	0.0936238	0.925408	0.999868
ENSMUSG00000019986	Ahi1	662	-0.189853	0.17916	-1.05968	0.289288	0.999868
ENSMUSG00000019987	Arg1	0.0300525	0.820827	4.08036	0.201165	0.840569	0.999868
ENSMUSG00000019988	Nedd1	1.63069	-2.17951	3.17854	-0.685696	0.492905	0.999868
ENSMUSG00000019989	Enpp3	0.0153594	0.456565	4.08044	0.111891	0.91091	0.999868
ENSMUSG00000019990	Pde7b	27.761	-0.592004	1.01278	-0.584536	0.55886	0.999868
ENSMUSG00000019996	Map7	211.739	0.39592	0.38673	1.02376	0.305947	0.999868
ENSMUSG00000019997	Ctgf	11.1324	-0.632183	0.946472	-0.667937	0.504174	0.999868
ENSMUSG00000019998	Stx7	377.398	0.100259	0.233631	0.429132	0.667827	0.999868
ENSMUSG00000020000	Moxd1	22.5557	1.36734	1.23542	1.10678	0.26839	0.999868
ENSMUSG00000020003	Pex7	109.228	0.203102	0.462524	0.439116	0.660577	0.999868
ENSMUSG00000020007	Il20ra	0.115295	-1.57789	4.07135	-0.387561	0.698341	0.999868
ENSMUSG00000020009	Ifngr1	29.0136	1.21751	0.986865	1.23371	0.217309	0.999868
ENSMUSG00000020014	Cfap54	12.518	-1.11487	1.30459	-0.854574	0.392787	0.999868
ENSMUSG00000020015	Cdk17	372.381	0.358455	0.236701	1.51438	0.12993	0.999868
ENSMUSG00000020018	Snrpf	68.7069	0.56772	0.46881	1.21098	0.225903	0.999868
ENSMUSG00000020019	Ntn4	4.61656	0.253847	1.14814	0.221093	0.82502	0.999868
ENSMUSG00000020021	Fgd6	18.0696	0.717827	1.21087	0.592821	0.553301	0.999868
ENSMUSG00000020022	Ndufa12	211.628	0.129509	0.236174	0.548366	0.583441	0.999868
ENSMUSG00000020023	Tmcc3	89.7505	-0.312411	0.625166	-0.499725	0.617269	0.999868
ENSMUSG00000020024	Cep83	125.243	-0.0729819	0.441529	-0.165294	0.868713	0.999868
ENSMUSG00000020027	Socs2	59.8285	-0.0528569	0.655443	-0.0806431	0.935726	0.999868
ENSMUSG00000020029	Nudt4	209.917	-0.449979	0.26747	-1.68235	0.0925009	0.999868
ENSMUSG00000020032	Nuak1	85.4098	-0.0610277	0.566891	-0.107653	0.914271	0.999868
ENSMUSG00000020034	Tcp11l2	31.5316	-0.282232	0.84792	-0.332853	0.739246	0.999868
ENSMUSG00000020037	Rfx4	26.3908	-0.00692168	1.07826	-0.00641928	0.994878	0.999868
ENSMUSG00000020038	Cry1	26.5524	-0.253831	0.881046	-0.288101	0.773269	0.999868
ENSMUSG00000020042	Btbd11	35.6854	-1.02337	0.841267	-1.21646	0.223811	0.999868
ENSMUSG00000020044	Timp3	277.631	0.0286084	0.354094	0.0807931	0.935606	0.999868
ENSMUSG00000020048	Hsp90b1	955.882	-0.0174697	0.177431	-0.0984587	0.921568	0.999868
ENSMUSG00000020051	Pah	0.115775	-0.986116	4.07622	-0.241919	0.808843	0.999868
ENSMUSG00000020052	Ascl1	17.2246	2.72851	1.45655	1.87327	0.0610309	0.999868
ENSMUSG00000020053	Igf1	17.9532	-0.0655741	1.15802	-0.0566258	0.954843	0.999868
ENSMUSG00000020056	Washc3	74.7766	0.0680261	0.464675	0.146395	0.88361	0.999868
ENSMUSG00000020057	Dram1	0.382542	-2.06429	4.05817	-0.508675	0.61098	0.999868
ENSMUSG00000020059	Sycp3	0.500865	-1.52417	4.05032	-0.376309	0.706687	0.999868
ENSMUSG00000020061	Mybpc1	0.80225	0.456514	4.08044	0.111879	0.91092	0.999868
ENSMUSG00000020063	Sirt1	39.5789	1.30578	0.832411	1.56867	0.116725	0.999868
ENSMUSG00000020064	Herc4	59.761	0.16292	0.726716	0.224186	0.822612	0.999868
ENSMUSG00000020067	Mypn	1.5223	-0.305622	4.02691	-0.0758948	0.939503	0.999868
ENSMUSG00000020069	Hnrnph3	200.503	-0.0648103	0.374377	-0.173115	0.862561	0.999868
ENSMUSG00000020070	Rufy2	178.461	-0.0929509	0.391254	-0.237572	0.812213	0.999868
ENSMUSG00000020072	Pbld2	1.34712	-4.25199	3.63026	-1.17126	0.241493	0.999868
ENSMUSG00000020074	Ccar1	201.056	-0.120055	0.32166	-0.373234	0.708974	0.999868
ENSMUSG00000020075	Ddx21	48.686	0.308927	0.824752	0.37457	0.707981	0.999868
ENSMUSG00000020076	Ddx50	215.393	-0.118672	0.375033	-0.31643	0.751676	0.999868
ENSMUSG00000020077	Srgn	43.5577	1.1375	0.869135	1.30877	0.190613	0.999868
ENSMUSG00000020078	Vps26a	118.577	0.204768	0.412978	0.495833	0.620012	0.999868
ENSMUSG00000020079	Supv3l1	25.4504	0.511362	0.844714	0.605368	0.544935	0.999868
[truncated: 19,916 more rows]

## Sheet: S1_3 BICW PFC
Ensembl gene identifier	associated gene name	BICW (model 0)	BICW (model z-score)	BICW (model mCRS)
ENSMUSG00000000001	Gnai3	0.288635	0.392177	0.319188
ENSMUSG00000000056	Narf	0.314732	0.315267	0.370001
ENSMUSG00000000058	Cav2	0.0462298	0.813901	0.139869
ENSMUSG00000000078	Klf6	0.101245	0.119712	0.779043
ENSMUSG00000000085	Scmh1	0.332751	0.334393	0.332856
ENSMUSG00000000088	Cox5a	0.319201	0.348919	0.33188
ENSMUSG00000000126	Wnt9a	0.323198	0.330931	0.345871
ENSMUSG00000000127	Fer	0.32557	0.34357	0.330859
ENSMUSG00000000131	Xpo6	0.29497	0.348574	0.356456
ENSMUSG00000000134	Tfe3	0.326597	0.345042	0.32836
ENSMUSG00000000142	Axin2	0.271191	0.309061	0.419748
ENSMUSG00000000148	Brat1	0.254113	0.461632	0.284256
ENSMUSG00000000149	Gna12	0.288457	0.418847	0.292695
ENSMUSG00000000168	Dlat	0.249834	0.491161	0.259005
ENSMUSG00000000171	Sdhd	0.318133	0.318169	0.363698
ENSMUSG00000000184	Ccnd2	0.269381	0.43001	0.300609
ENSMUSG00000000194	Gpr107	0.326423	0.339868	0.333709
ENSMUSG00000000197	Nalcn	0.324297	0.337415	0.338288
ENSMUSG00000000202	Btbd17	0.296996	0.399066	0.303938
ENSMUSG00000000223	Drp2	0.217356	0.261503	0.521141
ENSMUSG00000000247	Lhx2	0.286376	0.310656	0.402968
ENSMUSG00000000253	Gmpr	0.119594	0.145039	0.735367
ENSMUSG00000000266	Mid2	0.168857	0.332136	0.499007
ENSMUSG00000000276	Dgke	0.271024	0.284605	0.444371
ENSMUSG00000000278	Scpep1	0.22092	0.434159	0.344921
ENSMUSG00000000282	Mnt	0.199373	0.317683	0.482944
ENSMUSG00000000295	Hddc2	0.287042	0.400164	0.312794
ENSMUSG00000000296	Tpd52l1	0.0223636	0.0488987	0.928738
ENSMUSG00000000305	Cdh4	0.297414	0.313957	0.388629
ENSMUSG00000000308	Ckmt1	0.14255	0.28997	0.56748
ENSMUSG00000000325	Arvcf	0.329396	0.334322	0.336282
ENSMUSG00000000326	Comt	0.119086	0.642057	0.238857
ENSMUSG00000000339	Rtca	0.275203	0.339156	0.385642
ENSMUSG00000000340	Dbt	0.224511	0.415137	0.360352
ENSMUSG00000000346	Dazap2	0.305085	0.33299	0.361925
ENSMUSG00000000355	Mcts1	0.0637327	0.700062	0.236205
ENSMUSG00000000374	Trappc10	0.304008	0.377059	0.318933
ENSMUSG00000000378	Ccm2	0.229979	0.537506	0.232515
ENSMUSG00000000384	Tbrg4	0.154493	0.463065	0.382442
ENSMUSG00000000399	Ndufa9	0.332774	0.333469	0.333757
ENSMUSG00000000416	Cttnbp2	0.324252	0.324573	0.351174
ENSMUSG00000000420	Galnt1	0.308333	0.319158	0.372508
ENSMUSG00000000439	Mkrn2	0.182335	0.297983	0.519682
ENSMUSG00000000441	Raf1	0.325669	0.347414	0.326917
ENSMUSG00000000489	Pdgfb	0.307761	0.307878	0.384361
ENSMUSG00000000530	Acvrl1	0.333189	0.333586	0.333225
ENSMUSG00000000531	Grasp	0.109487	0.632035	0.258478
ENSMUSG00000000532	Acvr1b	0.249915	0.46767	0.282415
ENSMUSG00000000538	Tom1l2	0.325572	0.326206	0.348222
ENSMUSG00000000552	Zfp385a	0.23153	0.436121	0.332349
ENSMUSG00000000560	Gabra2	0.113914	0.115176	0.770911
ENSMUSG00000000561	Wdr77	0.157162	0.339727	0.503111
ENSMUSG00000000563	Atp5f1	0.000187168	0.866602	0.133211
ENSMUSG00000000567	Sox9	0.320907	0.347331	0.331761
ENSMUSG00000000568	Hnrnpd	0.305901	0.321378	0.372721
ENSMUSG00000000581	C1d	0.0200477	0.908783	0.0711697
ENSMUSG00000000594	Gm2a	0.297937	0.393575	0.308488
ENSMUSG00000000600	Krit1	0.194308	0.410138	0.395554
ENSMUSG00000000605	Clcn4	0.327777	0.328596	0.343628
ENSMUSG00000000627	Sema4f	0.26467	0.442202	0.293128
ENSMUSG00000000628	Hk2	0.241896	0.352262	0.405842
ENSMUSG00000000631	Myo18a	0.25099	0.300576	0.448433
ENSMUSG00000000632	Sez6	0.313747	0.360223	0.32603
ENSMUSG00000000708	Kat2b	0.138796	0.46985	0.391354
ENSMUSG00000000711	Rab5b	0.250893	0.489538	0.25957
ENSMUSG00000000738	Spg7	0.295848	0.298477	0.405675
ENSMUSG00000000740	Rpl13	0.328231	0.332219	0.33955
ENSMUSG00000000743	Chmp1a	0.282436	0.431163	0.2864
ENSMUSG00000000751	Rpa1	0.314762	0.369937	0.315301
ENSMUSG00000000759	Tubgcp3	0.325423	0.326107	0.34847
ENSMUSG00000000776	Polr3d	0.311236	0.337463	0.351301
ENSMUSG00000000787	Ddx3x	0.296733	0.402982	0.300285
ENSMUSG00000000792	Slc5a5	0.273672	0.440378	0.28595
ENSMUSG00000000794	Kcnn3	0.310292	0.346918	0.342789
ENSMUSG00000000804	Usp32	0.307015	0.309377	0.383607
ENSMUSG00000000805	Car4	0.0968058	0.586115	0.317079
ENSMUSG00000000811	Txnrd3	0.206292	0.300112	0.493595
ENSMUSG00000000823	Zfp512b	0.152058	0.453848	0.394094
ENSMUSG00000000826	Dnajc5	0.104382	0.345952	0.549667
ENSMUSG00000000827	Tpd52l2	0.322576	0.33139	0.346035
ENSMUSG00000000838	Fmr1	0.29053	0.416017	0.293453
ENSMUSG00000000861	Bcl11a	0.12572	0.583203	0.291078
ENSMUSG00000000876	Pxmp4	0.167825	0.453268	0.378907
ENSMUSG00000000881	Dlg3	0.318799	0.324615	0.356586
ENSMUSG00000000902	Smarcb1	0.0829099	0.747788	0.169302
ENSMUSG00000000915	Hip1r	0.236146	0.304405	0.459449
ENSMUSG00000000916	Nsun5	0.276737	0.307073	0.416191
ENSMUSG00000000957	Mmp14	0.171289	0.355768	0.472942
ENSMUSG00000000959	Oxa1l	0.289238	0.2896	0.421162
ENSMUSG00000000976	Heatr6	0.305969	0.308593	0.385438
ENSMUSG00000001016	Ilf2	0.166396	0.239238	0.594366
ENSMUSG00000001017	Chtop	0.331989	0.332119	0.335892
ENSMUSG00000001018	Snapin	0.310011	0.373003	0.316986
ENSMUSG00000001025	S100a6	0.178956	0.367823	0.453221
ENSMUSG00000001034	Mapk7	0.303794	0.389601	0.306604
ENSMUSG00000001036	Epn2	0.298541	0.369601	0.331858
ENSMUSG00000001039	B9d1	0.301371	0.390097	0.308533
ENSMUSG00000001052	Sec24b	0.175563	0.615774	0.208662
ENSMUSG00000001053	N4bp3	0.117849	0.288246	0.593905
ENSMUSG00000001054	Rmnd5b	0.309074	0.330493	0.360433
ENSMUSG00000001056	Nhp2	0.268134	0.360234	0.371632
ENSMUSG00000001062	Vps9d1	0.213404	0.326169	0.460427
ENSMUSG00000001065	Zfp276	0.32365	0.340885	0.335465
ENSMUSG00000001082	Mfsd10	0.29157	0.320447	0.387983
ENSMUSG00000001089	Luzp1	0.123934	0.286811	0.589255
ENSMUSG00000001098	Kctd10	0.294325	0.304639	0.401036
ENSMUSG00000001100	Poldip2	0.289352	0.362659	0.347989
ENSMUSG00000001105	Ift20	0.214389	0.457228	0.328383
ENSMUSG00000001119	Col6a1	0.315246	0.319104	0.36565
ENSMUSG00000001120	Pcbp3	0.162619	0.530396	0.306985
ENSMUSG00000001127	Araf	0.184696	0.327903	0.4874
ENSMUSG00000001134	Uxt	0.290627	0.400026	0.309347
ENSMUSG00000001138	Cnnm3	0.298	0.339405	0.362595
ENSMUSG00000001143	Lman2l	0.119638	0.473827	0.406535
ENSMUSG00000001150	Mcm3ap	0.315525	0.31884	0.365635
ENSMUSG00000001151	Pcnt	0.233192	0.38367	0.383137
ENSMUSG00000001156	Mxd1	0.322978	0.334686	0.342336
ENSMUSG00000001157	Gmcl1	0.319669	0.340273	0.340058
ENSMUSG00000001158	Snrnp27	0.219024	0.513654	0.267322
ENSMUSG00000001173	Ocrl	0.317177	0.329387	0.353436
ENSMUSG00000001175	Calm1	0.317099	0.343548	0.339352
ENSMUSG00000001211	Agpat3	0.228668	0.470006	0.301326
ENSMUSG00000001227	Sema6b	0.202417	0.483679	0.313904
ENSMUSG00000001229	Dpp9	0.323661	0.328785	0.347554
ENSMUSG00000001240	Ramp2	0.330352	0.332049	0.337599
ENSMUSG00000001247	Lsr	0.130225	0.729805	0.139969
ENSMUSG00000001248	Gramd1a	0.300468	0.329811	0.36972
ENSMUSG00000001260	Gabrg1	0.166704	0.200578	0.632717
ENSMUSG00000001270	Ckb	0.12655	0.527739	0.345712
ENSMUSG00000001280	Sp1	0.328213	0.335306	0.336481
ENSMUSG00000001285	Myg1	0.269274	0.458935	0.271791
ENSMUSG00000001289	Pfdn5	0.0507343	0.573459	0.375807
ENSMUSG00000001300	Efnb2	0.165933	0.228345	0.605722
ENSMUSG00000001305	Rrp15	0.294599	0.359014	0.346387
ENSMUSG00000001313	Rnd2	0.316937	0.317338	0.365725
ENSMUSG00000001323	Srr	0.235488	0.446986	0.317526
ENSMUSG00000001334	Fndc5	0.242059	0.506135	0.251806
ENSMUSG00000001366	Fbxo9	0.326159	0.334043	0.339798
ENSMUSG00000001376	Vps50	0.145476	0.595953	0.258571
ENSMUSG00000001380	Hars	0.227857	0.516115	0.256028
ENSMUSG00000001383	Zmat2	0.147882	0.532825	0.319292
ENSMUSG00000001415	Smg5	0.253962	0.270751	0.475288
ENSMUSG00000001416	Cct3	0.177727	0.593524	0.228749
ENSMUSG00000001418	Glmp	0.324492	0.346711	0.328797
ENSMUSG00000001419	Mef2d	0.0604438	0.606299	0.333257
ENSMUSG00000001424	Snd1	0.333146	0.333703	0.333151
ENSMUSG00000001436	Slc19a1	0.301613	0.319433	0.378954
ENSMUSG00000001440	Kpnb1	0.296761	0.40076	0.302478
ENSMUSG00000001441	Npepps	0.307659	0.319938	0.372403
ENSMUSG00000001445	Mrpl10	0.313414	0.315524	0.371062
ENSMUSG00000001467	Cyp51	0.325939	0.34418	0.329881
ENSMUSG00000001472	Tcf25	0.324974	0.326602	0.348424
ENSMUSG00000001482	Def8	0.269203	0.280855	0.449942
ENSMUSG00000001518	Itfg2	0.181522	0.613086	0.205391
ENSMUSG00000001520	Nrip2	0.297607	0.386031	0.316362
ENSMUSG00000001521	Tulp3	0.329233	0.337068	0.333698
ENSMUSG00000001524	Gtf2h4	0.332396	0.33453	0.333074
ENSMUSG00000001525	Tubb5	0.0795886	0.813836	0.106575
ENSMUSG00000001542	Ell2	0.143177	0.430135	0.426688
ENSMUSG00000001552	Jup	0.150267	0.539324	0.310409
ENSMUSG00000001569	Nom1	0.307852	0.352257	0.339891
ENSMUSG00000001576	Ergic1	0.332794	0.334009	0.333197
ENSMUSG00000001627	Ifrd1	0.308454	0.369165	0.322381
ENSMUSG00000001630	Stk38l	0.319307	0.34286	0.337833
ENSMUSG00000001632	Brpf1	0.318909	0.320267	0.360824
ENSMUSG00000001663	Gstt1	0.313394	0.352679	0.333927
ENSMUSG00000001666	Ddt	0.173904	0.262811	0.563285
ENSMUSG00000001674	Ddx18	0.300153	0.388311	0.311536
ENSMUSG00000001687	Ubl3	0.321299	0.352592	0.326109
ENSMUSG00000001700	Gramd3	0.323472	0.338077	0.338452
ENSMUSG00000001707	Eef1e1	0.28502	0.301117	0.413863
ENSMUSG00000001729	Akt1	0.319432	0.319682	0.360886
ENSMUSG00000001750	Tcirg1	0.0326402	0.193426	0.773934
ENSMUSG00000001755	Coasy	0.33098	0.336469	0.332551
ENSMUSG00000001763	Tspan33	0.141529	0.7157	0.14277
ENSMUSG00000001767	Crnkl1	0.319883	0.320889	0.359228
ENSMUSG00000001768	Rin2	0.128812	0.497442	0.373746
ENSMUSG00000001774	Chordc1	0.096493	0.541392	0.362115
ENSMUSG00000001783	Rtcb	0.116645	0.388879	0.494476
ENSMUSG00000001785	Pwp1	0.31589	0.368021	0.316088
ENSMUSG00000001786	Fbxo7	0.190316	0.214333	0.595351
ENSMUSG00000001794	Capns1	0.267192	0.325254	0.407554
ENSMUSG00000001802	Lrp3	0.331073	0.335324	0.333603
ENSMUSG00000001829	Clpb	0.311307	0.323693	0.365
ENSMUSG00000001833	2020-09-07	0.160653	0.595903	0.243444
ENSMUSG00000001844	Zdhhc4	0.202091	0.547621	0.250288
ENSMUSG00000001847	Rac1	0.266557	0.465105	0.268338
ENSMUSG00000001855	Nup214	0.270402	0.439168	0.29043
ENSMUSG00000001864	Aif1l	0.210973	0.482373	0.306654
ENSMUSG00000001891	Ugp2	0.29614	0.383497	0.320362
ENSMUSG00000001909	Trmt1	0.323925	0.32911	0.346964
ENSMUSG00000001910	Nacc1	0.206756	0.3571	0.436144
ENSMUSG00000001911	Nfix	0.0156957	0.929917	0.0543876
ENSMUSG00000001924	Uba1	0.327162	0.344762	0.328076
ENSMUSG00000001930	Vwf	0.312003	0.342668	0.345328
ENSMUSG00000001942	Siae	0.293559	0.316896	0.389546
ENSMUSG00000001946	Esam	0.316174	0.36741	0.316416
ENSMUSG00000001962	Fam50a	0.292662	0.292732	0.414607
ENSMUSG00000001964	Emd	0.308248	0.35895	0.332802
ENSMUSG00000001985	Grik3	0.110266	0.457199	0.432535
ENSMUSG00000001986	Gria3	0.220131	0.351462	0.428407
ENSMUSG00000001995	Sipa1l2	0.308732	0.38241	0.308859
ENSMUSG00000001999	Blvra	0.275144	0.362956	0.3619
ENSMUSG00000002006	Pdzd4	0.317494	0.363309	0.319197
ENSMUSG00000002010	Idh3g	0.274451	0.446694	0.278855
ENSMUSG00000002012	Pnck	0.312851	0.374227	0.312922
ENSMUSG00000002014	Ssr4	0.0894747	0.244539	0.665987
ENSMUSG00000002015	Bcap31	0.296133	0.30179	0.402078
ENSMUSG00000002017	Fam98a	0.250024	0.337369	0.412607
ENSMUSG00000002028	Kmt2a	0.245554	0.354833	0.399613
ENSMUSG00000002031	Ift46	0.262102	0.311758	0.426139
ENSMUSG00000002032	Tmem25	0.261277	0.348021	0.390702
ENSMUSG00000002043	Trappc6a	0.29283	0.401773	0.305397
ENSMUSG00000002052	Supt6	0.331058	0.331791	0.337151
ENSMUSG00000002055	Spag5	0.324437	0.326054	0.349509
ENSMUSG00000002058	Unc119	0.322357	0.354361	0.323282
ENSMUSG00000002059	Rab34	0.314821	0.354833	0.330346
ENSMUSG00000002064	Sdf2	0.249115	0.317342	0.433543
ENSMUSG00000002068	Ccne1	0.28358	0.406659	0.309761
ENSMUSG00000002102	Psmc3	0.319615	0.340852	0.339533
ENSMUSG00000002103	Acp2	0.12664	0.326777	0.546583
ENSMUSG00000002105	Slc39a13	0.327706	0.329825	0.342468
ENSMUSG00000002107	Celf2	0.324145	0.324308	0.351547
ENSMUSG00000002109	Ddb2	0.235156	0.485281	0.279562
ENSMUSG00000002111	Spi1	0.323658	0.34601	0.330331
ENSMUSG00000002129	Sf3a1	0.273922	0.324856	0.401223
ENSMUSG00000002147	Stat6	0.27743	0.432038	0.290533
ENSMUSG00000002205	Vrk3	0.332241	0.33525	0.332509
ENSMUSG00000002210	Smg9	0.308929	0.34329	0.347781
ENSMUSG00000002221	Paxip1	0.303448	0.347732	0.34882
ENSMUSG00000002222	Rmnd5a	0.148129	0.187753	0.664118
ENSMUSG00000002227	Mov10	0.232192	0.284805	0.483003
ENSMUSG00000002233	Rhoc	0.257628	0.332786	0.409586
ENSMUSG00000002250	Ppard	0.226847	0.355334	0.417819
ENSMUSG00000002265	Peg3	0.00744331	0.540482	0.452075
ENSMUSG00000002274	Metrn	0.320112	0.357579	0.322308
ENSMUSG00000002279	Lmf1	0.285829	0.422986	0.291185
ENSMUSG00000002280	Narfl	0.333284	0.333413	0.333303
ENSMUSG00000002307	Daxx	0.269269	0.352642	0.378088
ENSMUSG00000002308	Cd320	0.255671	0.399256	0.345073
ENSMUSG00000002319	Ipo4	0.30463	0.385612	0.309758
ENSMUSG00000002324	Rec8	0.314063	0.314365	0.371572
ENSMUSG00000002326	Gmpr2	0.229212	0.49325	0.277538
ENSMUSG00000002329	Mdp1	0.249675	0.356892	0.393433
ENSMUSG00000002332	Dhrs1	0.310876	0.313218	0.375906
ENSMUSG00000002341	Ncan	0.161267	0.316912	0.521821
ENSMUSG00000002342	Tmem161a	0.23754	0.355334	0.407125
ENSMUSG00000002343	Armc6	0.330222	0.339304	0.330475
ENSMUSG00000002345	Borcs8	0.32563	0.335518	0.338852
ENSMUSG00000002346	Slc25a42	0.328501	0.342772	0.328726
ENSMUSG00000002372	Ranbp3	0.326439	0.338115	0.335446
ENSMUSG00000002379	Ndufa11	0.020128	0.724596	0.255276
ENSMUSG00000002393	Nr2f6	0.244985	0.502519	0.252496
ENSMUSG00000002395	Use1	0.316547	0.323658	0.359795
ENSMUSG00000002396	Ocel1	0.280558	0.426307	0.293136
ENSMUSG00000002409	Dyrk1b	0.313938	0.315152	0.37091
ENSMUSG00000002413	Braf	0.270284	0.289117	0.440599
ENSMUSG00000002416	Ndufb2	0.155575	0.215871	0.628554
ENSMUSG00000002428	Hltf	0.280714	0.281603	0.437684
ENSMUSG00000002455	Prpf6	0.260553	0.30028	0.439167
ENSMUSG00000002458	Rgs19	0.142368	0.164345	0.693287
ENSMUSG00000002459	Rgs20	0.257297	0.422063	0.32064
ENSMUSG00000002475	Abhd3	0.331057	0.336649	0.332295
ENSMUSG00000002477	Snrpd1	0.253476	0.466839	0.279685
ENSMUSG00000002489	Tiam1	0.309237	0.361676	0.329087
ENSMUSG00000002496	Tsc2	0.16983	0.597377	0.232793
ENSMUSG00000002504	Slc9a3r2	0.281897	0.282112	0.435991
ENSMUSG00000002524	Puf60	0.0883455	0.584501	0.327153
ENSMUSG00000002546	Golga2	0.148023	0.47475	0.377227
ENSMUSG00000002550	Uck1	0.324369	0.337505	0.338126
ENSMUSG00000002578	Ikzf4	0.146754	0.492969	0.360278
ENSMUSG00000002580	Mien1	0.302745	0.377848	0.319407
ENSMUSG00000002602	Axl	0.309445	0.309457	0.381098
ENSMUSG00000002608	Ccdc97	0.250487	0.346692	0.402821
ENSMUSG00000002617	Zfp40	0.202898	0.336428	0.460674
ENSMUSG00000002625	Akap8l	0.153947	0.274944	0.571108
ENSMUSG00000002635	Pdcd2l	0.291665	0.350457	0.357878
ENSMUSG00000002658	Gtf2f1	0.251106	0.329504	0.419391
ENSMUSG00000002660	Clpp	0.257844	0.340785	0.401371
ENSMUSG00000002661	Alkbh7	0.260428	0.472793	0.266778
ENSMUSG00000002679	Med6	0.281999	0.283449	0.434551
ENSMUSG00000002718	Cse1l	0.0131232	0.91001	0.0768672
ENSMUSG00000002728	Naa20	0.268361	0.280448	0.451192
ENSMUSG00000002731	Prkra	0.32191	0.352283	0.325808
ENSMUSG00000002733	Plekha3	0.211827	0.27379	0.514383
ENSMUSG00000002741	Ykt6	0.24395	0.358427	0.397623
ENSMUSG00000002748	Baz1b	0.295432	0.305311	0.399257
ENSMUSG00000002763	Pex6	0.258001	0.346603	0.395396
ENSMUSG00000002767	Mrpl2	0.330245	0.336801	0.332955
ENSMUSG00000002768	Mea1	0.293555	0.316305	0.39014
ENSMUSG00000002771	Grin2d	0.309072	0.320577	0.370351
ENSMUSG00000002778	Kdelr1	0.137073	0.291948	0.570979
ENSMUSG00000002781	Tmem143	0.329221	0.329254	0.341526
ENSMUSG00000002797	Ggct	0.318967	0.323582	0.357451
ENSMUSG00000002799	Jag2	0.284142	0.370678	0.345181
ENSMUSG00000002803	Btbd6	0.325674	0.340171	0.334155
ENSMUSG00000002804	Nudt14	0.268964	0.462067	0.268968
ENSMUSG00000002808	Epdr1	0.146906	0.517148	0.335946
ENSMUSG00000002812	Flii	0.315947	0.323855	0.360198
ENSMUSG00000002820	Atg4d	0.28305	0.376425	0.340525
ENSMUSG00000002825	Qtrt1	0.202576	0.446554	0.35087
ENSMUSG00000002833	Hdgfl2	0.244028	0.300815	0.455157
ENSMUSG00000002844	Adprh	0.182726	0.575267	0.242007
ENSMUSG00000002846	Timmdc1	0.265884	0.298555	0.435561
ENSMUSG00000002870	Mcm2	0.281051	0.41232	0.306629
ENSMUSG00000002871	Tpra1	0.331706	0.33223	0.336063
ENSMUSG00000002881	Nab1	0.325707	0.346657	0.327636
ENSMUSG00000002885	Adgre5	0.304788	0.313936	0.381276
ENSMUSG00000002897	Il17ra	0.150885	0.694777	0.154338
ENSMUSG00000002900	Lamb1	0.298627	0.320447	0.380926
ENSMUSG00000002908	Kcnn1	0.299079	0.399882	0.301039
ENSMUSG00000002948	Map2k7	0.252068	0.435316	0.312615
ENSMUSG00000002949	Timm44	0.170252	0.300565	0.529183
ENSMUSG00000002957	Ap2a2	0.302443	0.309543	0.388014
ENSMUSG00000002963	Pnkp	0.222729	0.529626	0.247645
ENSMUSG00000002968	Med25	0.225631	0.50567	0.268699
ENSMUSG00000002980	Bcam	0.209199	0.55344	0.237362
ENSMUSG00000002981	Clptm1	0.329421	0.334292	0.336287
ENSMUSG00000002984	Tomm40	0.0176951	0.870292	0.112013
ENSMUSG00000002985	Apoe	0.324152	0.351696	0.324153
ENSMUSG00000002996	Hbp1	0.199889	0.599141	0.20097
ENSMUSG00000002997	Prkar2b	0.230257	0.232382	0.537361
ENSMUSG00000003031	Cdkn1b	0.213386	0.236497	0.550117
ENSMUSG00000003032	Klf4	0.303608	0.387533	0.308859
ENSMUSG00000003033	Ap1m1	0.20388	0.36314	0.43298
ENSMUSG00000003037	Rab8a	0.318926	0.325867	0.355207
ENSMUSG00000003039	Fam32a	0.304811	0.320298	0.374891
ENSMUSG00000003062	Stard3nl	0.253198	0.284141	0.462661
ENSMUSG00000003068	Stk11	0.332583	0.332656	0.334761
ENSMUSG00000003072	Atp5d	0.302411	0.340632	0.356957
ENSMUSG00000003099	Ppp5c	0.0900073	0.390493	0.519499
ENSMUSG00000003119	Cdk12	0.152688	0.585959	0.261352
ENSMUSG00000003131	Pafah1b2	0.328363	0.335257	0.33638
ENSMUSG00000003134	Tbc1d8	0.333049	0.333829	0.333122
ENSMUSG00000003135	Cnot11	0.188253	0.431795	0.379951
ENSMUSG00000003153	Slc2a3	0.241678	0.471453	0.286869
ENSMUSG00000003154	Foxj2	0.331278	0.335529	0.333194
ENSMUSG00000003161	Sri	0.278792	0.353145	0.368063
ENSMUSG00000003166	Dgcr2	0.188424	0.314524	0.497053
ENSMUSG00000003184	Irf3	0.277935	0.395228	0.326838
ENSMUSG00000003199	Mpnd	0.227991	0.543843	0.228166
ENSMUSG00000003200	Sh3gl1	0.326879	0.329286	0.343835
ENSMUSG00000003208	Yju2	0.239257	0.501144	0.2596
ENSMUSG00000003226	Ranbp2	0.0477687	0.271258	0.680974
ENSMUSG00000003233	Dvl3	0.27286	0.315918	0.411222
ENSMUSG00000003234	Abcf3	0.212282	0.532189	0.255529
ENSMUSG00000003235	Eif2b5	0.0551042	0.42049	0.524406
ENSMUSG00000003269	Cyth2	0.129629	0.297431	0.572939
ENSMUSG00000003271	Sult2b1	0.325046	0.32671	0.348244
ENSMUSG00000003273	Car11	0.313659	0.331909	0.354432
ENSMUSG00000003279	Dlgap1	0.182957	0.474932	0.342111
ENSMUSG00000003299	Mrpl4	0.323139	0.35372	0.323141
ENSMUSG00000003308	Keap1	0.0699396	0.141927	0.788134
ENSMUSG00000003316	Glg1	0.302163	0.360015	0.337822
ENSMUSG00000003344	Btbd2	0.328611	0.337179	0.33421
ENSMUSG00000003345	Csnk1g2	0.329191	0.332458	0.338351
ENSMUSG00000003346	Abhd17a	0.153548	0.234343	0.612109
ENSMUSG00000003352	Cacnb3	0.127278	0.18494	0.687783
ENSMUSG00000003363	Pld3	0.210751	0.337402	0.451847
ENSMUSG00000003378	Grik5	0.224202	0.404452	0.371345
ENSMUSG00000003380	Rabac1	0.167283	0.6559	0.176817
ENSMUSG00000003382	Etv3	0.138006	0.225909	0.636085
ENSMUSG00000003402	Prkcsh	0.247099	0.350832	0.402069
ENSMUSG00000003410	Elavl3	0.0409432	0.773715	0.185342
ENSMUSG00000003411	Rab3b	0.242832	0.447146	0.310022
ENSMUSG00000003420	Fcgrt	0.32736	0.329549	0.34309
ENSMUSG00000003421	Nosip	0.33119	0.337174	0.331636
ENSMUSG00000003423	Pih1d1	0.289368	0.385185	0.325447
ENSMUSG00000003429	Rps11	0.256441	0.378567	0.364992
ENSMUSG00000003435	Supt5	0.18544	0.448967	0.365593
ENSMUSG00000003437	Paf1	0.322708	0.342928	0.334364
ENSMUSG00000003438	Timm50	0.313323	0.373296	0.313381
ENSMUSG00000003444	Med29	0.325046	0.349697	0.325257
ENSMUSG00000003452	Bicd1	0.300277	0.303693	0.39603
ENSMUSG00000003458	Ncstn	0.126139	0.726558	0.147303
ENSMUSG00000003464	Pex19	0.320169	0.359618	0.320213
ENSMUSG00000003469	Phyhip	0.325736	0.328975	0.345289
ENSMUSG00000003500	Impdh1	0.250088	0.301054	0.448858
ENSMUSG00000003518	Dusp3	0.219242	0.267676	0.513082
ENSMUSG00000003526	Prodh	0.1221	0.202586	0.675314
ENSMUSG00000003527	Ess2	0.144582	0.450698	0.40472
ENSMUSG00000003528	Slc25a1	0.282868	0.287806	0.429325
ENSMUSG00000003531	Dgcr6	0.307664	0.335635	0.356701
ENSMUSG00000003534	Ddr1	0.14048	0.509254	0.350266
ENSMUSG00000003541	Ier3	0.311156	0.339245	0.349599
ENSMUSG00000003545	Fosb	0.290084	0.391606	0.31831
ENSMUSG00000003546	Klc4	0.327307	0.332508	0.340185
ENSMUSG00000003549	Ercc1	0.301998	0.372163	0.325839
ENSMUSG00000003559	As3mt	0.320028	0.349471	0.330501
ENSMUSG00000003575	Crtc1	0.305361	0.366616	0.328023
ENSMUSG00000003581	Rnf215	0.0671	0.776135	0.156765
ENSMUSG00000003585	Sec14l2	0.306248	0.378359	0.315393
ENSMUSG00000003604	Aven	0.32457	0.341207	0.334222
ENSMUSG00000003617	Cp	0.208558	0.368953	0.422489
ENSMUSG00000003623	Crot	0.323411	0.329343	0.347246
ENSMUSG00000003644	Rps6ka1	0.287199	0.392361	0.32044
ENSMUSG00000003657	Calb2	0.26765	0.330332	0.402018
ENSMUSG00000003660	Snrnp200	0.324098	0.324911	0.350991
ENSMUSG00000003662	Ciao1	0.231946	0.534602	0.233452
ENSMUSG00000003680	Taf6l	0.322231	0.354542	0.323226
ENSMUSG00000003721	Insig2	0.321631	0.351112	0.327257
ENSMUSG00000003731	Kpna6	0.197934	0.409358	0.392709
ENSMUSG00000003746	Man1a	0.275856	0.409244	0.3149
ENSMUSG00000003762	Coq8b	0.316026	0.358792	0.325183
ENSMUSG00000003778	Brd8	0.251038	0.460021	0.288941
ENSMUSG00000003808	Farsa	0.320965	0.323081	0.355953
ENSMUSG00000003809	Gcdh	0.291551	0.318423	0.390026
ENSMUSG00000003810	Mast2	0.230834	0.261811	0.507355
ENSMUSG00000003813	Rad23a	0.320444	0.321309	0.358246
ENSMUSG00000003814	Calr	0.319282	0.361333	0.319385
ENSMUSG00000003847	Nfat5	0.314531	0.315601	0.369868
ENSMUSG00000003848	Nob1	0.311818	0.371033	0.317149
ENSMUSG00000003863	Ppfia3	0.323094	0.337135	0.339771
ENSMUSG00000003865	Gys1	0.301692	0.391665	0.306643
ENSMUSG00000003868	Ruvbl2	0.0499134	0.860831	0.0892556
ENSMUSG00000003872	Lin7b	0.28091	0.400716	0.318374
ENSMUSG00000003873	Bax	0.269988	0.449732	0.280279
ENSMUSG00000003923	Tfam	0.291548	0.342341	0.366111
ENSMUSG00000003929	Zfp81	0.297091	0.404908	0.298001
ENSMUSG00000003934	Efnb3	0.320347	0.352227	0.327427
ENSMUSG00000003948	Mmd	0.249435	0.252822	0.497743
ENSMUSG00000003949	Hlf	0.0177824	0.748445	0.233773
ENSMUSG00000003955	Fam162a	0.248809	0.361039	0.390152
ENSMUSG00000003970	Rpl8	0.323812	0.326197	0.349991
ENSMUSG00000003974	Grm3	0.318527	0.322915	0.358558
ENSMUSG00000003992	Ssbp2	0.291553	0.40325	0.305197
ENSMUSG00000004018	Fancl	0.269641	0.363509	0.36685
ENSMUSG00000004031	Brinp2	0.244174	0.305426	0.4504
ENSMUSG00000004032	Gstm5	0.0732312	0.330029	0.59674
ENSMUSG00000004035	Gstm7	0.228659	0.393386	0.377955
ENSMUSG00000004040	Stat3	0.275739	0.307566	0.416694
ENSMUSG00000004044	Cavin1	0.32585	0.339782	0.334368
ENSMUSG00000004054	Map3k11	0.272901	0.278988	0.448111
ENSMUSG00000004056	Akt2	0.269404	0.291328	0.439268
ENSMUSG00000004069	Dnaja3	0.278759	0.367181	0.35406
ENSMUSG00000004070	Hmox2	0.309629	0.374563	0.315808
ENSMUSG00000004071	Cdip1	0.323041	0.325554	0.351405
ENSMUSG00000004096	Cwc15	0.100217	0.633324	0.266458
ENSMUSG00000004099	Dnmt1	0.323657	0.344801	0.331541
ENSMUSG00000004110	Cacna1e	0.138488	0.722502	0.13901
ENSMUSG00000004113	Cacna1b	0.00467436	0.959956	0.0353692
ENSMUSG00000004127	Trmt10a	0.32982	0.338425	0.331754
ENSMUSG00000004151	Etv1	0.154896	0.273802	0.571302
ENSMUSG00000004187	Kifc2	0.192567	0.534294	0.27314
ENSMUSG00000004207	Psap	0.253852	0.277231	0.468917
ENSMUSG00000004221	Ikbkg	0.241985	0.274829	0.483186
ENSMUSG00000004263	Atn1	0.326841	0.328736	0.344423
ENSMUSG00000004264	Phb2	0.21039	0.302404	0.487205
ENSMUSG00000004267	Eno2	0.230484	0.418773	0.350743
ENSMUSG00000004268	Emg1	0.326394	0.336834	0.336772
ENSMUSG00000004270	Lpcat3	0.306536	0.384133	0.309331
ENSMUSG00000004285	Atp6v1f	0.304001	0.390668	0.305331
ENSMUSG00000004319	Clcn3	0.133749	0.696006	0.170245
ENSMUSG00000004347	Pde1c	0.267877	0.285096	0.447027
ENSMUSG00000004356	Utp20	0.152871	0.552102	0.295027
ENSMUSG00000004360	9330159F19Rik	0.306748	0.385776	0.307476
ENSMUSG00000004364	Cul3	0.33141	0.331413	0.337177
ENSMUSG00000004366	Sst	0.24917	0.460221	0.290609
ENSMUSG00000004383	Large1	0.295439	0.297367	0.407195
ENSMUSG00000004393	Ddx56	0.312998	0.339853	0.347149
ENSMUSG00000004394	Tmed4	0.228531	0.313367	0.458102
ENSMUSG00000004451	Ralb	0.177177	0.270364	0.552459
ENSMUSG00000004460	Dnajb11	0.329124	0.336069	0.334807
ENSMUSG00000004462	Tbccd1	0.260129	0.378408	0.361463
ENSMUSG00000004508	Gab2	0.301245	0.355624	0.343131
ENSMUSG00000004530	Coro1c	0.328793	0.337265	0.333942
ENSMUSG00000004535	Tax1bp1	0.301824	0.312186	0.385989
ENSMUSG00000004558	Ndrg2	0.24696	0.381042	0.371998
ENSMUSG00000004561	Mettl17	0.316899	0.319351	0.36375
ENSMUSG00000004562	Arhgef40	0.325928	0.347466	0.326607
ENSMUSG00000004565	Pnpla6	0.274932	0.338397	0.386671
ENSMUSG00000004567	Mcoln1	0.247195	0.385981	0.366824
ENSMUSG00000004568	Arhgef18	0.26967	0.40553	0.3248
ENSMUSG00000004591	Pkn2	0.238794	0.493136	0.268069
ENSMUSG00000004609	Cd33	0.324857	0.335744	0.339399
ENSMUSG00000004610	Etfb	0.279683	0.370945	0.349372
ENSMUSG00000004626	Stxbp2	0.28359	0.356501	0.359908
ENSMUSG00000004631	Sgce	0.216454	0.538656	0.24489
ENSMUSG00000004633	Chn2	0.299718	0.324784	0.375499
ENSMUSG00000004637	Wwox	0.203163	0.487207	0.30963
ENSMUSG00000004665	Cnn2	0.173494	0.39503	0.431476
ENSMUSG00000004667	Polr2e	0.308806	0.311555	0.379639
ENSMUSG00000004677	Myo9b	0.299906	0.352563	0.347531
ENSMUSG00000004698	Hdac9	0.293943	0.362151	0.343906
ENSMUSG00000004748	Mtfp1	0.283087	0.298865	0.418047
ENSMUSG00000004768	Rab23	0.330766	0.336765	0.332469
ENSMUSG00000004771	Rab11a	0.326806	0.33005	0.343144
ENSMUSG00000004788	Eif2b2	0.317	0.327466	0.355534
ENSMUSG00000004789	Dlst	0.322245	0.324998	0.352757
ENSMUSG00000004798	Ulk2	0.0637141	0.760208	0.176078
ENSMUSG00000004815	Dgkq	0.29831	0.350024	0.351666
ENSMUSG00000004843	Chmp2b	0.280986	0.401096	0.317918
ENSMUSG00000004846	Plod3	0.327316	0.336062	0.336622
ENSMUSG00000004849	Ap1s1	0.207131	0.365618	0.427251
ENSMUSG00000004865	Srpk1	0.295695	0.350651	0.353655
ENSMUSG00000004880	Lbr	0.305156	0.307678	0.387165
ENSMUSG00000004892	Bcan	0.322277	0.326164	0.351558
ENSMUSG00000004894	Hapln2	0.328158	0.337737	0.334105
ENSMUSG00000004895	Prcc	0.194301	0.317692	0.488007
ENSMUSG00000004896	Rrnad1	0.317591	0.319042	0.363368
ENSMUSG00000004897	Hdgf	0.070469	0.573994	0.355537
ENSMUSG00000004902	Slc25a18	0.0223353	0.690837	0.286828
ENSMUSG00000004929	Thop1	0.257092	0.284223	0.458685
ENSMUSG00000004933	Matk	0.242396	0.45835	0.299254
ENSMUSG00000004934	Pias4	0.332574	0.334551	0.332875
ENSMUSG00000004936	Map2k1	0.292595	0.344824	0.362581
ENSMUSG00000004937	Sgta	0.0409712	0.120739	0.83829
ENSMUSG00000004945	Tmem242	0.193237	0.227954	0.578809
ENSMUSG00000004947	Dtx2	0.0197847	0.0748641	0.905351
ENSMUSG00000004951	Hspb1	0.216942	0.489849	0.29321
ENSMUSG00000004961	Syt5	0.228151	0.228897	0.542952
ENSMUSG00000004980	Hnrnpa2b1	0.288785	0.291086	0.420129
ENSMUSG00000004994	Ccdc130	0.0866139	0.690772	0.222614
ENSMUSG00000004996	Mri1	0.332261	0.33295	0.334789
ENSMUSG00000005034	Prkacb	0.309054	0.323373	0.367573
ENSMUSG00000005045	Chd5	0.0584488	0.292918	0.648633
ENSMUSG00000005054	Cstb	0.166977	0.369321	0.463701
ENSMUSG00000005057	Sh2b2	0.186813	0.450649	0.362538
ENSMUSG00000005069	Pex5	0.280221	0.413361	0.306417
ENSMUSG00000005078	Jkamp	0.33023	0.336682	0.333087
ENSMUSG00000005089	Slc1a2	0.325035	0.335944	0.339021
ENSMUSG00000005102	Eif2ak4	0.303577	0.392671	0.303753
ENSMUSG00000005103	Wdr1	0.319511	0.323659	0.35683
ENSMUSG00000005125	Ndrg1	0.0887773	0.779052	0.132171
ENSMUSG00000005142	Man2b1	0.265471	0.275078	0.459451
ENSMUSG00000005148	Klf5	0.138247	0.401268	0.460485
ENSMUSG00000005150	Wdr83	0.292875	0.332016	0.375109
ENSMUSG00000005161	Prdx2	0.255287	0.342398	0.402316
ENSMUSG00000005198	Polr2a	0.325199	0.326595	0.348206
ENSMUSG00000005204	Senp3	0.0693718	0.746211	0.184417
ENSMUSG00000005225	Plekha8	0.203199	0.219223	0.577578
ENSMUSG00000005262	Ufd1	0.32656	0.345014	0.328426
ENSMUSG00000005267	Zfp287	0.186953	0.312778	0.500269
ENSMUSG00000005299	Letm1	0.228876	0.286246	0.484878
ENSMUSG00000005312	Ubqln1	0.291695	0.382011	0.326295
ENSMUSG00000005338	Cadm3	0.0431177	0.862297	0.0945851
ENSMUSG00000005354	Txn2	0.333241	0.333306	0.333453
ENSMUSG00000005360	Slc1a3	0.069934	0.322453	0.607613
ENSMUSG00000005362	Crbn	0.310022	0.373017	0.316961
ENSMUSG00000005371	Fbxo11	0.280645	0.379348	0.340007
ENSMUSG00000005374	Tbl2	0.325789	0.331308	0.342903
ENSMUSG00000005378	Bud23	0.328543	0.328899	0.342559
ENSMUSG00000005417	Mprip	0.115605	0.434738	0.449657
ENSMUSG00000005442	Cic	0.267381	0.271063	0.461556
ENSMUSG00000005447	Pafah1b3	0.2617	0.262043	0.476257
ENSMUSG00000005469	Prkaca	0.285227	0.381573	0.3332
ENSMUSG00000005481	Ddx39	0.313972	0.351275	0.334752
ENSMUSG00000005483	Dnajb1	0.161433	0.277567	0.561
ENSMUSG00000005501	Usp40	0.261704	0.372557	0.365739
ENSMUSG00000005505	Kbtbd4	0.242525	0.249355	0.50812
ENSMUSG00000005506	Celf1	0.258638	0.262272	0.47909
ENSMUSG00000005510	Ndufs3	0.259623	0.345503	0.394874
ENSMUSG00000005514	Por	0.222318	0.480888	0.296794
ENSMUSG00000005533	Igf1r	0.281461	0.322033	0.396506
ENSMUSG00000005534	Insr	0.286334	0.383398	0.330268
ENSMUSG00000005566	Trim28	0.320306	0.353319	0.326375
ENSMUSG00000005575	Ube2m	0.232717	0.372807	0.394476
ENSMUSG00000005580	Adcy9	0.332934	0.332936	0.33413
ENSMUSG00000005583	Mef2c	0.145039	0.560329	0.294633
ENSMUSG00000005609	Ctr9	0.318454	0.355619	0.325926
ENSMUSG00000005610	Eif4g2	0.137308	0.138697	0.723994
ENSMUSG00000005615	Pcyt1a	0.315495	0.34038	0.344125
ENSMUSG00000005621	Zfp592	0.298558	0.402441	0.299001
ENSMUSG00000005625	Psmd4	0.289189	0.414966	0.295845
ENSMUSG00000005656	Snx6	0.222459	0.230923	0.546617
ENSMUSG00000005667	Mthfd2	0.316829	0.32798	0.355191
ENSMUSG00000005672	Kit	0.325398	0.334629	0.339973
ENSMUSG00000005674	Tomm40l	0.252611	0.256245	0.491144
ENSMUSG00000005682	Pan2	0.163347	0.550251	0.286402
ENSMUSG00000005683	Cs	0.294047	0.323025	0.382929
ENSMUSG00000005686	Ampd3	0.324197	0.350693	0.32511
ENSMUSG00000005687	Bcas2	0.038478	0.0816983	0.879824
ENSMUSG00000005698	Ctcf	0.0533368	0.251537	0.695127
ENSMUSG00000005699	Pard6a	0.254222	0.320695	0.425083
ENSMUSG00000005716	Pvalb	0.311695	0.326475	0.36183
ENSMUSG00000005732	Ranbp1	0.199396	0.58413	0.216475
ENSMUSG00000005774	Rfx5	0.267411	0.320879	0.41171
ENSMUSG00000005779	Psmb4	0.324432	0.326928	0.34864
ENSMUSG00000005802	Slc30a4	0.32019	0.359594	0.320215
ENSMUSG00000005804	Bloc1s6	0.295745	0.323816	0.380438
ENSMUSG00000005813	Metap1	0.0722554	0.320541	0.607203
ENSMUSG00000005823	Gpr108	0.330154	0.338812	0.331034
ENSMUSG00000005846	Rsl1d1	0.197261	0.267401	0.535338
ENSMUSG00000005871	Apc	0.259696	0.444626	0.295677
ENSMUSG00000005873	Reep5	0.251705	0.260784	0.487512
ENSMUSG00000005881	Ergic3	0.29151	0.321598	0.386892
ENSMUSG00000005882	Uqcc1	0.284	0.430424	0.285576
ENSMUSG00000005886	Ncoa2	0.323886	0.333292	0.342822
ENSMUSG00000005893	Nr2c2	0.331966	0.334253	0.333782
ENSMUSG00000005897	Nr2c1	0.0935274	0.436863	0.469609
ENSMUSG00000005899	Smpd4	0.330926	0.331861	0.337214
ENSMUSG00000005907	Pex1	0.32768	0.338616	0.333703
ENSMUSG00000005936	Kctd20	0.306461	0.386647	0.306892
ENSMUSG00000005949	Ctns	0.330826	0.331337	0.337837
ENSMUSG00000005958	Ephb3	0.280485	0.438859	0.280655
ENSMUSG00000005973	Rcn1	0.31301	0.330581	0.356409
ENSMUSG00000005981	Trap1	0.330939	0.338054	0.331008
ENSMUSG00000005982	Naa60	0.217673	0.548354	0.233973
ENSMUSG00000005986	Ankrd13d	0.326774	0.346449	0.326776
ENSMUSG00000006005	Tpr	0.276198	0.277078	0.446724
ENSMUSG00000006010	Odr4	0.290334	0.416928	0.292737
ENSMUSG00000006014	Prg4	0.042401	0.0928712	0.864728
ENSMUSG00000006021	Kptn	0.181518	0.358528	0.459954
ENSMUSG00000006024	Napa	0.194471	0.201577	0.603952
ENSMUSG00000006050	Sra1	0.315436	0.316169	0.368395
ENSMUSG00000006057	Atp5g1	0.300788	0.387181	0.312031
ENSMUSG00000006058	Snf8	0.0968442	0.253086	0.65007
ENSMUSG00000006095	Tbcb	0.223874	0.237434	0.538692
ENSMUSG00000006127	Inpp5k	0.313505	0.370545	0.315951
ENSMUSG00000006134	Crkl	0.306143	0.316813	0.377044
ENSMUSG00000006169	Clint1	0.236274	0.290413	0.473314
ENSMUSG00000006191	Cdkal1	0.286939	0.348768	0.364293
ENSMUSG00000006205	Htra1	0.295083	0.296806	0.408112
ENSMUSG00000006215	Zbtb17	0.311253	0.374604	0.314143
ENSMUSG00000006262	Mob1b	0.186262	0.305666	0.508071
ENSMUSG00000006273	Atp6v1b2	0.301025	0.364712	0.334262
ENSMUSG00000006276	Eps15l1	0.302089	0.391531	0.30638
ENSMUSG00000006288	Ttc5	0.324472	0.349669	0.325859
ENSMUSG00000006289	Osgep	0.310681	0.313447	0.375872
ENSMUSG00000006299	Aamp	0.267957	0.451573	0.280469
ENSMUSG00000006301	Tmbim1	0.31604	0.332958	0.351002
ENSMUSG00000006304	Arpc2	0.306335	0.307257	0.386408
ENSMUSG00000006307	Kmt2b	0.327948	0.342767	0.329285
ENSMUSG00000006315	Tmem147	0.268189	0.422686	0.309125
ENSMUSG00000006333	Rps9	0.212781	0.50564	0.28158
ENSMUSG00000006335	Tfpt	0.318821	0.333328	0.347851
ENSMUSG00000006342	Susd2	0.311242	0.376858	0.3119
ENSMUSG00000006356	Crip2	0.171322	0.327455	0.501223
ENSMUSG00000006360	Crip1	0.204229	0.287535	0.508237
ENSMUSG00000006362	Cbfa2t3	0.317777	0.346533	0.33569
ENSMUSG00000006369	Fbln1	0.319724	0.331951	0.348326
ENSMUSG00000006373	Pgrmc1	0.0135062	0.913923	0.0725712
ENSMUSG00000006378	Gcat	0.267065	0.278379	0.454556
ENSMUSG00000006390	Elovl1	0.271203	0.276202	0.452595
ENSMUSG00000006392	Med8	0.327868	0.32837	0.343762
ENSMUSG00000006412	Pfdn2	0.213216	0.279488	0.507296
ENSMUSG00000006418	Rnf114	0.32112	0.356988	0.321893
ENSMUSG00000006423	C330007P06Rik	0.257531	0.273329	0.46914
ENSMUSG00000006435	Neurl1a	0.31949	0.323396	0.357114
ENSMUSG00000006442	Srm	0.101412	0.739892	0.158696
ENSMUSG00000006456	Rbm14	0.312376	0.340502	0.347122
ENSMUSG00000006463	Zdhhc24	0.234089	0.47904	0.286871
ENSMUSG00000006464	Bbs1	0.291091	0.376061	0.332849
ENSMUSG00000006476	Nsmf	0.0584865	0.353295	0.588218
ENSMUSG00000006494	Pdk1	0.252379	0.493669	0.253952
ENSMUSG00000006498	Ptbp1	0.0462933	0.38784	0.565867
ENSMUSG00000006517	Mvd	0.314546	0.370126	0.315328
ENSMUSG00000006519	Cyba	0.330959	0.331562	0.337479
ENSMUSG00000006522	Itih3	0.286434	0.363094	0.350472
ENSMUSG00000006526	Tmem110	0.0889473	0.539906	0.371147
ENSMUSG00000006527	Sfmbt1	0.0864584	0.801841	0.1117
ENSMUSG00000006575	Rundc3a	0.315637	0.317198	0.367165
ENSMUSG00000006576	Slc4a3	0.245543	0.302415	0.452042
ENSMUSG00000006586	Runx1t1	0.28999	0.389505	0.320505
ENSMUSG00000006589	Aprt	0.292747	0.40269	0.304563
ENSMUSG00000006599	Gtf2h1	0.245845	0.315835	0.43832
ENSMUSG00000006641	Slc5a6	0.327012	0.345946	0.327042
ENSMUSG00000006651	Aplp1	0.286128	0.408147	0.305725
ENSMUSG00000006673	Qrich1	0.247011	0.401291	0.351698
ENSMUSG00000006675	P4htm	0.113059	0.240847	0.646094
ENSMUSG00000006676	Usp19	0.205775	0.366891	0.427334
ENSMUSG00000006699	Cdc42	0.21847	0.477252	0.304278
ENSMUSG00000006705	Pknox1	0.302917	0.390975	0.306108
ENSMUSG00000006711	D130043K22Rik	0.275124	0.378247	0.34663
ENSMUSG00000006715	Gmnn	0.322082	0.327972	0.349946
ENSMUSG00000006717	Acot13	0.103943	0.273639	0.622417
ENSMUSG00000006728	Cdk4	0.301468	0.357708	0.340823
ENSMUSG00000006731	B4galnt1	0.212832	0.350163	0.437005
ENSMUSG00000006732	Mettl1	0.325775	0.32578	0.348445
ENSMUSG00000006736	Tspan31	0.29469	0.38157	0.32374
ENSMUSG00000006740	Kif5b	0.311256	0.341096	0.347648
ENSMUSG00000006782	Cnp	0.308171	0.367854	0.323975
ENSMUSG00000006800	Sulf2	0.32634	0.329225	0.344435
ENSMUSG00000006818	Sod2	0.283632	0.315847	0.400521
ENSMUSG00000006906	Stambp	0.322404	0.326816	0.35078
ENSMUSG00000006920	Ezh1	0.247314	0.367079	0.385607
ENSMUSG00000006930	Hap1	0.154716	0.20696	0.638324
ENSMUSG00000006931	P3h4	0.268736	0.421518	0.309746
ENSMUSG00000006932	Ctnnb1	0.181002	0.384312	0.434686
ENSMUSG00000006941	Eif1b	0.312132	0.317742	0.370126
ENSMUSG00000006958	Chrd	0.296565	0.37741	0.326025
ENSMUSG00000006998	Psmd2	0.281609	0.419382	0.299009
ENSMUSG00000007021	Syngr3	0.187719	0.514899	0.297382
ENSMUSG00000007029	Vars	0.327151	0.337653	0.335196
ENSMUSG00000007036	Abhd16a	0.311073	0.34679	0.342137
ENSMUSG00000007038	Neu1	0.234434	0.48388	0.281686
ENSMUSG00000007039	Ddah2	0.23147	0.497483	0.271048
ENSMUSG00000007041	Clic1	0.213042	0.316836	0.470122
ENSMUSG00000007050	Lsm2	0.243369	0.397599	0.359032
ENSMUSG00000007097	Atp1a2	0.281375	0.421722	0.296903
ENSMUSG00000007207	Stx1a	0.302365	0.322923	0.374713
ENSMUSG00000007216	Zfp775	0.215167	0.389381	0.395452
ENSMUSG00000007338	Mrpl49	0.315066	0.341062	0.343873
ENSMUSG00000007411	Mark3	0.322068	0.353182	0.32475
ENSMUSG00000007415	Gatad1	0.286235	0.302363	0.411401
ENSMUSG00000007458	M6pr	0.163833	0.318009	0.518158
ENSMUSG00000007476	Lrrc8a	0.323971	0.342603	0.333426
ENSMUSG00000007564	Ppp2r1a	0.231599	0.302194	0.466207
ENSMUSG00000007570	Fance	0.326754	0.332659	0.340587
ENSMUSG00000007589	Tinf2	0.331641	0.335878	0.332481
ENSMUSG00000007594	Hapln4	0.28899	0.307011	0.403999
ENSMUSG00000007603	Dus3l	0.164066	0.652687	0.183247
ENSMUSG00000007613	Tgfbr1	0.317669	0.334267	0.348063
ENSMUSG00000007617	Homer1	0.246541	0.322649	0.43081
ENSMUSG00000007653	Gabrb2	0.331656	0.336658	0.331686
ENSMUSG00000007655	Cav1	0.295333	0.320765	0.383902
ENSMUSG00000007656	Arpp19	0.0381019	0.471721	0.490177
ENSMUSG00000007659	Bcl2l1	0.0356755	0.739796	0.224529
ENSMUSG00000007670	Khsrp	0.225002	0.254577	0.520421
ENSMUSG00000007682	Dio2	0.180847	0.446106	0.373046
ENSMUSG00000007721	Ccdc124	0.287629	0.288196	0.424174
ENSMUSG00000007739	Cct4	0.322892	0.329917	0.347191
ENSMUSG00000007777	0610009B22Rik	0.00725466	0.564065	0.428681
ENSMUSG00000007783	Cpt1c	0.330238	0.330312	0.339449
ENSMUSG00000007812	Zfp655	0.299602	0.349726	0.350672
ENSMUSG00000007815	Rhoa	0.305177	0.388552	0.306272
ENSMUSG00000007817	Zmiz1	0.132567	0.439746	0.427687
ENSMUSG00000007827	Ankrd26	0.296986	0.355681	0.347332
ENSMUSG00000007836	Hnrnpa0	0.0923753	0.208929	0.698696
ENSMUSG00000007837	Prrg2	0.239386	0.495336	0.265278
ENSMUSG00000007850	Hnrnph1	0.318761	0.332169	0.34907
ENSMUSG00000007872	Id3	0.318977	0.341235	0.339789
ENSMUSG00000007880	Arid1a	0.307219	0.308239	0.384542
ENSMUSG00000007891	Ctsd	0.0212411	0.92586	0.052899
ENSMUSG00000007892	Rplp1	0.0283161	0.699135	0.272549
ENSMUSG00000007908	Hmgcll1	0.261603	0.362017	0.37638
ENSMUSG00000007944	Ttc9b	0.2248	0.265602	0.509598
ENSMUSG00000007950	Abhd8	0.225198	0.48671	0.288093
ENSMUSG00000007987	Ift22	0.315124	0.32646	0.358417
ENSMUSG00000007989	Fzd3	0.280986	0.385225	0.333789
ENSMUSG00000008035	Mid1ip1	0.199971	0.320697	0.479332
ENSMUSG00000008036	Ap2s1	0.311032	0.358752	0.330216
ENSMUSG00000008090	Fgfrl1	0.328274	0.339954	0.331772
ENSMUSG00000008136	Fhl2	0.244047	0.256804	0.499149
ENSMUSG00000008140	Emc10	0.301395	0.302231	0.396374
ENSMUSG00000008153	Clstn3	0.0477321	0.188716	0.763552
ENSMUSG00000008167	Fbxw9	0.302052	0.371372	0.326576
ENSMUSG00000008200	Fnbp4	0.267436	0.365496	0.367069
ENSMUSG00000008206	Cers4	0.314105	0.317722	0.368173
ENSMUSG00000008226	Scrn3	0.299718	0.393836	0.306446
ENSMUSG00000008301	Phax	0.180599	0.221887	0.597514
ENSMUSG00000008305	Tle1	0.316014	0.352777	0.331209
ENSMUSG00000008318	Relt	0.259809	0.28479	0.455401
ENSMUSG00000008333	Snrpb2	0.179371	0.408197	0.412432
ENSMUSG00000008348	Ubc	0.078549	0.598682	0.322769
ENSMUSG00000008373	Prpf31	0.22754	0.295372	0.477088
ENSMUSG00000008384	Sertad1	0.20338	0.255524	0.541096
ENSMUSG00000008393	Carhsp1	0.325229	0.34457	0.330201
ENSMUSG00000008398	Elk3	0.281133	0.437726	0.28114
ENSMUSG00000008429	Herpud2	0.327904	0.344142	0.327954
ENSMUSG00000008435	Rdh13	0.166251	0.257171	0.576577
ENSMUSG00000008475	Arpc5	0.327558	0.330642	0.341801
ENSMUSG00000008489	Elavl2	0.327433	0.338664	0.333903
ENSMUSG00000008496	Pou2f2	0.304882	0.38338	0.311738
ENSMUSG00000008540	Mgst1	0.0802131	0.508325	0.411462
ENSMUSG00000008575	Nfib	0.311772	0.346646	0.341582
ENSMUSG00000008604	Ubqln4	0.242622	0.293653	0.463724
ENSMUSG00000008658	Rbfox1	0.28612	0.347908	0.365972
ENSMUSG00000008668	Rps18	0.00111459	0.983582	0.0153038
ENSMUSG00000008682	Rpl10	0.29141	0.38617	0.32242
ENSMUSG00000008683	Rps15a	0.0469031	0.683018	0.270079
ENSMUSG00000008690	Ncaph2	0.189402	0.229251	0.581347
ENSMUSG00000008730	Hipk1	0.314723	0.346444	0.338834
ENSMUSG00000008734	Gprc5b	0.33306	0.333234	0.333706
ENSMUSG00000008763	Man1a2	0.303981	0.376212	0.319807
ENSMUSG00000008822	Acyp1	0.239973	0.469003	0.291024
ENSMUSG00000008855	Hdac5	0.313902	0.350692	0.335406
ENSMUSG00000008859	Rala	0.331056	0.331656	0.337288
ENSMUSG00000008892	Vdac3	0.29572	0.398842	0.305438
ENSMUSG00000008958	Vps72	0.211342	0.330426	0.458232
ENSMUSG00000008976	Gabpa	0.301023	0.308536	0.390441
ENSMUSG00000008999	Bmp7	0.298329	0.377489	0.324182
ENSMUSG00000009013	Dynll1	0.294996	0.407144	0.297861
ENSMUSG00000009030	Pdcl	0.0876236	0.502249	0.410128
ENSMUSG00000009035	Tmem184b	0.291022	0.376488	0.33249
ENSMUSG00000009073	Nf2	0.22316	0.348542	0.428298
ENSMUSG00000009075	Cabp7	0.239739	0.466601	0.29366
ENSMUSG00000009076	Zmat5	0.229327	0.262246	0.508427
ENSMUSG00000009079	Ewsr1	0.161747	0.249458	0.588795
ENSMUSG00000009090	Ap1b1	0.140827	0.245542	0.613632
ENSMUSG00000009112	Bcl2l13	0.257735	0.374678	0.367587
ENSMUSG00000009207	Lnpk	0.111255	0.11781	0.770935
ENSMUSG00000009216	Fam163b	0.231879	0.504931	0.263191
ENSMUSG00000009281	Rarres2	0.304907	0.361639	0.333455
ENSMUSG00000009291	Pttg1ip	0.113118	0.694998	0.191883
ENSMUSG00000009292	Trpm2	0.273353	0.383133	0.343514
ENSMUSG00000009293	Ube2g2	0.260759	0.401785	0.337456
ENSMUSG00000009394	Syn2	0.310865	0.338415	0.350719
ENSMUSG00000009406	Elk1	0.278526	0.308853	0.412622
ENSMUSG00000009418	Nav1	0.130503	0.418368	0.451128
ENSMUSG00000009470	Tnpo1	0.26775	0.283496	0.448754
ENSMUSG00000009535	Rnmt	0.305805	0.318915	0.375279
ENSMUSG00000009549	Srp14	0.214374	0.424931	0.360695
ENSMUSG00000009555	Cdk9	0.32299	0.340272	0.336738
ENSMUSG00000009563	Tor2a	0.268654	0.273603	0.457742
ENSMUSG00000009566	Fpgs	0.298818	0.3085	0.392682
ENSMUSG00000009569	Mrtfb	0.0467395	0.104559	0.848701
ENSMUSG00000009575	Cbx5	0.110365	0.550946	0.338689
ENSMUSG00000009630	Ppp2cb	0.328427	0.328584	0.342989
ENSMUSG00000009633	G0s2	0.32852	0.340714	0.330766
ENSMUSG00000009640	Dmap1	0.289288	0.410673	0.300039
ENSMUSG00000009647	Mcu	0.331678	0.336054	0.332267
ENSMUSG00000009681	Bcr	0.117318	0.764366	0.118316
ENSMUSG00000009687	Fxyd5	0.319968	0.329757	0.350275
ENSMUSG00000009731	Kcnd1	0.165168	0.541368	0.293464
ENSMUSG00000009733	Tfcp2	0.30589	0.337125	0.356985
ENSMUSG00000009739	Pou6f1	0.316235	0.362156	0.321609
ENSMUSG00000009741	Ubp1	0.252774	0.494405	0.252821
ENSMUSG00000009828	Ick	0.3177	0.36263	0.31967
ENSMUSG00000009863	Sdhb	0.316904	0.365546	0.31755
ENSMUSG00000009894	Snap47	0.255736	0.394739	0.349524
ENSMUSG00000009905	Kdsr	0.273328	0.36641	0.360262
ENSMUSG00000009907	Vps4b	0.174236	0.367046	0.458719
ENSMUSG00000009927	Rps25	0.0106713	0.266639	0.72269
ENSMUSG00000009995	Taz	0.319418	0.351048	0.329534
ENSMUSG00000010025	Aldh3a2	0.314179	0.367475	0.318346
ENSMUSG00000010045	Tmem115	0.30026	0.395493	0.304248
ENSMUSG00000010047	Hyal2	0.234961	0.524081	0.240958
ENSMUSG00000010054	Tusc2	0.228487	0.236297	0.535216
ENSMUSG00000010057	Nprl2	0.312108	0.358816	0.329076
ENSMUSG00000010064	Slc38a3	0.181783	0.356917	0.4613
ENSMUSG00000010066	Cacna2d2	0.0993585	0.769227	0.131415
ENSMUSG00000010067	Rassf1	0.118744	0.212595	0.66866
ENSMUSG00000010086	Rnf112	0.227062	0.30642	0.466519
ENSMUSG00000010095	Slc3a2	0.201267	0.596732	0.202002
ENSMUSG00000010097	Nxf1	0.32461	0.33572	0.33967
ENSMUSG00000010110	Stx5a	0.251382	0.263287	0.485331
ENSMUSG00000010154	Spire2	0.264259	0.330642	0.4051
ENSMUSG00000010277	2610507B11Rik	0.313711	0.366942	0.319347
ENSMUSG00000010290	AI597479	0.285076	0.373093	0.341831
ENSMUSG00000010307	Tmem86a	0.111316	0.425036	0.463648
ENSMUSG00000010376	Nedd8	0.0115247	0.6442	0.344275
ENSMUSG00000010406	Mrpl52	0.319599	0.356543	0.323858
ENSMUSG00000010453	Kansl3	0.309169	0.328243	0.362587
ENSMUSG00000010517	Faf1	0.265632	0.266488	0.46788
ENSMUSG00000010554	Mettl16	0.32354	0.350062	0.326398
ENSMUSG00000010592	Dazl	0.1877	0.289674	0.522626
ENSMUSG00000010607	Pigyl	0.290077	0.398189	0.311734
ENSMUSG00000010608	Rbm25	0.322303	0.322467	0.35523
ENSMUSG00000010609	Psen2	0.264101	0.391886	0.344012
ENSMUSG00000010663	Fads1	0.298219	0.371209	0.330572
ENSMUSG00000010721	Lmbr1	0.146028	0.614468	0.239504
ENSMUSG00000010755	Cars	0.0585092	0.867232	0.0742583
ENSMUSG00000010803	Gabra1	0.300008	0.35201	0.347982
ENSMUSG00000010911	Apip	0.202675	0.364312	0.433012
ENSMUSG00000010914	Pdhx	0.27684	0.366149	0.35701
ENSMUSG00000010936	Vac14	0.324872	0.33289	0.342238
ENSMUSG00000011096	Akt1s1	0.126124	0.636506	0.237369
ENSMUSG00000011114	Tbrg1	0.0658852	0.868219	0.0658961
ENSMUSG00000011148	Adssl1	0.0307119	0.221691	0.747597
ENSMUSG00000011158	Brf1	0.310866	0.370568	0.318566
ENSMUSG00000011179	Odc1	0.193671	0.420114	0.386215
ENSMUSG00000011256	Adam19	0.320896	0.358058	0.321046
ENSMUSG00000011257	Pabpc4	0.129126	0.724368	0.146506
ENSMUSG00000011306	Sugp1	0.259734	0.400614	0.339652
ENSMUSG00000011382	Dhdh	0.326005	0.338808	0.335187
ENSMUSG00000011589	Fsd1	0.31461	0.360202	0.325188
ENSMUSG00000011658	Fuz	0.236672	0.462433	0.300895
ENSMUSG00000011751	Sptbn4	0.171941	0.635126	0.192932
ENSMUSG00000011831	Evi5	0.287327	0.288381	0.424292
ENSMUSG00000011832	Evi5l	0.284486	0.38324	0.332274
ENSMUSG00000011837	Snapc2	0.269502	0.361925	0.368573
ENSMUSG00000011877	Git1	0.242992	0.312744	0.444264
ENSMUSG00000011884	Gltp	0.292137	0.299114	0.408749
ENSMUSG00000011958	Bnip2	0.323951	0.323985	0.352064
ENSMUSG00000011960	Ccnt1	0.32928	0.333093	0.337627
ENSMUSG00000012076	Brms1l	0.288281	0.352068	0.359651
ENSMUSG00000012114	Med15	0.172182	0.223065	0.604752
ENSMUSG00000012117	Dhdds	0.243896	0.312235	0.443869
ENSMUSG00000012126	Ubxn11	0.282385	0.399013	0.318601
ENSMUSG00000012296	Tjap1	0.285607	0.421683	0.29271
ENSMUSG00000012405	Rpl15	0.295915	0.328948	0.375137
ENSMUSG00000012422	Tmem167	0.0815321	0.805647	0.112821
ENSMUSG00000012429	Mplkip	0.323867	0.331704	0.344428
ENSMUSG00000012483	Rpa3	0.309936	0.378713	0.311351
ENSMUSG00000012535	Tnpo3	0.22838	0.424968	0.346652
ENSMUSG00000012609	Ttll5	0.295318	0.297685	0.406997
ENSMUSG00000012640	Zfp715	0.209749	0.336467	0.453784
ENSMUSG00000012848	Rps5	0.0271507	0.304023	0.668826
ENSMUSG00000013033	Adgrl1	0.189521	0.494727	0.315752
ENSMUSG00000013076	Amotl1	0.190047	0.617981	0.191972
ENSMUSG00000013089	Etv5	0.169601	0.282799	0.5476
ENSMUSG00000013150	Gfod2	0.155409	0.658107	0.186485
ENSMUSG00000013155	Enkd1	0.318089	0.345495	0.336416
ENSMUSG00000013160	Atp6v0d1	0.198434	0.293829	0.507737
ENSMUSG00000013236	Ptprs	0.282271	0.3281	0.389629
ENSMUSG00000013275	Slc41a1	0.325706	0.34589	0.328404
ENSMUSG00000013367	Iglon5	0.258096	0.291106	0.450797
ENSMUSG00000013419	Zfp651	0.314534	0.365072	0.320393
ENSMUSG00000013465	Nelfb	0.152666	0.396822	0.450512
ENSMUSG00000013495	Tmem175	0.244392	0.460263	0.295345
ENSMUSG00000013523	Bcas1	0.269113	0.305115	0.425772
ENSMUSG00000013539	Tango2	0.273022	0.296999	0.429978
ENSMUSG00000013593	Ndufs2	0.244088	0.328568	0.427344
ENSMUSG00000013622	Atraid	0.300405	0.360838	0.338757
ENSMUSG00000013646	Sh3bp5l	0.304061	0.391874	0.304065
ENSMUSG00000013662	Atad1	0.292867	0.407289	0.299844
ENSMUSG00000013663	Pten	0.31681	0.316976	0.366214
ENSMUSG00000013698	Pea15a	0.276434	0.295838	0.427728
ENSMUSG00000013736	Trnt1	0.311486	0.348132	0.340382
ENSMUSG00000013787	Ehmt2	0.2227	0.506984	0.270316
ENSMUSG00000013822	Elof1	0.245482	0.327933	0.426585
ENSMUSG00000013833	Med16	0.102286	0.314929	0.582785
ENSMUSG00000013846	St3gal1	0.300562	0.346468	0.35297
ENSMUSG00000013858	Tmem259	0.315654	0.35037	0.333976
ENSMUSG00000013878	Rnf170	0.264248	0.469116	0.266636
ENSMUSG00000013921	Clip3	0.00348415	0.98511	0.0114059
ENSMUSG00000013973	Dedd	0.224385	0.497653	0.277961
ENSMUSG00000013997	Nit1	0.308137	0.360369	0.331494
ENSMUSG00000014039	Prdm15	0.289454	0.363138	0.347408
ENSMUSG00000014074	Rnf168	0.311091	0.341769	0.34714
ENSMUSG00000014075	Tctex1d2	0.267479	0.398766	0.333755
ENSMUSG00000014077	Chp1	0.0834165	0.0876572	0.828926
ENSMUSG00000014164	Klhl3	0.202317	0.356502	0.441181
ENSMUSG00000014177	Tvp23b	0.326968	0.336703	0.336329
ENSMUSG00000014195	Dnajc7	0.323408	0.328871	0.347721
ENSMUSG00000014226	Cacybp	0.05682	0.841431	0.101749
ENSMUSG00000014232	Cluap1	0.265255	0.279213	0.455532
ENSMUSG00000014243	Zswim7	0.0124696	0.941854	0.0456763
ENSMUSG00000014294	Ndufa2	0.122403	0.702269	0.175327
ENSMUSG00000014301	Pam16	0.310302	0.374879	0.314819
ENSMUSG00000014303	Glis2	0.332833	0.332985	0.334182
ENSMUSG00000014313	Cox6c	0.00572779	0.902344	0.0919278
ENSMUSG00000014329	Bicc1	0.321194	0.348375	0.330431
ENSMUSG00000014349	Ube2z	0.141199	0.195022	0.663779
ENSMUSG00000014353	Tmem87b	0.322681	0.34137	0.33595
ENSMUSG00000014355	Anapc1	0.0837657	0.169836	0.746398
ENSMUSG00000014361	Mertk	0.26241	0.468369	0.269221
ENSMUSG00000014402	Tsg101	0.293889	0.412193	0.293918
ENSMUSG00000014426	Map3k4	0.33303	0.333873	0.333097
ENSMUSG00000014470	Rnf166	0.21024	0.510644	0.279117
ENSMUSG00000014496	Ankrd28	0.333223	0.333391	0.333386
ENSMUSG00000014504	Srp19	0.259921	0.460895	0.279184
ENSMUSG00000014547	Wdfy2	0.308823	0.369922	0.321255
ENSMUSG00000014550	Rbsn	0.330535	0.338021	0.331445
ENSMUSG00000014551	Mrps25	0.239641	0.24536	0.514999
ENSMUSG00000014554	Dguok	0.187603	0.412545	0.399852
ENSMUSG00000014592	Camta1	0.325068	0.348586	0.326346
ENSMUSG00000014599	Csf1	0.331817	0.33191	0.336273
ENSMUSG00000014601	Strip1	0.237737	0.242492	0.519771
ENSMUSG00000014602	Kif1a	0.0985417	0.12069	0.780769
ENSMUSG00000014606	Slc25a11	0.286413	0.401585	0.312002
ENSMUSG00000014633	Cmc2	0.309721	0.375273	0.315007
ENSMUSG00000014668	Chfr	0.330645	0.338272	0.331083
ENSMUSG00000014748	Tex261	0.08231	0.442523	0.475167
ENSMUSG00000014763	Fam120b	0.0896996	0.472647	0.437654
ENSMUSG00000014767	Tbp	0.184697	0.526849	0.288455
ENSMUSG00000014769	Psmb1	0.0327862	0.840011	0.127202
ENSMUSG00000014771	Pdcd2	0.277327	0.284353	0.43832
ENSMUSG00000014776	Nol3	0.304907	0.341052	0.354041
ENSMUSG00000014786	Slc9a5	0.0807626	0.616399	0.302838
ENSMUSG00000014837	4931428F04Rik	0.209275	0.45412	0.336606
ENSMUSG00000014846	Tppp3	0.322045	0.330617	0.347338
ENSMUSG00000014850	Msh3	0.277362	0.389545	0.333093
ENSMUSG00000014856	Tmem208	0.100434	0.239296	0.66027
ENSMUSG00000014859	E2f4	0.307594	0.321833	0.370573
ENSMUSG00000014867	Surf4	0.197921	0.269505	0.532574
ENSMUSG00000014873	Surf2	0.330833	0.33807	0.331097
ENSMUSG00000014905	Dnajb9	0.325703	0.333605	0.340691
ENSMUSG00000014907	Naf1	0.140024	0.234695	0.625281
ENSMUSG00000014956	Ppp1cb	0.124315	0.359995	0.51569
ENSMUSG00000014959	Gorasp2	0.27667	0.327009	0.396321
ENSMUSG00000014980	Tsen15	0.224848	0.384183	0.390969
ENSMUSG00000015002	Efr3a	0.26639	0.266392	0.467218
ENSMUSG00000015013	Trappc2l	0.289011	0.314735	0.396253
ENSMUSG00000015016	Acsf3	0.300064	0.396467	0.303469
ENSMUSG00000015085	Entpd2	0.169769	0.389348	0.440883
ENSMUSG00000015087	Rabl6	0.325385	0.345537	0.329078
ENSMUSG00000015090	Ptgds	0.326992	0.335179	0.337829
ENSMUSG00000015092	Edf1	0.181101	0.4336	0.3853
ENSMUSG00000015094	Npdc1	0.0476681	0.307334	0.644998
ENSMUSG00000015095	Fbxw5	0.0208348	0.804687	0.174478
ENSMUSG00000015126	Tsr3	0.163522	0.458662	0.377816
ENSMUSG00000015127	Unkl	0.303423	0.319514	0.377063
ENSMUSG00000015143	Actn1	0.171457	0.280011	0.548532
ENSMUSG00000015149	Sirt2	0.241378	0.421048	0.337573
ENSMUSG00000015165	Hnrnpl	0.284168	0.297885	0.417948
ENSMUSG00000015176	Nolc1	0.208785	0.446206	0.345008
ENSMUSG00000015189	Casd1	0.323742	0.324667	0.351591
ENSMUSG00000015214	Mtmr1	0.325537	0.338633	0.33583
ENSMUSG00000015217	Hmgb3	0.2838	0.381576	0.334624
ENSMUSG00000015222	Map2	0.205108	0.477262	0.31763
ENSMUSG00000015224	Cyp2j9	0.298311	0.356006	0.345683
ENSMUSG00000015243	Abca1	0.190368	0.340453	0.469178
ENSMUSG00000015247	Nipsnap3b	0.332885	0.332976	0.334139
ENSMUSG00000015289	Lage3	0.0880275	0.78459	0.127383
ENSMUSG00000015290	Ubl4a	0.315173	0.356606	0.328221
ENSMUSG00000015291	Gdi1	0.21761	0.343797	0.438593
ENSMUSG00000015305	Sash1	0.329884	0.338312	0.331803
ENSMUSG00000015312	Gadd45b	0.270718	0.273111	0.456171
ENSMUSG00000015335	Zdhhc12	0.273645	0.364783	0.361572
ENSMUSG00000015337	Endog	0.31894	0.329102	0.351959
ENSMUSG00000015341	Golga7	0.24066	0.516148	0.243192
ENSMUSG00000015342	Xk	0.332504	0.332846	0.33465
ENSMUSG00000015357	Clpx	0.244377	0.315024	0.440599
ENSMUSG00000015363	Trabd	0.310836	0.311956	0.377208
ENSMUSG00000015377	Dennd6b	0.144008	0.146441	0.709551
ENSMUSG00000015396	Cd83	0.311905	0.362441	0.325654
ENSMUSG00000015461	Atf6b	0.300844	0.3043	0.394856
ENSMUSG00000015467	Egfl8	0.16343	0.325946	0.510624
ENSMUSG00000015474	Ppt2	0.272362	0.324226	0.403412
ENSMUSG00000015476	Prrt1	0.111037	0.391846	0.497118
ENSMUSG00000015478	Rnf5	0.307577	0.329775	0.362648
ENSMUSG00000015488	Cacfd1	0.299489	0.371064	0.329447
ENSMUSG00000015501	Hivep2	0.165122	0.242114	0.592763
ENSMUSG00000015522	Arnt	0.236202	0.405184	0.358614
ENSMUSG00000015536	Mocs2	0.166444	0.18191	0.651647
ENSMUSG00000015542	Nat9	0.315351	0.336305	0.348344
ENSMUSG00000015568	Lpl	0.297782	0.360118	0.3421
ENSMUSG00000015575	Atp6v0e	0.323732	0.333325	0.342943
ENSMUSG00000015597	Zfp318	0.327888	0.334264	0.337848
ENSMUSG00000015599	Ttbk1	0.220938	0.523998	0.255064
ENSMUSG00000015605	Srf	0.223767	0.411828	0.364405
ENSMUSG00000015656	Hspa8	0.296156	0.342418	0.361426
ENSMUSG00000015668	Pdzd11	0.329581	0.340476	0.329943
ENSMUSG00000015671	Psma2	0.0768915	0.533945	0.389163
ENSMUSG00000015672	Mrpl32	0.312572	0.364003	0.323425
ENSMUSG00000015697	Setdb1	0.302747	0.335036	0.362218
ENSMUSG00000015709	Arnt2	0.300084	0.327567	0.372348
ENSMUSG00000015711	Prune1	0.256734	0.318991	0.424275
ENSMUSG00000015714	Cers2	0.208528	0.565338	0.226134
ENSMUSG00000015733	Capza2	0.0262289	0.708971	0.2648
ENSMUSG00000015745	Plekho1	0.295592	0.359368	0.34504
ENSMUSG00000015747	Vps45	0.254395	0.433026	0.312579
ENSMUSG00000015748	Prpf3	0.333281	0.333424	0.333295
ENSMUSG00000015749	Anp32e	0.267466	0.312416	0.420118
ENSMUSG00000015755	Tab2	0.25418	0.49045	0.255369
ENSMUSG00000015757	Ppil4	0.281228	0.308255	0.410518
ENSMUSG00000015759	Cnih1	0.0122454	0.895117	0.0926378
ENSMUSG00000015766	Eps8	0.233931	0.245195	0.520874
ENSMUSG00000015776	Med22	0.275901	0.317147	0.406952
ENSMUSG00000015790	Surf1	0.330986	0.331205	0.337809
ENSMUSG00000015804	Med28	0.328334	0.333607	0.338059
ENSMUSG00000015806	Qdpr	0.158873	0.681095	0.160033
ENSMUSG00000015829	Tnr	0.29304	0.340704	0.366255
ENSMUSG00000015837	Sqstm1	0.320867	0.358127	0.321006
ENSMUSG00000015839	Nfe2l2	0.302389	0.311419	0.386191
ENSMUSG00000015843	Rxrg	0.330554	0.336971	0.332475
ENSMUSG00000015846	Rxra	0.27622	0.289235	0.434545
ENSMUSG00000015852	Fcrls	0.288935	0.397124	0.313941
ENSMUSG00000015869	Prpsap1	0.320041	0.346848	0.333111
ENSMUSG00000015882	Lcorl	0.196902	0.519832	0.283266
ENSMUSG00000015889	Lta4h	0.319944	0.359444	0.320612
ENSMUSG00000015932	Dstn	0.313346	0.35073	0.335924
ENSMUSG00000015937	H2afy	0.0788798	0.833522	0.0875986
ENSMUSG00000015943	Bola1	0.135078	0.159113	0.705809
ENSMUSG00000015944	Castor2	0.307121	0.36681	0.326069
ENSMUSG00000015961	Adss	0.246873	0.402054	0.351073
ENSMUSG00000015968	Cacna1d	0.328884	0.328899	0.342217
ENSMUSG00000015971	Actr8	0.171332	0.592705	0.235963
ENSMUSG00000015981	Stk32c	0.309786	0.349713	0.340501
ENSMUSG00000015994	Fnta	0.326712	0.326718	0.346569
ENSMUSG00000016018	Mtrex	0.0270618	0.883689	0.0892489
ENSMUSG00000016150	Tenm1	0.191694	0.391185	0.417121
ENSMUSG00000016179	Camk1g	0.320907	0.358129	0.320964
ENSMUSG00000016181	Diexf	0.309558	0.366719	0.323723
ENSMUSG00000016194	Hsd11b1	0.0975155	0.158269	0.744216
ENSMUSG00000016200	Syt14	0.317733	0.354434	0.327833
ENSMUSG00000016252	Atp5e	0.306725	0.330445	0.36283
ENSMUSG00000016253	Nelfcd	0.261583	0.344594	0.393823
ENSMUSG00000016256	Ctsz	0.304196	0.304997	0.390807
ENSMUSG00000016257	Prelid3b	0.307573	0.315493	0.376934
ENSMUSG00000016262	Sertad4	0.284295	0.396276	0.319429
ENSMUSG00000016308	Ube2a	0.271672	0.349786	0.378542
ENSMUSG00000016319	Slc25a5	0.113648	0.403441	0.482912
ENSMUSG00000016344	Ppdpf	0.242891	0.380476	0.376633
ENSMUSG00000016346	Kcnq2	0.320225	0.32029	0.359485
ENSMUSG00000016349	Eef1a2	0.124282	0.257627	0.618091
ENSMUSG00000016382	Pls3	0.154991	0.676963	0.168046
ENSMUSG00000016386	Mpped2	0.298771	0.400487	0.300742
ENSMUSG00000016409	Nkap	0.239853	0.269794	0.490352
ENSMUSG00000016427	Ndufa1	0.0459235	0.640463	0.313613
ENSMUSG00000016477	E2f3	0.286871	0.311302	0.401828
ENSMUSG00000016481	Cr1l	0.319719	0.360034	0.320247
ENSMUSG00000016494	Cd34	0.290179	0.356781	0.353041
ENSMUSG00000016495	Plgrkt	0.320432	0.341067	0.3385
ENSMUSG00000016503	Gtf3a	0.251369	0.456485	0.292146
ENSMUSG00000016510	Mtif3	0.268032	0.378747	0.353221
ENSMUSG00000016526	Dyrk3	0.312766	0.317359	0.369874
ENSMUSG00000016528	Mapkapk2	0.243538	0.244008	0.512454
ENSMUSG00000016534	Lamp2	0.330065	0.33698	0.332955
ENSMUSG00000016541	Atxn10	0.0676133	0.338007	0.59438
ENSMUSG00000016552	Foxred2	0.242045	0.25358	0.504375
ENSMUSG00000016554	Eif3d	0.324349	0.347196	0.328456
ENSMUSG00000016559	H3f3b	0.299218	0.316221	0.384561
ENSMUSG00000016619	Nup50	0.323367	0.329306	0.347327
ENSMUSG00000016624	Phf21b	0.333103	0.333136	0.333761
ENSMUSG00000016637	Ift27	0.0919062	0.340726	0.567368
ENSMUSG00000016664	Pacsin2	0.306818	0.343208	0.349974
ENSMUSG00000016763	Scube1	0.29399	0.408509	0.297501
ENSMUSG00000016831	Tox4	0.272683	0.421577	0.30574
ENSMUSG00000016833	Mrps18c	0.238603	0.506956	0.25444
ENSMUSG00000016918	Sulf1	0.329635	0.331893	0.338472
ENSMUSG00000016921	Srsf6	0.291096	0.31591	0.392994
ENSMUSG00000016933	Plcg1	0.248572	0.441877	0.309551
ENSMUSG00000016940	Kctd2	0.29719	0.297455	0.405355
ENSMUSG00000016946	Kctd5	0.0732803	0.473505	0.453215
ENSMUSG00000016984	Etaa1	0.331745	0.335506	0.332749
ENSMUSG00000016995	Matn4	0.296963	0.310582	0.392456
ENSMUSG00000017009	Sdc4	0.286492	0.387386	0.326122
ENSMUSG00000017119	Nbr1	0.326655	0.341875	0.33147
ENSMUSG00000017132	Cyth1	0.308988	0.373417	0.317594
ENSMUSG00000017167	Cntnap1	0.31075	0.349365	0.339885
ENSMUSG00000017176	Nt5c3b	0.248596	0.499323	0.252081
ENSMUSG00000017188	Coa3	0.274013	0.447704	0.278283
ENSMUSG00000017210	Med24	0.325407	0.348733	0.32586
ENSMUSG00000017221	Psmd3	0.310296	0.378661	0.311043
ENSMUSG00000017264	Exosc10	0.263933	0.27121	0.464857
ENSMUSG00000017286	Glod4	0.27851	0.441058	0.280432
ENSMUSG00000017288	Vps53	0.326348	0.342733	0.33092
ENSMUSG00000017291	Taok1	0.223662	0.369129	0.407209
ENSMUSG00000017299	Dnttip1	0.325802	0.345676	0.328522
ENSMUSG00000017314	Mpp2	0.281534	0.283216	0.43525
ENSMUSG00000017344	Vtn	0.018837	0.0290737	0.952089
ENSMUSG00000017376	Nlk	0.251977	0.268281	0.479741
ENSMUSG00000017390	Aldoc	0.246355	0.256414	0.497231
ENSMUSG00000017400	Stac2	0.233845	0.278473	0.487681
ENSMUSG00000017404	Rpl19	0.326731	0.346479	0.326791
ENSMUSG00000017412	Cacnb4	0.316585	0.334113	0.349301
ENSMUSG00000017417	Plxdc1	0.272092	0.408497	0.319411
ENSMUSG00000017418	Arl5b	0.331373	0.332357	0.33627
ENSMUSG00000017421	Zfp207	0.269885	0.360794	0.369322
ENSMUSG00000017428	Psmd11	0.326797	0.342685	0.330518
ENSMUSG00000017466	Timp2	0.00155177	0.991793	0.00665492
ENSMUSG00000017478	Zc3h18	0.276482	0.371032	0.352486
ENSMUSG00000017485	Top2b	0.216133	0.263273	0.520594
ENSMUSG00000017491	Rarb	0.291822	0.309638	0.39854
ENSMUSG00000017493	Igfbp4	0.19541	0.21751	0.587081
ENSMUSG00000017548	Suz12	0.330096	0.330306	0.339599
ENSMUSG00000017615	Tnfaip1	0.289931	0.329348	0.380722
ENSMUSG00000017631	Abr	0.290387	0.30821	0.401403
ENSMUSG00000017639	Rab11fip4	0.326161	0.335136	0.338703
ENSMUSG00000017664	Slc35c2	0.177943	0.589232	0.232825
ENSMUSG00000017667	Zfp334	0.321179	0.343366	0.335454
ENSMUSG00000017670	Elmo2	0.296905	0.38968	0.313414
ENSMUSG00000017677	Wsb1	0.309191	0.3727	0.318109
ENSMUSG00000017679	Ttpal	0.307105	0.308162	0.384733
ENSMUSG00000017686	Rhot1	0.327861	0.341827	0.330312
ENSMUSG00000017707	Serinc3	0.095883	0.184219	0.719898
ENSMUSG00000017715	Pgs1	0.288629	0.368167	0.343204
ENSMUSG00000017721	Pigt	0.202379	0.339651	0.45797
ENSMUSG00000017734	Dbndd2	0.280174	0.434763	0.285063
ENSMUSG00000017740	Slc12a5	0.204419	0.316513	0.479069
ENSMUSG00000017747	Ghdc	0.196111	0.529156	0.274733
ENSMUSG00000017754	Pltp	0.24176	0.516454	0.241786
ENSMUSG00000017760	Ctsa	0.158319	0.515833	0.325848
ENSMUSG00000017764	Zswim1	0.305764	0.325841	0.368395
ENSMUSG00000017774	Myo1c	0.301288	0.329929	0.368784
ENSMUSG00000017776	Crk	0.0520582	0.112036	0.835906
ENSMUSG00000017778	Cox7c	0.080381	0.432062	0.487557
ENSMUSG00000017781	Pitpna	0.214161	0.329817	0.456022
ENSMUSG00000017801	Mlx	0.299569	0.388065	0.312366
ENSMUSG00000017802	Retreg3	0.322517	0.334088	0.343394
ENSMUSG00000017843	Ppp2r5c	0.206528	0.585566	0.207906
ENSMUSG00000017858	Ift52	0.273781	0.451629	0.27459
ENSMUSG00000017929	B4galt5	0.312915	0.358734	0.328351
ENSMUSG00000017943	Gdap1l1	0.0486845	0.438327	0.512989
ENSMUSG00000017978	Cadps2	0.326577	0.334068	0.339355
ENSMUSG00000017999	Ddx27	0.247976	0.342295	0.409729
ENSMUSG00000018001	Cyth3	0.315677	0.353498	0.330825
ENSMUSG00000018012	Rac3	0.164461	0.598093	0.237446
ENSMUSG00000018040	Rrp7a	0.327203	0.340995	0.331802
ENSMUSG00000018042	Cyb5r3	0.301651	0.396426	0.301924
ENSMUSG00000018068	Ints2	0.15599	0.267985	0.576025
ENSMUSG00000018076	Med13l	0.111741	0.727107	0.161152
ENSMUSG00000018102	Hist1h2bc	0.274988	0.30659	0.418421
ENSMUSG00000018160	Med1	0.292091	0.317794	0.390115
ENSMUSG00000018167	Stard3	0.32224	0.350086	0.327674
ENSMUSG00000018171	Vmp1	0.133614	0.680294	0.186092
ENSMUSG00000018189	Uchl5	0.279813	0.357463	0.362723
ENSMUSG00000018196	Glrx2	0.280014	0.393264	0.326722
ENSMUSG00000018199	Trove2	0.278828	0.301605	0.419567
ENSMUSG00000018209	Stk4	0.320901	0.3215	0.357598
ENSMUSG00000018217	Pmp22	0.0616861	0.346178	0.592136
ENSMUSG00000018239	Zcchc10	0.28616	0.409708	0.304132
ENSMUSG00000018286	Psmb6	0.143527	0.670069	0.186403
ENSMUSG00000018287	Spag7	0.318899	0.354112	0.326989
ENSMUSG00000018293	Pfn1	0.266362	0.421737	0.311901
ENSMUSG00000018322	Tomm34	0.305072	0.307479	0.387449
ENSMUSG00000018326	Ywhab	0.301675	0.302177	0.396148
ENSMUSG00000018334	Ksr1	0.266125	0.417355	0.31652
ENSMUSG00000018340	Anxa6	0.0330617	0.0403187	0.92662
ENSMUSG00000018347	Zkscan6	0.328095	0.343347	0.328558
ENSMUSG00000018363	Smurf2	0.321995	0.322224	0.355781
ENSMUSG00000018372	Cep95	0.324177	0.341134	0.334689
ENSMUSG00000018377	Vezf1	0.284924	0.38914	0.325936
ENSMUSG00000018378	Cuedc1	0.119579	0.662782	0.217639
ENSMUSG00000018379	Srsf1	0.237419	0.485674	0.276908
ENSMUSG00000018381	Abi3	0.100224	0.250588	0.649189
ENSMUSG00000018395	Kif3a	0.239147	0.412456	0.348397
ENSMUSG00000018398	2020-09-08	0.320126	0.339846	0.340028
ENSMUSG00000018401	Mtmr4	0.293879	0.395607	0.310514
ENSMUSG00000018405	Mrm1	0.287195	0.290533	0.422272
ENSMUSG00000018411	Mapt	0.0273323	0.330573	0.642095
ENSMUSG00000018412	Kansl1	0.221435	0.518418	0.260146
ENSMUSG00000018415	Gid4	0.281471	0.378267	0.340262
ENSMUSG00000018417	Myo1b	0.292873	0.408343	0.298784
ENSMUSG00000018425	Dhx40	0.321691	0.355684	0.322625
ENSMUSG00000018427	Ypel2	0.164816	0.552517	0.282667
ENSMUSG00000018428	Akap1	0.201746	0.348244	0.45001
ENSMUSG00000018433	Nol11	0.265126	0.363672	0.371202
ENSMUSG00000018442	Derl2	0.264481	0.28994	0.445579
ENSMUSG00000018446	C1qbp	0.27882	0.36072	0.36046
ENSMUSG00000018449	Rpain	0.234502	0.44183	0.323668
ENSMUSG00000018451	6330403K07Rik	0.324803	0.34026	0.334937
ENSMUSG00000018459	Slc13a3	0.32979	0.33034	0.33987
ENSMUSG00000018470	Kcnab3	0.318892	0.329898	0.351209
ENSMUSG00000018474	Chd3	0.222624	0.461634	0.315742
ENSMUSG00000018476	Kdm6b	0.24216	0.436977	0.320862
ENSMUSG00000018481	Appbp2	0.223036	0.471814	0.30515
ENSMUSG00000018501	Ncor1	0.116039	0.311095	0.572867
ENSMUSG00000018507	Trpv2	0.299997	0.30071	0.399293
ENSMUSG00000018509	Cenpv	0.232972	0.305877	0.461151
ENSMUSG00000018537	Pcgf2	0.326335	0.334893	0.338772
ENSMUSG00000018541	Cwc25	0.310179	0.355116	0.334705
ENSMUSG00000018547	Pip4k2b	0.214575	0.568432	0.216993
ENSMUSG00000018548	Trim37	0.326044	0.341482	0.332474
ENSMUSG00000018559	Ctdnep1	0.170415	0.2905	0.539085
ENSMUSG00000018565	Elp5	0.10796	0.281458	0.610582
ENSMUSG00000018567	Gabarap	0.320754	0.320918	0.358328
ENSMUSG00000018572	Phf23	0.213849	0.47075	0.3154
ENSMUSG00000018574	Acadvl	0.311294	0.354264	0.334442
ENSMUSG00000018583	G3bp1	0.297472	0.341432	0.361096
ENSMUSG00000018585	Atox1	0.31459	0.368079	0.317331
ENSMUSG00000018589	Glra2	0.1231	0.164854	0.712046
ENSMUSG00000018593	Sparc	0.331139	0.337494	0.331367
ENSMUSG00000018599	Mief2	0.287652	0.34425	0.368098
ENSMUSG00000018634	Crhr1	0.266094	0.287272	0.446634
ENSMUSG00000018648	Dusp14	0.285626	0.422568	0.291806
ENSMUSG00000018651	Tada2a	0.318755	0.359531	0.321714
ENSMUSG00000018659	Pnpo	0.271025	0.321968	0.407006
ENSMUSG00000018661	Cog1	0.293754	0.412467	0.293779
ENSMUSG00000018666	Cbx1	0.288263	0.404149	0.307588
ENSMUSG00000018669	Cdk5rap3	0.0271507	0.790627	0.182222
ENSMUSG00000018672	Copz2	0.319181	0.352392	0.328426
ENSMUSG00000018677	Slc25a39	0.31584	0.352669	0.331491
ENSMUSG00000018678	Sp2	0.215993	0.271024	0.512983
ENSMUSG00000018697	Aatf	0.144758	0.663811	0.191431
ENSMUSG00000018707	Dync1h1	0.320034	0.359006	0.320961
ENSMUSG00000018733	Pex12	0.0414868	0.275712	0.682801
ENSMUSG00000018736	Ndel1	0.267552	0.345077	0.387371
ENSMUSG00000018750	Zbtb4	0.0496115	0.724624	0.225765
ENSMUSG00000018761	Mpdu1	0.29356	0.408227	0.298213
ENSMUSG00000018765	Fxr2	0.313502	0.369346	0.317151
ENSMUSG00000018770	Atp5g3	0.0248792	0.330995	0.644126
ENSMUSG00000018774	Cd68	0.174213	0.507837	0.31795
ENSMUSG00000018796	Acsl1	0.225275	0.35542	0.419306
ENSMUSG00000018800	Abca5	0.309426	0.344908	0.345666
ENSMUSG00000018809	Smyd4	0.324316	0.32465	0.351034
ENSMUSG00000018820	Zfyve27	0.0566253	0.523669	0.419705
ENSMUSG00000018821	Avpi1	0.288278	0.367623	0.344099
ENSMUSG00000018830	Myh11	0.332022	0.334164	0.333814
ENSMUSG00000018841	Rad51d	0.268785	0.275012	0.456202
ENSMUSG00000018846	Pank3	0.207139	0.52142	0.271441
ENSMUSG00000018848	Rars	0.292802	0.36078	0.346417
ENSMUSG00000018849	Wwc1	0.326425	0.330751	0.342825
ENSMUSG00000018858	Mrpl58	0.311759	0.348872	0.339369
ENSMUSG00000018861	Fdxr	0.128027	0.359262	0.512711
ENSMUSG00000018865	Sult4a1	0.166431	0.531471	0.302098
ENSMUSG00000018882	Mrpl45	0.309397	0.344552	0.34605
ENSMUSG00000018906	P4ha2	0.327923	0.34288	0.329197
ENSMUSG00000018909	Arrb1	0.0502256	0.231713	0.718062
ENSMUSG00000018921	Pelp1	0.33174	0.334565	0.333695
ENSMUSG00000018923	Med11	0.319861	0.326167	0.353972
ENSMUSG00000018932	Map2k3	0.280886	0.397377	0.321737
ENSMUSG00000018965	Ywhah	0.321889	0.327954	0.350157
ENSMUSG00000018974	Sart3	0.304693	0.383279	0.312029
ENSMUSG00000018999	Slc35b4	0.305003	0.350007	0.34499
ENSMUSG00000019039	Dalrd3	0.207139	0.272714	0.520147
ENSMUSG00000019054	Fis1	0.0621595	0.551372	0.386469
ENSMUSG00000019055	Plod1	0.273904	0.436062	0.290034
ENSMUSG00000019066	Rab3d	0.260082	0.477847	0.262072
ENSMUSG00000019082	Slc25a22	0.181944	0.454008	0.364049
ENSMUSG00000019087	Atp6ap1	0.253417	0.360476	0.386107
ENSMUSG00000019124	Scrn1	0.215775	0.326612	0.457613
ENSMUSG00000019132	BC005537	0.318374	0.321989	0.359637
ENSMUSG00000019139	Isyna1	0.32252	0.353727	0.323753
ENSMUSG00000019143	Hars2	0.326099	0.334744	0.339157
ENSMUSG00000019146	Cacng2	0.258201	0.467909	0.27389
ENSMUSG00000019158	Tmem160	0.270076	0.270079	0.459845
ENSMUSG00000019173	Rab5c	0.206909	0.390403	0.402688
ENSMUSG00000019179	Mdh2	0.265351	0.348717	0.385932
ENSMUSG00000019188	H13	0.215371	0.326234	0.458395
ENSMUSG00000019189	Rnf145	0.169888	0.66019	0.169922
ENSMUSG00000019194	Scn1b	0.225563	0.237021	0.537415
ENSMUSG00000019210	Atp6v1e1	0.290565	0.398631	0.310804
ENSMUSG00000019232	Etnppl	0.129098	0.722475	0.148427
ENSMUSG00000019235	Rps6kl1	0.307988	0.335101	0.356911
ENSMUSG00000019254	Ppp1r12c	0.329947	0.334063	0.33599
ENSMUSG00000019261	Map1s	0.322582	0.323112	0.354306
ENSMUSG00000019295	Tmem129	0.283456	0.284444	0.4321
ENSMUSG00000019297	Nop9	0.283145	0.432392	0.284463
ENSMUSG00000019302	Atp6v0a1	0.282398	0.427663	0.289939
ENSMUSG00000019338	Zfp687	0.298068	0.391902	0.310029
ENSMUSG00000019362	D8Ertd738e	0.160284	0.396395	0.443321
ENSMUSG00000019370	Calm3	0.269823	0.389835	0.340342
ENSMUSG00000019373	Cops3	0.0643054	0.693165	0.242529
ENSMUSG00000019428	Fkbp8	0.276306	0.312607	0.411087
ENSMUSG00000019432	Ddx39b	0.185126	0.523967	0.290907
ENSMUSG00000019433	Gipc1	0.32142	0.339722	0.338858
ENSMUSG00000019437	Tlcd1	0.24698	0.492134	0.260886
ENSMUSG00000019461	Plscr3	0.224172	0.316539	0.459289
ENSMUSG00000019467	Arhgef25	0.0571513	0.796464	0.146385
ENSMUSG00000019470	Xab2	0.176282	0.628319	0.195398
ENSMUSG00000019471	Cdc37	0.291587	0.40832	0.300093
ENSMUSG00000019478	Rab4a	0.316613	0.31927	0.364117
ENSMUSG00000019494	Cops6	0.324079	0.351801	0.32412
ENSMUSG00000019505	Ubb	0.325891	0.344978	0.329131
ENSMUSG00000019518	Ap4m1	0.180294	0.622936	0.196769
ENSMUSG00000019528	Gyg	0.323496	0.350622	0.325882
ENSMUSG00000019558	Slc6a8	0.287129	0.313888	0.398983
ENSMUSG00000019578	Ubxn6	0.254764	0.385776	0.359461
ENSMUSG00000019579	Mydgf	0.0846514	0.27899	0.636359
ENSMUSG00000019590	Cyb561	0.183258	0.218944	0.597799
ENSMUSG00000019647	Sema6a	0.205778	0.298668	0.495555
ENSMUSG00000019659	Ccdc12	0.296612	0.30864	0.394748
ENSMUSG00000019689	Fmc1	0.204821	0.209336	0.585843
ENSMUSG00000019699	Akt3	0.26889	0.430779	0.300331
ENSMUSG00000019710	Mrpl24	0.295071	0.310657	0.394272
ENSMUSG00000019715	Gle1	0.294123	0.348522	0.357355
ENSMUSG00000019726	Lyst	0.263759	0.403963	0.332279
ENSMUSG00000019731	Slc35e1	0.155764	0.609904	0.234331
ENSMUSG00000019738	Polr2i	0.189894	0.61961	0.190496
ENSMUSG00000019761	Krt10	0.307723	0.325621	0.366657
ENSMUSG00000019763	Rmnd1	0.327655	0.337906	0.334439
ENSMUSG00000019772	Vip	0.286599	0.42654	0.28686
ENSMUSG00000019775	Rgs17	0.326751	0.328919	0.34433
ENSMUSG00000019777	Hdac2	0.00489857	0.94359	0.0515111
ENSMUSG00000019782	Rwdd1	0.309465	0.349812	0.340723
ENSMUSG00000019785	Clvs2	0.330652	0.333005	0.336343
ENSMUSG00000019790	Stxbp5	0.295509	0.31768	0.386811
ENSMUSG00000019791	Hint3	0.327814	0.339587	0.332599
ENSMUSG00000019794	Katna1	0.291322	0.310932	0.397746
ENSMUSG00000019795	Pcmt1	0.329787	0.332619	0.337594
ENSMUSG00000019796	Lrp11	0.000199946	0.999316	0.000484548
ENSMUSG00000019797	1700021F05Rik	0.251583	0.473251	0.275166
ENSMUSG00000019802	Sec63	0.168518	0.359112	0.47237
ENSMUSG00000019803	Nr2e1	0.331782	0.333851	0.334367
ENSMUSG00000019804	Snx3	0.240942	0.241785	0.517273
ENSMUSG00000019806	Aig1	0.22059	0.519612	0.259799
ENSMUSG00000019809	Pex3	0.258791	0.444245	0.296964
ENSMUSG00000019810	Fuca2	0.274859	0.275618	0.449523
ENSMUSG00000019813	Cep57l1	0.161797	0.537679	0.300524
ENSMUSG00000019814	Ltv1	0.220988	0.557898	0.221114
ENSMUSG00000019818	Cd164	0.165082	0.372559	0.462359
ENSMUSG00000019820	Utrn	0.3128	0.367539	0.319661
ENSMUSG00000019822	Smpd2	0.315726	0.357211	0.327063
ENSMUSG00000019828	Grm1	0.172761	0.191638	0.635601
ENSMUSG00000019831	Wasf1	0.298857	0.347158	0.353986
ENSMUSG00000019837	Gtf3c6	0.276833	0.367577	0.355591
ENSMUSG00000019841	Rev3l	0.322703	0.338998	0.338299
ENSMUSG00000019843	Fyn	0.332057	0.33223	0.335713
ENSMUSG00000019849	Prep	0.254354	0.342461	0.403185
ENSMUSG00000019851	Perp	0.326901	0.334256	0.338842
ENSMUSG00000019852	Arfgef3	0.243139	0.469045	0.287815
ENSMUSG00000019854	Reps1	0.331213	0.336625	0.332161
ENSMUSG00000019856	Fam184a	0.264458	0.264848	0.470694
ENSMUSG00000019857	Asf1a	0.088743	0.198327	0.71293
ENSMUSG00000019861	Gopc	0.304866	0.329406	0.365728
ENSMUSG00000019863	Qrsl1	0.316397	0.33749	0.346113
ENSMUSG00000019864	Rtn4ip1	0.323795	0.327689	0.348516
ENSMUSG00000019868	Vta1	0.212777	0.568747	0.218476
ENSMUSG00000019872	Smpdl3a	0.171863	0.493732	0.334405
ENSMUSG00000019873	Reep3	0.228241	0.323463	0.448295
ENSMUSG00000019874	Fabp7	0.143205	0.46091	0.395886
ENSMUSG00000019876	Pkib	0.308548	0.348132	0.34332
ENSMUSG00000019877	Serinc1	0.323915	0.334942	0.341143
ENSMUSG00000019878	Hsf2	0.2322	0.408816	0.358984
ENSMUSG00000019880	Rspo3	0.250002	0.479102	0.270896
ENSMUSG00000019883	Echdc1	0.0667854	0.110431	0.822783
ENSMUSG00000019888	Mgat4c	0.190516	0.432995	0.376489
ENSMUSG00000019889	Ptprk	0.28086	0.419831	0.299309
ENSMUSG00000019890	Nts	0.324164	0.350515	0.325322
ENSMUSG00000019891	Dcbld1	0.265477	0.462445	0.272078
ENSMUSG00000019894	Slc6a15	0.330871	0.330872	0.338257
ENSMUSG00000019897	Ccdc59	0.320925	0.326212	0.352863
ENSMUSG00000019906	Lin7a	0.230204	0.392921	0.376875
ENSMUSG00000019907	Ppp1r12a	0.134784	0.570521	0.294694
ENSMUSG00000019916	P4ha1	0.328396	0.343146	0.328458
ENSMUSG00000019920	Lims1	0.301942	0.375532	0.322526
ENSMUSG00000019923	Zwint	0.112007	0.584109	0.303884
ENSMUSG00000019927	Ube2d1	0.306533	0.386874	0.306592
ENSMUSG00000019929	Dcn	0.241316	0.456184	0.302501
ENSMUSG00000019943	Atp2b1	0.32184	0.346966	0.331194
ENSMUSG00000019947	Arid5b	0.326167	0.335523	0.33831
ENSMUSG00000019948	Actr6	0.232882	0.423193	0.343925
ENSMUSG00000019951	Uhrf1bp1l	0.326604	0.339589	0.333807
ENSMUSG00000019960	Dusp6	0.321473	0.334741	0.343786
ENSMUSG00000019961	Tmpo	0.0868979	0.637992	0.27511
ENSMUSG00000019966	Kitl	0.308569	0.319052	0.372379
ENSMUSG00000019969	Psen1	0.325824	0.348336	0.32584
ENSMUSG00000019970	Sgk1	0.252311	0.320531	0.427158
ENSMUSG00000019971	Cep290	0.240497	0.51824	0.241263
ENSMUSG00000019975	Ikbip	0.0791153	0.350551	0.570334
ENSMUSG00000019977	Hbs1l	0.0690686	0.834691	0.09624
ENSMUSG00000019978	Epb41l2	0.138929	0.473761	0.387311
ENSMUSG00000019979	Apaf1	0.223381	0.382265	0.394354
ENSMUSG00000019984	Med23	0.328888	0.337179	0.333933
ENSMUSG00000019986	Ahi1	0.324342	0.33274	0.342919
ENSMUSG00000019996	Map7	0.312496	0.357792	0.329713
ENSMUSG00000019997	Ccn2	0.332233	0.333818	0.333948
ENSMUSG00000019998	Stx7	0.0715952	0.65334	0.275065
ENSMUSG00000020003	Pex7	0.284335	0.363088	0.352578
ENSMUSG00000020009	Ifngr1	0.255572	0.484512	0.259916
ENSMUSG00000020015	Cdk17	0.112481	0.446629	0.440891
ENSMUSG00000020018	Snrpf	0.206594	0.206758	0.586647
ENSMUSG00000020022	Ndufa12	0.252157	0.26835	0.479493
ENSMUSG00000020023	Tmcc3	0.307859	0.373609	0.318532
ENSMUSG00000020024	Cep83	0.26711	0.410702	0.322188
ENSMUSG00000020027	Socs2	0.225915	0.297427	0.476658
ENSMUSG00000020029	Nudt4	0.299619	0.375007	0.325374
ENSMUSG00000020032	Nuak1	0.240413	0.356564	0.403023
ENSMUSG00000020034	Tcp11l2	0.107946	0.1736	0.718453
ENSMUSG00000020038	Cry1	0.236731	0.238224	0.525045
ENSMUSG00000020042	Btbd11	0.278808	0.434942	0.28625
ENSMUSG00000020044	Timp3	0.217233	0.303177	0.479589
ENSMUSG00000020048	Hsp90b1	0.304624	0.359357	0.336019
ENSMUSG00000020053	Igf1	0.1829	0.607696	0.209403
ENSMUSG00000020056	Washc3	0.244799	0.394317	0.360884
ENSMUSG00000020063	Sirt1	0.319182	0.361144	0.319674
ENSMUSG00000020064	Herc4	0.25639	0.472063	0.271547
ENSMUSG00000020069	Hnrnph3	0.32364	0.344997	0.331363
ENSMUSG00000020070	Rufy2	0.327647	0.327999	0.344354
ENSMUSG00000020074	Ccar1	0.099923	0.643929	0.256148
ENSMUSG00000020075	Ddx21	0.200963	0.399286	0.399751
ENSMUSG00000020076	Ddx50	0.216852	0.557622	0.225527
ENSMUSG00000020077	Srgn	0.125977	0.34546	0.528563
ENSMUSG00000020078	Vps26a	0.0562682	0.580702	0.363029
ENSMUSG00000020079	Supv3l1	0.199672	0.276075	0.524253
ENSMUSG00000020080	Hkdc1	0.132445	0.691574	0.175981
ENSMUSG00000020083	Fam241b	0.0619221	0.146216	0.791862
ENSMUSG00000020086	H2afy2	0.310774	0.375339	0.313887
ENSMUSG00000020087	Tysnd1	0.313843	0.366632	0.319524
ENSMUSG00000020088	Sar1a	0.327976	0.34377	0.328253
ENSMUSG00000020089	Ppa1	0.207813	0.563188	0.228999
ENSMUSG00000020091	Eif4ebp2	0.317562	0.343935	0.338503
ENSMUSG00000020097	Sgpl1	0.307043	0.339356	0.353601
ENSMUSG00000020099	Unc5b	0.180437	0.512721	0.306842
ENSMUSG00000020100	Slc29a3	0.237083	0.456104	0.306814
ENSMUSG00000020101	Vsir	0.310616	0.323496	0.365888
ENSMUSG00000020102	Slc16a7	0.270477	0.447313	0.28221
ENSMUSG00000020107	Anapc16	0.314209	0.346341	0.33945
ENSMUSG00000020108	Ddit4	0.00122453	0.00222459	0.996551
ENSMUSG00000020109	Dnajb12	0.240045	0.428426	0.331529
ENSMUSG00000020111	Micu1	0.26804	0.268495	0.463465
ENSMUSG00000020114	Cand1	0.324063	0.334378	0.341558
ENSMUSG00000020115	Tbk1	0.289684	0.394706	0.31561
ENSMUSG00000020116	Pno1	0.216789	0.286264	0.496948
ENSMUSG00000020121	Srgap1	0.212239	0.572007	0.215755
ENSMUSG00000020122	Egfr	0.136208	0.674688	0.189104
ENSMUSG00000020124	Usp15	0.276386	0.378384	0.34523
ENSMUSG00000020128	Vps54	0.157508	0.250649	0.591843
ENSMUSG00000020130	Tbc1d15	0.311571	0.32549	0.362939
ENSMUSG00000020131	Pcsk4	0.319498	0.357066	0.323436
ENSMUSG00000020132	Rab21	0.317378	0.365118	0.317504
ENSMUSG00000020133	2310011J03Rik	0.252299	0.39897	0.34873
ENSMUSG00000020134	Peli1	0.328304	0.342734	0.328961
ENSMUSG00000020135	Apc2	0.248239	0.38647	0.365291
ENSMUSG00000020137	Thap2	0.319065	0.321362	0.359572
ENSMUSG00000020140	Lgr5	0.293767	0.294133	0.4121
ENSMUSG00000020142	Slc1a4	0.252814	0.308483	0.438703
ENSMUSG00000020149	Rab1a	0.286698	0.4177	0.295602
ENSMUSG00000020150	Gamt	0.330563	0.33153	0.337908
ENSMUSG00000020151	Ptprr	0.274252	0.4175	0.308248
ENSMUSG00000020152	Actr2	0.261799	0.367349	0.370852
ENSMUSG00000020153	Ndufs7	0.226393	0.520968	0.252639
ENSMUSG00000020154	Ptprb	0.306313	0.326462	0.367225
ENSMUSG00000020156	Mum1	0.192615	0.482364	0.325021
ENSMUSG00000020163	Uqcr11	0.134314	0.317192	0.548493
ENSMUSG00000020166	Cnot2	0.297598	0.387598	0.314804
ENSMUSG00000020167	Tcf3	0.230818	0.427983	0.3412
ENSMUSG00000020170	Frs2	0.306825	0.317061	0.376114
ENSMUSG00000020171	Yeats4	0.328944	0.339528	0.331528
ENSMUSG00000020173	Cobl	0.212985	0.291139	0.495875
ENSMUSG00000020175	Rab36	0.316023	0.324633	0.359344
ENSMUSG00000020176	Grb10	0.319996	0.355838	0.324166
ENSMUSG00000020178	Adora2a	0.326373	0.339977	0.33365
ENSMUSG00000020180	Snrpd3	0.121365	0.129227	0.749408
ENSMUSG00000020181	Nav3	0.168547	0.37981	0.451644
ENSMUSG00000020184	Mdm2	0.286458	0.287684	0.425857
ENSMUSG00000020189	Osbpl8	0.325235	0.333337	0.341428
ENSMUSG00000020190	Mknk2	0.212145	0.575249	0.212606
ENSMUSG00000020196	Cabin1	0.319597	0.319628	0.360775
ENSMUSG00000020198	Ap3d1	0.100612	0.548947	0.350441
ENSMUSG00000020205	Phlda1	0.313744	0.355986	0.33027
ENSMUSG00000020211	Sf3a2	0.252845	0.27492	0.472235
ENSMUSG00000020216	Jsrp1	0.321917	0.352841	0.325242
ENSMUSG00000020219	Timm13	0.29019	0.416873	0.292936
ENSMUSG00000020220	Vps13d	0.28255	0.405389	0.312062
ENSMUSG00000020224	Llph	0.264287	0.461098	0.274615
ENSMUSG00000020225	Tmbim4	0.284141	0.39301	0.322849
ENSMUSG00000020230	Prmt2	0.329403	0.340643	0.329954
ENSMUSG00000020231	Dip2a	0.266417	0.391644	0.34194
ENSMUSG00000020232	Hmg20b	0.33292	0.333305	0.333775
ENSMUSG00000020235	Fzr1	0.302848	0.35285	0.344301
ENSMUSG00000020238	Ncln	0.329615	0.33042	0.339965
ENSMUSG00000020241	Col6a2	0.17435	0.549008	0.276642
ENSMUSG00000020246	Hcfc2	0.203964	0.586008	0.210028
ENSMUSG00000020248	Nfyb	0.311375	0.311377	0.377248
ENSMUSG00000020250	Txnrd1	0.283754	0.311165	0.405081
ENSMUSG00000020251	Glt8d2	0.329642	0.329892	0.340466
ENSMUSG00000020253	Ppm1m	0.283713	0.42627	0.290017
ENSMUSG00000020255	D10Wsu102e	0.149926	0.422857	0.427216
ENSMUSG00000020257	Wdr82	0.326964	0.32933	0.343706
ENSMUSG00000020260	Pofut2	0.196387	0.431561	0.372051
ENSMUSG00000020261	Slc36a1	0.229595	0.344781	0.425624
ENSMUSG00000020262	Adarb1	0.319511	0.328384	0.352105
ENSMUSG00000020263	Appl2	0.297199	0.405338	0.297463
ENSMUSG00000020265	Sumo3	0.309814	0.31021	0.379977
ENSMUSG00000020267	Hint1	0.0662199	0.73485	0.19893
ENSMUSG00000020268	Lyrm7	0.134752	0.604164	0.261084
ENSMUSG00000020271	Fbxw11	0.230949	0.286928	0.482123
ENSMUSG00000020273	Papolg	0.290965	0.310725	0.39831
ENSMUSG00000020275	Rel	0.331629	0.336702	0.331669
ENSMUSG00000020277	Pfkl	0.322716	0.352609	0.324675
ENSMUSG00000020280	Pus10	0.147864	0.362722	0.489414
ENSMUSG00000020282	Rhbdf1	0.250383	0.405784	0.343833
ENSMUSG00000020283	Pex13	0.245398	0.447989	0.306613
ENSMUSG00000020284	1810043G02Rik	0.180406	0.365909	0.453685
ENSMUSG00000020287	Mpg	0.247615	0.438282	0.314103
ENSMUSG00000020288	Ahsa2	0.283059	0.420714	0.296227
ENSMUSG00000020289	Nprl3	0.321726	0.353909	0.324365
ENSMUSG00000020290	Xpo1	0.296378	0.378972	0.32465
ENSMUSG00000020297	Nsg2	0.0542142	0.543544	0.402242
ENSMUSG00000020300	Cpeb4	0.25792	0.44226	0.299821
ENSMUSG00000020305	Asb3	0.294545	0.311588	0.393866
ENSMUSG00000020307	Cdc34	0.282351	0.370401	0.347248
ENSMUSG00000020308	Tpgs1	0.314266	0.321974	0.36376
ENSMUSG00000020309	Chac2	0.321281	0.331019	0.3477
ENSMUSG00000020311	Erlec1	0.127945	0.152672	0.719382
ENSMUSG00000020312	Shc2	0.210665	0.232731	0.556604
ENSMUSG00000020315	Sptbn1	0.319694	0.3198	0.360506
ENSMUSG00000020319	Wdpcp	0.253301	0.491009	0.25569
ENSMUSG00000020321	Mdh1	0.000277621	0.910135	0.0895876
ENSMUSG00000020326	Ccng1	0.0732205	0.334464	0.592315
ENSMUSG00000020328	Nudcd2	0.318531	0.334821	0.346649
ENSMUSG00000020329	Polrmt	0.286362	0.40282	0.310818
ENSMUSG00000020331	Hcn2	0.297566	0.364153	0.33828
ENSMUSG00000020333	Acsl6	0.317952	0.331239	0.35081
ENSMUSG00000020340	Cyfip2	0.292418	0.33127	0.376312
ENSMUSG00000020346	Mgat1	0.232133	0.47829	0.289576
ENSMUSG00000020349	Ppp2ca	0.289061	0.29406	0.416879
ENSMUSG00000020358	Hnrnpab	0.326064	0.32758	0.346357
ENSMUSG00000020361	Hspa4	0.327817	0.343535	0.328648
ENSMUSG00000020362	Cnot6	0.284183	0.325734	0.390083
ENSMUSG00000020366	Mapk9	0.270348	0.368933	0.360719
ENSMUSG00000020368	Canx	0.162058	0.64795	0.189992
ENSMUSG00000020372	Rack1	0.109822	0.731739	0.158438
ENSMUSG00000020374	Rasgef1c	0.263429	0.457467	0.279104
ENSMUSG00000020375	Rufy1	0.299983	0.32555	0.374466
ENSMUSG00000020376	Rnf130	0.332208	0.335567	0.332225
ENSMUSG00000020380	Rad50	0.246317	0.394913	0.35877
ENSMUSG00000020381	Mrnip	0.309381	0.311309	0.37931
ENSMUSG00000020385	Clk4	0.264639	0.321683	0.413677
ENSMUSG00000020386	Sar1b	0.325723	0.347867	0.32641
ENSMUSG00000020387	Jade2	0.294244	0.368919	0.336837
ENSMUSG00000020389	Cdkl3	0.326988	0.329046	0.343966
[truncated: 8,608 more rows]
