# Supplementary material for: Mitochondrial gene signature in the prefrontal cortex for differential susceptibility to chronic stress
Source: Sci Rep. 2020 Oct 27;10:18308. doi: 10.1038/s41598-020-75326-9 (PMC7591539; doi:10.1038/s41598-020-75326-9)
Supplement: Supplementary file 3 — Supplementary Table 2. [file 41598_2020_75326_MOESM3_ESM.xls]

## Sheet: Legend
Table S2_1	Gene set enrichment analysis based on the genes sets from KEGG of the contrast mCRS vs CTR in PFC. Column description: term (tested pathway), NGenes (number of detected genes associated with tested term), direction (direction of change; "up" or "down"), pvalue (p-value: two-tailed p-value for enrichment).
Table S2_2	Gene set enrichment analysis based on the genes sets from GO Biological processes (GOBP) of the contrast mCRS vs CTR in PFC. Column description: term (tested pathway), NGenes (number of detected genes associated with tested term), direction (direction of change; "up" or "down"), pvalue (p-value: two-tailed p-value for enrichment).
Table S2_3	Gene set enrichment analysis based on the genes sets from KEGG of the contrast mCRS vs CTR in NAc. Column description: term (tested pathway), NGenes (number of detected genes associated with tested term), direction (direction of change; "up" or "down"), pvalue (p-value: two-tailed p-value for enrichment).
Table S2_4	Gene set enrichment analysis based on the genes sets from GO Biological processes (GOBP)of the contrast mCRS vs CTR in NAc. Column description: term (tested pathway), NGenes (number of detected genes associated with tested term), direction (direction of change; "up" or "down"), pvalue (p-value: two-tailed p-value for enrichment).
Table S2_5	Gene set enrichment analysis based on the genes sets from KEGG of genes predicted by behavioural z-score in PFC. Column description: term (tested pathway), NGenes (number of detected genes associated with tested term), direction (direction of change; "up" or "down"), pvalue (p-value: two-tailed p-value for enrichment).

## Sheet: S2_1 PFC KEGG
Term	NGenes	Direction	PValue
KEGG_MM_RIBOSOME	123	Up	1.94681e-14
KEGG_MM_OXIDATIVE_PHOSPHORYLATION	102	Up	1.7931e-11
KEGG_MM_PARKINSONS_DISEASE	99	Up	1.03599e-09
KEGG_MM_HUNTINGTONS_DISEASE	144	Up	7.24378e-08
KEGG_MM_ALZHEIMERS_DISEASE	135	Up	3.97295e-05
KEGG_MM_GLYOXYLATE_AND_DICARBOXYLATE_METABOLISM	17	Up	0.00509424
KEGG_MM_CARDIAC_MUSCLE_CONTRACTION	55	Up	0.00668386
KEGG_MM_GLUTAMATERGIC_SYNAPSE	93	Down	0.00696355
KEGG_MM_PROTEASOME	38	Up	0.0127701
KEGG_MM_PROPANOATE_METABOLISM	26	Up	0.0134728
KEGG_MM_CITRATE_CYCLE	29	Up	0.017372
KEGG_MM_CIRCADIAN_ENTRAINMENT	75	Down	0.0283386
KEGG_MM_BLADDER_CANCER	24	Up	0.0351632
KEGG_MM_PROTEIN_EXPORT	21	Up	0.0352969
KEGG_MM_TYPE_II_DIABETES_MELLITUS	35	Down	0.0355659
KEGG_MM_CARBOHYDRATE_DIGESTION_AND_ABSORPTION	24	Down	0.0372798
KEGG_MM_AMOEBIASIS	50	Down	0.0374698
KEGG_MM_CHAGAS_DISEASE	63	Down	0.0505211
KEGG_MM_MAPK_SIGNALING_PATHWAY	191	Down	0.0561381
KEGG_MM_PYRUVATE_METABOLISM	33	Up	0.0700748
KEGG_MM_SALIVARY_SECRETION	48	Down	0.0714716
KEGG_MM_NICOTINE_ADDICTION	32	Down	0.0733038
KEGG_MM_RNA_POLYMERASE	26	Up	0.0738104
KEGG_MM_WNT_SIGNALING_PATHWAY	100	Down	0.0752582
KEGG_MM_INSULIN_SECRETION	60	Down	0.0783359
KEGG_MM_GASTRIC_ACID_SECRETION	53	Down	0.0814178
KEGG_MM_BUTANOATE_METABOLISM	18	Up	0.0831821
KEGG_MM_HTLV-I_INFECTION	169	Down	0.0835555
KEGG_MM_VALINE_LEUCINE_AND_ISOLEUCINE_DEGRADATION	39	Up	0.0843397
KEGG_MM_NICOTINATE_AND_NICOTINAMIDE_METABOLISM	12	Up	0.0856873
KEGG_MM_GNRH_SIGNALING_PATHWAY	64	Down	0.0860406
KEGG_MM_NOTCH_SIGNALING_PATHWAY	39	Down	0.0861383
KEGG_MM_TASTE_TRANSDUCTION	15	Down	0.09348
KEGG_MM_CALCIUM_SIGNALING_PATHWAY	116	Down	0.0951526
KEGG_MM_METABOLISM_OF_XENOBIOTICS_BY_CYTOCHROME_P450	24	Up	0.0984126
KEGG_MM_GLYCOSAMINOGLYCAN_DEGRADATION	13	Down	0.111078
KEGG_MM_APOPTOSIS	52	Down	0.115923
KEGG_MM_TOLL-LIKE_RECEPTOR_SIGNALING_PATHWAY	46	Down	0.116269
KEGG_MM_VEGF_SIGNALING_PATHWAY	46	Down	0.11859
KEGG_MM_AUTOIMMUNE_THYROID_DISEASE	7	Down	0.119065
KEGG_MM_ALLOGRAFT_REJECTION	7	Down	0.119065
KEGG_MM_GRAFT-VERSUS-HOST_DISEASE	7	Down	0.119065
KEGG_MM_OLFACTORY_TRANSDUCTION	16	Down	0.120886
KEGG_MM_AMPHETAMINE_ADDICTION	56	Down	0.12282
KEGG_MM_DOPAMINERGIC_SYNAPSE	107	Down	0.124538
KEGG_MM_GLYCOSPHINGOLIPID_BIOSYNTHESIS_LACTO_NEOLACTO_SERIES	12	Down	0.1303
KEGG_MM_B_CELL_RECEPTOR_SIGNALING_PATHWAY	50	Down	0.131035
KEGG_MM_TYROSINE_METABOLISM	16	Down	0.139151
KEGG_MM_RETINOL_METABOLISM	9	Up	0.140677
KEGG_MM_PANCREATIC_SECRETION	49	Down	0.14211
KEGG_MM_ENDOCYTOSIS	158	Down	0.143977
KEGG_MM_ENDOCRINE_AND_OTHER_FACTOR	37	Down	0.155647
KEGG_MM_BIOSYNTHESIS_OF_UNSATURATED_FATTY_ACIDS	16	Down	0.160042
KEGG_MM_ADIPOCYTOKINE_SIGNALING_PATHWAY	50	Down	0.164094
KEGG_MM_JAK-STAT_SIGNALING_PATHWAY	63	Down	0.165055
KEGG_MM_TRYPTOPHAN_METABOLISM	18	Up	0.169591
KEGG_MM_AMYOTROPHIC_LATERAL_SCLEROSIS	41	Down	0.169937
KEGG_MM_ALCOHOLISM	96	Up	0.170303
KEGG_MM_PROTEIN_PROCESSING_IN_ENDOPLASMIC_RETICULUM	146	Up	0.173232
KEGG_MM_RETROGRADE_ENDOCANNABINOID_SIGNALING	82	Down	0.173637
KEGG_MM_LEGIONELLOSIS	28	Up	0.179122
KEGG_MM_RHEUMATOID_ARTHRITIS	31	Up	0.18252
KEGG_MM_TGF-BETA_SIGNALING_PATHWAY	55	Down	0.182855
KEGG_MM_RIBOFLAVIN_METABOLISM	6	Down	0.183577
KEGG_MM_BILE_SECRETION	36	Down	0.19043
KEGG_MM_SYSTEMIC_LUPUS_ERYTHEMATOSUS	29	Up	0.192775
KEGG_MM_ECM-RECEPTOR_INTERACTION	39	Down	0.202294
KEGG_MM_ALDOSTERONE-REGULATED_SODIUM_REABSORPTION	27	Down	0.203318
KEGG_MM_METABOLIC_PATHWAYS	765	Up	0.203678
KEGG_MM_PHOSPHATIDYLINOSITOL_SIGNALING_SYSTEM	68	Down	0.204895
KEGG_MM_STEROID_BIOSYNTHESIS	11	Up	0.205314
KEGG_MM_VIRAL_MYOCARDITIS	32	Down	0.212144
KEGG_MM_TIGHT_JUNCTION	81	Down	0.214501
KEGG_MM_RNA_TRANSPORT	132	Up	0.215803
KEGG_MM_GAP_JUNCTION	65	Down	0.218799
KEGG_MM_RIG-I-LIKE_RECEPTOR_SIGNALING_PATHWAY	33	Down	0.220415
KEGG_MM_MALARIA	12	Down	0.224419
KEGG_MM_MORPHINE_ADDICTION	71	Down	0.227861
KEGG_MM_PEROXISOME	65	Up	0.230192
KEGG_MM_CELL_ADHESION_MOLECULES	61	Down	0.236284
KEGG_MM_BASE_EXCISION_REPAIR	24	Down	0.2376
KEGG_MM_PENTOSE_AND_GLUCURONATE_INTERCONVERSIONS	11	Down	0.23949
KEGG_MM_PRION_DISEASES	23	Down	0.24507
KEGG_MM_OSTEOCLAST_DIFFERENTIATION	76	Down	0.245481
KEGG_MM_AFRICAN_TRYPANOSOMIASIS	13	Down	0.247836
KEGG_MM_STEROID_HORMONE_BIOSYNTHESIS	8	Up	0.248432
KEGG_MM_LEUKOCYTE_TRANSENDOTHELIAL_MIGRATION	64	Down	0.251478
KEGG_MM_PHAGOSOME	80	Up	0.251897
KEGG_MM_PROTEIN_DIGESTION_AND_ABSORPTION	28	Down	0.25294
KEGG_MM_FC_GAMMA_R-MEDIATED_PHAGOCYTOSIS	67	Down	0.260478
KEGG_MM_SPHINGOLIPID_METABOLISM	30	Down	0.262248
KEGG_MM_ACUTE_MYELOID_LEUKEMIA	45	Down	0.263613
KEGG_MM_SMALL_CELL_LUNG_CANCER	54	Down	0.273491
KEGG_MM_AXON_GUIDANCE	111	Down	0.276665
KEGG_MM_BASAL_TRANSCRIPTION_FACTORS	36	Up	0.290759
KEGG_MM_DNA_REPLICATION	26	Down	0.295208
KEGG_MM_GABAERGIC_SYNAPSE	73	Down	0.297186
KEGG_MM_NATURAL_KILLER_CELL_MEDIATED_CYTOTOXICITY	53	Down	0.297607
KEGG_MM_BASAL_CELL_CARCINOMA	28	Down	0.304449
KEGG_MM_PANTOTHENATE_AND_COA_BIOSYNTHESIS	11	Up	0.306142
KEGG_MM_NON-HOMOLOGOUS_END-JOINING	11	Down	0.307969
KEGG_MM_HEPATITIS_B	91	Down	0.308267
KEGG_MM_COLLECTING_DUCT_ACID_SECRETION	16	Up	0.313987
KEGG_MM_GALACTOSE_METABOLISM	18	Down	0.317559
KEGG_MM_PATHWAYS_IN_CANCER	207	Down	0.323861
KEGG_MM_INOSITOL_PHOSPHATE_METABOLISM	52	Down	0.331252
KEGG_MM_FRUCTOSE_AND_MANNOSE_METABOLISM	29	Up	0.333935
KEGG_MM_MELANOGENESIS	64	Down	0.338918
KEGG_MM_MISMATCH_REPAIR	20	Down	0.349059
KEGG_MM_TOXOPLASMOSIS	68	Down	0.354469
KEGG_MM_ARRHYTHMOGENIC_RIGHT_VENTRICULAR_CARDIOMYOPATHY	48	Up	0.360877
KEGG_MM_CHEMOKINE_SIGNALING_PATHWAY	103	Down	0.361346
KEGG_MM_NON-SMALL_CELL_LUNG_CANCER	45	Down	0.368216
KEGG_MM_CYSTEINE_AND_METHIONINE_METABOLISM	23	Down	0.385261
KEGG_MM_GLIOMA	53	Down	0.390852
KEGG_MM_FC_EPSILON_RI_SIGNALING_PATHWAY	42	Down	0.407476
KEGG_MM_LONG-TERM_DEPRESSION	46	Down	0.416719
KEGG_MM_CHEMICAL_CARCINOGENESIS	21	Up	0.423099
KEGG_MM_PANCREATIC_CANCER	55	Down	0.427523
KEGG_MM_DRUG_METABOLISM_OTHER_ENZYMES	14	Down	0.427719
KEGG_MM_AMINOACYL-TRNA_BIOSYNTHESIS	40	Down	0.430416
KEGG_MM_OTHER_TYPES_OF_O-GLYCAN_BIOSYNTHESIS	22	Down	0.43094
KEGG_MM_GLYCOSAMINOGLYCAN_BIOSYNTHESIS_CHONDROITIN_DERMATAN_SULFATE	14	Down	0.434301
KEGG_MM_HISTIDINE_METABOLISM	16	Up	0.437771
KEGG_MM_SYNTHESIS_AND_DEGRADATION_OF_KETONE_BODIES	7	Up	0.437786
KEGG_MM_PROXIMAL_TUBULE_BICARBONATE_RECLAMATION	15	Down	0.438431
KEGG_MM_NUCLEOTIDE_EXCISION_REPAIR	40	Down	0.443284
KEGG_MM_CHOLINERGIC_SYNAPSE	86	Down	0.445278
KEGG_MM_PRIMARY_IMMUNODEFICIENCY	9	Down	0.445716
KEGG_MM_SPLICEOSOME	120	Up	0.448296
KEGG_MM_PENTOSE_PHOSPHATE_PATHWAY	16	Up	0.449725
KEGG_MM_COCAINE_ADDICTION	41	Down	0.45624
KEGG_MM_HIF-1_SIGNALING_PATHWAY	77	Down	0.464562
KEGG_MM_ADHERENS_JUNCTION	54	Down	0.47051
KEGG_MM_NEUROTROPHIN_SIGNALING_PATHWAY	101	Down	0.474848
KEGG_MM_MEASLES	64	Down	0.477537
KEGG_MM_GLYCEROPHOSPHOLIPID_METABOLISM	58	Down	0.477872
KEGG_MM_FATTY_ACID_METABOLISM	32	Up	0.477888
KEGG_MM_HIPPO_SIGNALING_PATHWAY	103	Down	0.480278
KEGG_MM_RNA_DEGRADATION	59	Down	0.483281
KEGG_MM_GLYCOSAMINOGLYCAN_BIOSYNTHESIS_HEPARAN_SULFATE_HEPARIN	21	Down	0.490771
KEGG_MM_PRIMARY_BILE_ACID_BIOSYNTHESIS	6	Up	0.491732
KEGG_MM_NF-KAPPA_B_SIGNALING_PATHWAY	39	Down	0.499358
KEGG_MM_ALPHA-LINOLENIC_ACID_METABOLISM	7	Up	0.500314
KEGG_MM_SNARE_INTERACTIONS_IN_VESICULAR_TRANSPORT	31	Up	0.512554
KEGG_MM_RENAL_CELL_CARCINOMA	59	Up	0.532472
KEGG_MM_FANCONI_ANEMIA_PATHWAY	29	Down	0.532687
KEGG_MM_COMPLEMENT_AND_COAGULATION_CASCADES	15	Up	0.539622
KEGG_MM_RENIN-ANGIOTENSIN_SYSTEM	8	Down	0.542375
KEGG_MM_STAPHYLOCOCCUS_AUREUS_INFECTION	13	Down	0.542406
KEGG_MM_GLUTATHIONE_METABOLISM	37	Up	0.549443
KEGG_MM_PHOTOTRANSDUCTION	7	Down	0.54992
KEGG_MM_BETA-ALANINE_METABOLISM	20	Up	0.551038
KEGG_MM_ERBB_SIGNALING_PATHWAY	73	Down	0.551608
KEGG_MM_HEPATITIS_C	75	Down	0.570891
KEGG_MM_CHRONIC_MYELOID_LEUKEMIA	60	Down	0.573012
KEGG_MM_PYRIMIDINE_METABOLISM	75	Up	0.58297
KEGG_MM_GLYCOLYSIS_GLUCONEOGENESIS	37	Up	0.584019
KEGG_MM_REGULATION_OF_AUTOPHAGY	18	Down	0.587648
KEGG_MM_DRUG_METABOLISM_CYTOCHROME_P450	20	Up	0.590106
KEGG_MM_DILATED_CARDIOMYOPATHY	58	Down	0.590292
KEGG_MM_TYPE_I_DIABETES_MELLITUS	14	Down	0.599936
KEGG_MM_SULFUR_METABOLISM	9	Down	0.606022
KEGG_MM_RIBOSOME_BIOGENESIS_IN_EUKARYOTES	67	Up	0.610427
KEGG_MM_HOMOLOGOUS_RECOMBINATION	18	Up	0.616249
KEGG_MM_N-GLYCAN_BIOSYNTHESIS	46	Down	0.619524
KEGG_MM_VASCULAR_SMOOTH_MUSCLE_CONTRACTION	74	Down	0.620794
KEGG_MM_THYROID_CANCER	20	Up	0.62236
KEGG_MM_ASCORBATE_AND_ALDARATE_METABOLISM	6	Up	0.626472
KEGG_MM_LONG-TERM_POTENTIATION	62	Down	0.628156
KEGG_MM_MRNA_SURVEILLANCE_PATHWAY	77	Down	0.629328
KEGG_MM_AMINO_SUGAR_AND_NUCLEOTIDE_SUGAR_METABOLISM	37	Down	0.632978
KEGG_MM_EPSTEIN-BARR_VIRUS_INFECTION	142	Down	0.636916
KEGG_MM_MELANOMA	46	Down	0.640859
KEGG_MM_MUCIN_TYPE_O-GLYCAN_BIOSYNTHESIS	13	Down	0.656376
KEGG_MM_OTHER_GLYCAN_DEGRADATION	16	Down	0.657265
KEGG_MM_SYNAPTIC_VESICLE_CYCLE	54	Down	0.657752
KEGG_MM_SALMONELLA_INFECTION	50	Down	0.658812
KEGG_MM_HERPES_SIMPLEX_INFECTION	104	Down	0.673077
KEGG_MM_TAURINE_AND_HYPOTAURINE_METABOLISM	6	Up	0.682683
KEGG_MM_GLYCOSPHINGOLIPID_BIOSYNTHESIS_GANGLIO_SERIES	15	Up	0.683852
KEGG_MM_ONE_CARBON_POOL_BY_FOLATE	12	Down	0.684867
KEGG_MM_BACTERIAL_INVASION_OF_EPITHELIAL_CELLS	56	Down	0.687545
KEGG_MM_FATTY_ACID_ELONGATION	19	Down	0.688274
KEGG_MM_T_CELL_RECEPTOR_SIGNALING_PATHWAY	66	Down	0.694256
KEGG_MM_VITAMIN_DIGESTION_AND_ABSORPTION	11	Down	0.695825
KEGG_MM_COLORECTAL_CANCER	53	Down	0.704646
KEGG_MM_P53_SIGNALING_PATHWAY	40	Down	0.709962
KEGG_MM_PROGESTERONE	64	Up	0.712207
KEGG_MM_CELL_CYCLE	85	Up	0.713659
KEGG_MM_LEISHMANIASIS	33	Down	0.720614
KEGG_MM_DORSO-VENTRAL_AXIS_FORMATION	18	Down	0.720741
KEGG_MM_CYTOSOLIC_DNA-SENSING_PATHWAY	29	Down	0.726423
KEGG_MM_PORPHYRIN_AND_CHLOROPHYLL_METABOLISM	20	Up	0.733422
KEGG_MM_UBIQUINONE_AND_OTHER_TERPENOID	7	Down	0.734085
KEGG_MM_STARCH_AND_SUCROSE_METABOLISM	18	Up	0.739147
KEGG_MM_2-OXOCARBOXYLIC_ACID_METABOLISM	13	Up	0.743667
KEGG_MM_INFLUENZA_A	86	Down	0.74446
KEGG_MM_SEROTONERGIC_SYNAPSE	73	Down	0.75538
KEGG_MM_ETHER_LIPID_METABOLISM	19	Down	0.757823
KEGG_MM_SELENOCOMPOUND_METABOLISM	12	Down	0.758147
KEGG_MM_HEMATOPOIETIC_CELL_LINEAGE	24	Down	0.758625
KEGG_MM_GLYCOSYLPHOSPHATIDYLINOSITOL	22	Up	0.769014
KEGG_MM_ARGININE_AND_PROLINE_METABOLISM	40	Down	0.78751
KEGG_MM_VASOPRESSIN-REGULATED_WATER_REABSORPTION	37	Down	0.788626
KEGG_MM_GLYCOSAMINOGLYCAN_BIOSYNTHESIS_KERATAN_SULFATE	9	Down	0.789586
KEGG_MM_ANTIGEN_PROCESSING_AND_PRESENTATION	36	Down	0.796368
KEGG_MM_TERPENOID_BACKBONE_BIOSYNTHESIS	18	Up	0.79639
KEGG_MM_FOCAL_ADHESION	136	Down	0.796484
KEGG_MM_PROSTATE_CANCER	70	Up	0.798011
KEGG_MM_PHENYLALANINE_METABOLISM	8	Up	0.827556
KEGG_MM_HYPERTROPHIC_CARDIOMYOPATHY	55	Up	0.846591
KEGG_MM_INTESTINAL_IMMUNE_NETWORK_FOR_IGA_PRODUCTION	6	Down	0.849756
KEGG_MM_FOLATE_BIOSYNTHESIS	9	Up	0.851224
KEGG_MM_PERTUSSIS	33	Up	0.851334
KEGG_MM_FAT_DIGESTION_AND_ABSORPTION	10	Up	0.867837
KEGG_MM_INSULIN_SIGNALING_PATHWAY	108	Down	0.869938
KEGG_MM_LYSOSOME	102	Up	0.870355
KEGG_MM_UBIQUITIN_MEDIATED_PROTEOLYSIS	113	Down	0.875561
KEGG_MM_ABC_TRANSPORTERS	25	Down	0.89556
KEGG_MM_CYTOKINE-CYTOKINE_RECEPTOR_INTERACTION	63	Down	0.900011
KEGG_MM_SULFUR_RELAY_SYSTEM	9	Down	0.905589
KEGG_MM_MINERAL_ABSORPTION	23	Down	0.913571
KEGG_MM_GLYCINE_SERINE_AND_THREONINE_METABOLISM	21	Down	0.915675
KEGG_MM_OOCYTE_MEIOSIS	80	Down	0.923929
KEGG_MM_HEDGEHOG_SIGNALING_PATHWAY	28	Up	0.926133
KEGG_MM_GLYCOSPHINGOLIPID_BIOSYNTHESIS_GLOBO_SERIES	10	Up	0.926297
KEGG_MM_MTOR_SIGNALING_PATHWAY	55	Down	0.929493
KEGG_MM_PURINE_METABOLISM	118	Down	0.931106
KEGG_MM_LYSINE_DEGRADATION	28	Up	0.946793
KEGG_MM_TRANSCRIPTIONAL_MISREGULATION_IN_CANCER	100	Down	0.947371
KEGG_MM_NEUROACTIVE_LIGAND	125	Up	0.950893
KEGG_MM_NOD-LIKE_RECEPTOR_SIGNALING_PATHWAY	27	Down	0.956605
KEGG_MM_REGULATION_OF_ACTIN_CYTOSKELETON	146	Up	0.957965
KEGG_MM_PI3K-AKT_SIGNALING_PATHWAY	201	Down	0.974505
KEGG_MM_ARACHIDONIC_ACID_METABOLISM	24	Down	0.97598
KEGG_MM_PPAR_SIGNALING_PATHWAY	38	Up	0.977505
KEGG_MM_ALANINE_ASPARTATE_AND_GLUTAMATE_METABOLISM	25	Up	0.981926
KEGG_MM_VIRAL_CARCINOGENESIS	127	Down	0.984429
KEGG_MM_CIRCADIAN_RHYTHM	28	Down	0.987077
KEGG_MM_ENDOMETRIAL_CANCER	42	Down	0.987145
KEGG_MM_GLYCEROLIPID_METABOLISM	30	Up	0.990211
KEGG_MM_TUBERCULOSIS	89	Down	0.997869

## Sheet: S2_2 PFC GOBP
Term	NGenes	Direction	PValue
AEROBIC RESPIRATION%GOBP%GO:0009060	47	Up	2.34222e-09
CYTOPLASMIC TRANSLATION%GOBP%GO:0002181	51	Up	2.87078e-07
RIBOSOMAL SMALL SUBUNIT BIOGENESIS%GOBP%GO:0042274	57	Up	9.71018e-06
MITOCHONDRIAL ELECTRON TRANSPORT, CYTOCHROME C TO OXYGEN%GOBP%GO:0006123	8	Up	1.65454e-05
AEROBIC ELECTRON TRANSPORT CHAIN%GOBP%GO:0019646	8	Up	1.65454e-05
ATP SYNTHESIS COUPLED ELECTRON TRANSPORT%GOBP%GO:0042773	41	Up	2.08748e-05
MITOCHONDRIAL ATP SYNTHESIS COUPLED ELECTRON TRANSPORT%GOBP%GO:0042775	41	Up	2.08748e-05
CELLULAR RESPIRATION%GOBP%GO:0045333	102	Up	4.44501e-05
OXIDATIVE PHOSPHORYLATION%GOBP%GO:0006119	48	Up	4.49832e-05
MITOCHONDRIAL ELECTRON TRANSPORT, UBIQUINOL TO CYTOCHROME C%GOBP%GO:0006122	11	Up	4.65143e-05
NEGATIVE REGULATION OF UBIQUITIN PROTEIN LIGASE ACTIVITY%GOBP%GO:1904667	7	Up	5.247e-05
RIBOSOMAL SMALL SUBUNIT ASSEMBLY%GOBP%GO:0000028	17	Up	9.16814e-05
POSITIVE REGULATION OF INTRINSIC APOPTOTIC SIGNALING PATHWAY BY P53 CLASS MEDIATOR%GOBP%GO:1902255	6	Up	9.63951e-05
ENERGY COUPLED PROTON TRANSPORT, DOWN ELECTROCHEMICAL GRADIENT%GOBP%GO:0015985	14	Up	0.000153752
ATP SYNTHESIS COUPLED PROTON TRANSPORT%GOBP%GO:0015986	14	Up	0.000153752
RIBOSOME ASSEMBLY%GOBP%GO:0042255	55	Up	0.000226183
ENERGY DERIVATION BY OXIDATION OF ORGANIC COMPOUNDS%GOBP%GO:0015980	136	Up	0.000339081
RIBOSOMAL LARGE SUBUNIT BIOGENESIS%GOBP%GO:0042273	63	Up	0.000397348
CELLULAR IRON ION HOMEOSTASIS%GOBP%GO:0006879	26	Up	0.00048778
ATP METABOLIC PROCESS%GOBP%GO:0046034	111	Up	0.000489596
MITOCHONDRIAL RESPIRATORY CHAIN COMPLEX ASSEMBLY%GOBP%GO:0033108	68	Up	0.000778168
RRNA PROCESSING%GOBP%GO:0006364	128	Up	0.000847634
GENERATION OF PRECURSOR METABOLITES AND ENERGY%GOBP%GO:0006091	174	Up	0.000887881
PURINE RIBONUCLEOSIDE TRIPHOSPHATE METABOLIC PROCESS%GOBP%GO:0009205	128	Up	0.000912876
ELECTRON TRANSPORT CHAIN%GOBP%GO:0022900	60	Up	0.00100985
RIBOSOME BIOGENESIS%GOBP%GO:0042254	192	Up	0.00109875
REGULATION OF UBIQUITIN PROTEIN LIGASE ACTIVITY%GOBP%GO:1904666	10	Up	0.00112581
RESPIRATORY ELECTRON TRANSPORT CHAIN%GOBP%GO:0022904	58	Up	0.00115385
PURINE NUCLEOSIDE MONOPHOSPHATE METABOLIC PROCESS%GOBP%GO:0009126	130	Up	0.00115556
PURINE RIBONUCLEOSIDE MONOPHOSPHATE METABOLIC PROCESS%GOBP%GO:0009167	130	Up	0.00115556
RIBONUCLEOSIDE TRIPHOSPHATE METABOLIC PROCESS%GOBP%GO:0009199	131	Up	0.00130398
MITOCHONDRIAL RESPIRATORY CHAIN COMPLEX I ASSEMBLY%GOBP%GO:0032981	39	Up	0.0013047
NADH DEHYDROGENASE COMPLEX ASSEMBLY%GOBP%GO:0010257	39	Up	0.0013047
ENDONUCLEOLYTIC CLEAVAGE INVOLVED IN RRNA PROCESSING%GOBP%GO:0000478	11	Up	0.00134513
ENDONUCLEOLYTIC CLEAVAGE OF TRICISTRONIC RRNA TRANSCRIPT (SSU-RRNA, 5.8S RRNA, LSU-RRNA)%GOBP%GO:0000479	11	Up	0.00134513
POSITIVE REGULATION OF INTRINSIC APOPTOTIC SIGNALING PATHWAY IN RESPONSE TO DNA DAMAGE%GOBP%GO:1902231	9	Up	0.00160998
PURINE NUCLEOSIDE TRIPHOSPHATE METABOLIC PROCESS%GOBP%GO:0009144	134	Up	0.00164453
RRNA METABOLIC PROCESS%GOBP%GO:0016072	141	Up	0.00166905
NUCLEOSIDE MONOPHOSPHATE METABOLIC PROCESS%GOBP%GO:0009123	141	Up	0.00195495
TRICARBOXYLIC ACID CYCLE%GOBP%GO:0006099	20	Up	0.00244637
RENAL ABSORPTION%GOBP%GO:0070293	5	Down	0.00252523
NUCLEOSIDE TRIPHOSPHATE METABOLIC PROCESS%GOBP%GO:0009141	149	Up	0.00255524
HYALURONAN CATABOLIC PROCESS%GOBP%GO:0030214	5	Down	0.0025641
TRANSLATION%GOBP%GO:0006412	204	Up	0.00267828
RIBONUCLEOSIDE MONOPHOSPHATE METABOLIC PROCESS%GOBP%GO:0009161	134	Up	0.00270467
POTASSIUM ION TRANSPORT%GOBP%GO:0006813	87	Down	0.00280009
POTASSIUM ION TRANSMEMBRANE TRANSPORT%GOBP%GO:0071805	77	Down	0.00280818
CELLULAR POTASSIUM ION TRANSPORT%GOBP%GO:0071804	77	Down	0.00280818
PEPTIDE BIOSYNTHETIC PROCESS%GOBP%GO:0043043	213	Up	0.00314495
NUCLEAR MEMBRANE ORGANIZATION%GOBP%GO:0071763	5	Down	0.00374502
PROTON TRANSMEMBRANE TRANSPORT%GOBP%GO:1902600	37	Up	0.00388394
POSITIVE REGULATION OF LONG-TERM SYNAPTIC DEPRESSION%GOBP%GO:1900454	7	Down	0.00408377
CYCLIC NUCLEOTIDE BIOSYNTHETIC PROCESS%GOBP%GO:0009190	10	Down	0.00447235
CYCLIC PURINE NUCLEOTIDE METABOLIC PROCESS%GOBP%GO:0052652	10	Down	0.00447235
NEGATIVE REGULATION OF RESPONSE TO REACTIVE OXYGEN SPECIES%GOBP%GO:1901032	19	Up	0.00475674
NEGATIVE REGULATION OF CELLULAR RESPONSE TO DRUG%GOBP%GO:2001039	19	Up	0.00475674
NEGATIVE REGULATION OF HYDROGEN PEROXIDE-INDUCED CELL DEATH%GOBP%GO:1903206	19	Up	0.00475674
PROTEASOMAL UBIQUITIN-INDEPENDENT PROTEIN CATABOLIC PROCESS%GOBP%GO:0010499	19	Up	0.00475902
CEREBELLUM MORPHOGENESIS%GOBP%GO:0021587	39	Down	0.00486341
ACTOMYOSIN STRUCTURE ORGANIZATION%GOBP%GO:0031032	48	Down	0.00487555
TRANS-SYNAPTIC SIGNALING, MODULATING SYNAPTIC TRANSMISSION%GOBP%GO:0099550	10	Up	0.00507227
RIBOSOMAL LARGE SUBUNIT ASSEMBLY%GOBP%GO:0000027	28	Up	0.0054842
CELLULAR RESPONSE TO STEROL DEPLETION%GOBP%GO:0071501	8	Down	0.00577877
SREBP SIGNALING PATHWAY%GOBP%GO:0032933	8	Down	0.00577877
RESPONSE TO STEROL DEPLETION%GOBP%GO:0006991	8	Down	0.00577877
ACTIN FILAMENT REORGANIZATION%GOBP%GO:0090527	7	Down	0.00580742
ANAGEN%GOBP%GO:0042640	6	Down	0.00602873
ENDONUCLEOLYTIC CLEAVAGE IN ITS1 TO SEPARATE SSU-RRNA FROM 5.8S RRNA AND LSU-RRNA FROM TRICISTRONIC RRNA TRANSCRIPT (SSU-RRNA, 5.8S RRNA, LSU-RRNA)%GOBP%GO:0000447	7	Up	0.00700037
TRICARBOXYLIC ACID METABOLIC PROCESS%GOBP%GO:0072350	29	Up	0.00720178
NEGATIVE REGULATION OF HISTONE H3-K9 TRIMETHYLATION%GOBP%GO:1900113	6	Down	0.00737005
ATP BIOSYNTHETIC PROCESS%GOBP%GO:0006754	40	Up	0.00749847
CLEAVAGE INVOLVED IN RRNA PROCESSING%GOBP%GO:0000469	19	Up	0.00758701
ACTIVATION OF GTPASE ACTIVITY%GOBP%GO:0090630	61	Down	0.00763878
HISTONE H3-K36 DEMETHYLATION%GOBP%GO:0070544	7	Down	0.00806096
ENERGY COUPLED PROTON TRANSMEMBRANE TRANSPORT, AGAINST ELECTROCHEMICAL GRADIENT%GOBP%GO:0015988	10	Up	0.00844769
AMIDE BIOSYNTHETIC PROCESS%GOBP%GO:0043604	271	Up	0.0085393
UV-DAMAGE EXCISION REPAIR%GOBP%GO:0070914	10	Down	0.00881592
PROTEIN LOCALIZATION TO ENDOSOME%GOBP%GO:0036010	10	Down	0.00902141
CITRATE METABOLIC PROCESS%GOBP%GO:0006101	23	Up	0.00907587
HINDBRAIN MORPHOGENESIS%GOBP%GO:0021575	41	Down	0.00953985
MATURATION OF SSU-RRNA%GOBP%GO:0030490	38	Up	0.0100815
RESPONSE TO ZINC ION%GOBP%GO:0010043	20	Up	0.0100886
NATURAL KILLER CELL MEDIATED IMMUNITY%GOBP%GO:0002228	6	Up	0.0103332
NATURAL KILLER CELL MEDIATED CYTOTOXICITY%GOBP%GO:0042267	6	Up	0.0103332
CELLULAR TRANSITION METAL ION HOMEOSTASIS%GOBP%GO:0046916	52	Up	0.0109381
REGULATION OF LONG-TERM SYNAPTIC DEPRESSION%GOBP%GO:1900452	14	Down	0.0113075
CELL PROLIFERATION INVOLVED IN KIDNEY DEVELOPMENT%GOBP%GO:0072111	8	Down	0.011759
REGULATION OF INFLAMMATORY RESPONSE TO ANTIGENIC STIMULUS%GOBP%GO:0002861	12	Up	0.0118052
ACTIVATION OF MAPK ACTIVITY%GOBP%GO:0000187	57	Down	0.0118919
OXIDATION-REDUCTION PROCESS%GOBP%GO:0055114	260	Up	0.0119749
CEREBELLAR GRANULAR LAYER DEVELOPMENT%GOBP%GO:0021681	15	Down	0.0121029
KIDNEY VASCULATURE DEVELOPMENT%GOBP%GO:0061440	10	Down	0.01228
RENAL SYSTEM VASCULATURE DEVELOPMENT%GOBP%GO:0061437	10	Down	0.01228
FATTY ACID ELONGATION, UNSATURATED FATTY ACID%GOBP%GO:0019368	6	Down	0.0128011
FATTY ACID ELONGATION, MONOUNSATURATED FATTY ACID%GOBP%GO:0034625	6	Down	0.0128011
FATTY ACID ELONGATION, POLYUNSATURATED FATTY ACID%GOBP%GO:0034626	6	Down	0.0128011
FATTY ACID ELONGATION, SATURATED FATTY ACID%GOBP%GO:0019367	6	Down	0.0128011
STRESS FIBER ASSEMBLY%GOBP%GO:0043149	13	Down	0.0129738
CONTRACTILE ACTIN FILAMENT BUNDLE ASSEMBLY%GOBP%GO:0030038	13	Down	0.0129738
MAINTENANCE OF PROTEIN LOCATION IN MITOCHONDRION%GOBP%GO:0072656	5	Down	0.0140586
NEGATIVE REGULATION OF HISTONE H3-K9 METHYLATION%GOBP%GO:0051573	9	Down	0.0145677
AMINOGLYCAN CATABOLIC PROCESS%GOBP%GO:0006026	8	Down	0.0147417
SPERM AXONEME ASSEMBLY%GOBP%GO:0007288	9	Up	0.0147672
REGULATION OF AEROBIC RESPIRATION%GOBP%GO:1903715	5	Up	0.0147919
G PROTEIN-COUPLED ACETYLCHOLINE RECEPTOR SIGNALING PATHWAY%GOBP%GO:0007213	9	Up	0.0148148
KIDNEY MESENCHYME DEVELOPMENT%GOBP%GO:0072074	5	Down	0.0154118
GLOMERULUS VASCULATURE DEVELOPMENT%GOBP%GO:0072012	9	Down	0.0159556
PROTEIN LOCALIZATION TO SYNAPSE%GOBP%GO:0035418	62	Down	0.0161169
NUCLEAR PORE ORGANIZATION%GOBP%GO:0006999	13	Up	0.0161953
MEDIUM-CHAIN FATTY ACID METABOLIC PROCESS%GOBP%GO:0051791	6	Down	0.016556
GLYCOSAMINOGLYCAN CATABOLIC PROCESS%GOBP%GO:0006027	7	Down	0.0166708
IONOTROPIC GLUTAMATE RECEPTOR SIGNALING PATHWAY%GOBP%GO:0035235	15	Down	0.0172501
HISTAMINE TRANSPORT%GOBP%GO:0051608	7	Up	0.0173498
RIBONUCLEOPROTEIN COMPLEX BIOGENESIS%GOBP%GO:0022613	307	Up	0.0176987
NEGATIVE REGULATION OF RESPONSE TO DRUG%GOBP%GO:2001024	32	Up	0.017981
NEGATIVE REGULATION OF HISTONE METHYLATION%GOBP%GO:0031061	18	Down	0.0180992
POTASSIUM ION HOMEOSTASIS%GOBP%GO:0055075	16	Down	0.0181906
REGULATION OF RECEPTOR BIOSYNTHETIC PROCESS%GOBP%GO:0010869	12	Up	0.0182335
STORE-OPERATED CALCIUM ENTRY%GOBP%GO:0002115	6	Down	0.0182344
NCRNA CATABOLIC PROCESS%GOBP%GO:0034661	18	Down	0.0184931
IRON ION HOMEOSTASIS%GOBP%GO:0055072	40	Up	0.0184976
ACTIVATION OF CYSTEINE-TYPE ENDOPEPTIDASE ACTIVITY INVOLVED IN APOPTOTIC PROCESS%GOBP%GO:0006919	43	Up	0.018503
POSTSYNAPTIC DENSITY ORGANIZATION%GOBP%GO:0097106	17	Down	0.0187873
REGULATION OF GLUTAMATE RECEPTOR SIGNALING PATHWAY%GOBP%GO:1900449	44	Down	0.0190099
RESPONSE TO IRON ION%GOBP%GO:0010039	11	Up	0.019042
IRON ION IMPORT%GOBP%GO:0097286	10	Up	0.0195905
REGULATION OF EXTRACELLULAR MATRIX ORGANIZATION%GOBP%GO:1903053	26	Down	0.0195954
CELLULAR RESPONSE TO UV%GOBP%GO:0034644	56	Down	0.0205446
PEPTIDE METABOLIC PROCESS%GOBP%GO:0006518	298	Up	0.0212687
PERISTALSIS%GOBP%GO:0030432	7	Up	0.0213695
REGULATION OF LAMELLIPODIUM ORGANIZATION%GOBP%GO:1902743	33	Down	0.0216028
REGULATION OF LAMELLIPODIUM ASSEMBLY%GOBP%GO:0010591	25	Down	0.0216243
AORTIC VALVE MORPHOGENESIS%GOBP%GO:0003180	9	Down	0.0217345
REGULATION OF MITOTIC SPINDLE ORGANIZATION%GOBP%GO:0060236	28	Up	0.021774
HYALURONAN METABOLIC PROCESS%GOBP%GO:0030212	7	Down	0.022339
REGULATION OF HISTONE DEACETYLASE ACTIVITY%GOBP%GO:1901725	7	Up	0.0223394
POSITIVE REGULATION OF PEPTIDYL-THREONINE PHOSPHORYLATION%GOBP%GO:0010800	17	Down	0.0225279
APICAL PROTEIN LOCALIZATION%GOBP%GO:0045176	9	Up	0.0228304
POSITIVE REGULATION OF CYSTEINE-TYPE ENDOPEPTIDASE ACTIVITY INVOLVED IN APOPTOTIC PROCESS%GOBP%GO:0043280	72	Up	0.023319
REGULATION OF NEUROTRANSMITTER RECEPTOR ACTIVITY%GOBP%GO:0099601	48	Down	0.0234795
COMMITMENT OF NEURONAL CELL TO SPECIFIC NEURON TYPE IN FOREBRAIN%GOBP%GO:0021902	6	Down	0.0236701
CYCLIC NUCLEOTIDE METABOLIC PROCESS%GOBP%GO:0009187	16	Down	0.0237184
PLASMA MEMBRANE TO ENDOSOME TRANSPORT%GOBP%GO:0048227	7	Down	0.0241757
POSITIVE REGULATION OF HISTONE DEACETYLASE ACTIVITY%GOBP%GO:1901727	6	Up	0.0243515
CELLULAR RESPONSE TO LIGHT STIMULUS%GOBP%GO:0071482	61	Down	0.0250195
PURINE RIBONUCLEOSIDE TRIPHOSPHATE BIOSYNTHETIC PROCESS%GOBP%GO:0009206	43	Up	0.0250246
ANTIMICROBIAL HUMORAL IMMUNE RESPONSE MEDIATED BY ANTIMICROBIAL PEPTIDE%GOBP%GO:0061844	10	Up	0.0255068
POSITIVE REGULATION OF MITOCHONDRIAL FISSION%GOBP%GO:0090141	14	Up	0.0256822
POSITIVE REGULATION OF INFLAMMATORY RESPONSE TO ANTIGENIC STIMULUS%GOBP%GO:0002863	5	Up	0.0257942
ANTIBIOTIC METABOLIC PROCESS%GOBP%GO:0016999	60	Up	0.0259228
PURINE RIBONUCLEOTIDE METABOLIC PROCESS%GOBP%GO:0009150	225	Up	0.0259657
DNA METHYLATION OR DEMETHYLATION%GOBP%GO:0044728	28	Down	0.0261401
CORONARY VASCULATURE DEVELOPMENT%GOBP%GO:0060976	47	Down	0.0262478
REACTIVE OXYGEN SPECIES METABOLIC PROCESS%GOBP%GO:0072593	61	Up	0.0262834
METAL ION TRANSPORT%GOBP%GO:0030001	276	Down	0.0262883
POSITIVE REGULATION OF NEUROTRANSMITTER SECRETION%GOBP%GO:0001956	20	Down	0.0265032
REGULATION OF JAK-STAT CASCADE%GOBP%GO:0046425	53	Down	0.0265541
NEGATIVE REGULATION OF SIGNAL TRANSDUCTION BY P53 CLASS MEDIATOR%GOBP%GO:1901797	21	Down	0.027022
SYNAPTIC GROWTH AT NEUROMUSCULAR JUNCTION%GOBP%GO:0051124	5	Down	0.0275663
NEUROENDOCRINE CELL DIFFERENTIATION%GOBP%GO:0061101	6	Down	0.0276373
REGULATION OF ACUTE INFLAMMATORY RESPONSE TO ANTIGENIC STIMULUS%GOBP%GO:0002864	7	Up	0.0278012
REGULATION OF STAT CASCADE%GOBP%GO:1904892	55	Down	0.0278442
RNA PHOSPHODIESTER BOND HYDROLYSIS, ENDONUCLEOLYTIC%GOBP%GO:0090502	16	Up	0.0280991
POSITIVE REGULATION OF VESICLE FUSION%GOBP%GO:0031340	10	Down	0.0282115
POSITIVE REGULATION OF AUTOPHAGY OF MITOCHONDRION%GOBP%GO:1903599	15	Up	0.0282655
POSITIVE REGULATION OF ACUTE INFLAMMATORY RESPONSE%GOBP%GO:0002675	8	Up	0.028611
RESPONSE TO LEAD ION%GOBP%GO:0010288	8	Down	0.0286233
REGULATION OF BILE ACID METABOLIC PROCESS%GOBP%GO:1904251	6	Down	0.0289761
POSITIVE REGULATION OF HETEROTYPIC CELL-CELL ADHESION%GOBP%GO:0034116	5	Down	0.0291864
NEGATIVE REGULATION OF DNA DAMAGE RESPONSE, SIGNAL TRANSDUCTION BY P53 CLASS MEDIATOR%GOBP%GO:0043518	13	Down	0.0295669
EXECUTION PHASE OF APOPTOSIS%GOBP%GO:0097194	23	Down	0.029854
REGULATION OF HISTONE UBIQUITINATION%GOBP%GO:0033182	10	Down	0.0300932
NEGATIVE REGULATION OF ACTION POTENTIAL%GOBP%GO:0045759	6	Up	0.0306064
POSITIVE REGULATION OF INTRINSIC APOPTOTIC SIGNALING PATHWAY%GOBP%GO:2001244	45	Up	0.0306145
PROTEIN LOCALIZATION TO PRESYNAPSE%GOBP%GO:1905383	9	Down	0.0307254
ANTEROGRADE AXONAL PROTEIN TRANSPORT%GOBP%GO:0099641	9	Down	0.0307254
NEGATIVE REGULATION OF P38MAPK CASCADE%GOBP%GO:1903753	5	Up	0.0309703
REGULATION OF CELL ADHESION MOLECULE PRODUCTION%GOBP%GO:0060353	6	Down	0.0311331
RIBONUCLEOTIDE METABOLIC PROCESS%GOBP%GO:0009259	232	Up	0.032559
PROTEIN LOCALIZATION TO CILIARY MEMBRANE%GOBP%GO:1903441	6	Up	0.0326407
POSITIVE REGULATION OF SYNAPTIC VESICLE TRANSPORT%GOBP%GO:1902805	10	Down	0.0328221
JNK CASCADE%GOBP%GO:0007254	40	Down	0.0329374
ADRENAL GLAND DEVELOPMENT%GOBP%GO:0030325	18	Down	0.0329412
MITOCHONDRIAL ELECTRON TRANSPORT, NADH TO UBIQUINONE%GOBP%GO:0006120	10	Up	0.0332984
NEGATIVE REGULATION OF FATTY ACID TRANSPORT%GOBP%GO:2000192	5	Down	0.0335239
POSITIVE REGULATION OF ERK1 AND ERK2 CASCADE%GOBP%GO:0070374	125	Down	0.0336493
GLUTAMATE RECEPTOR SIGNALING PATHWAY%GOBP%GO:0007215	34	Down	0.033997
POSITIVE REGULATION OF HISTONE H3-K9 ACETYLATION%GOBP%GO:2000617	5	Down	0.0346084
RIBONUCLEOSIDE TRIPHOSPHATE BIOSYNTHETIC PROCESS%GOBP%GO:0009201	45	Up	0.0346462
MATURATION OF LSU-RRNA%GOBP%GO:0000470	20	Up	0.0346501
CEREBELLUM DEVELOPMENT%GOBP%GO:0021549	78	Down	0.0347995
POSITIVE REGULATION OF RECEPTOR BIOSYNTHETIC PROCESS%GOBP%GO:0010870	7	Up	0.0348038
DRUG METABOLIC PROCESS%GOBP%GO:0017144	289	Up	0.034939
NEGATIVE REGULATION OF RESPONSE TO OXIDATIVE STRESS%GOBP%GO:1902883	43	Up	0.0350253
CARDIAC MYOFIBRIL ASSEMBLY%GOBP%GO:0055003	10	Down	0.0351186
RESPONSE TO INTERLEUKIN-6%GOBP%GO:0070741	17	Down	0.0352739
POSITIVE REGULATION OF VASCULAR PERMEABILITY%GOBP%GO:0043117	6	Up	0.0353667
REGULATION OF T-CIRCLE FORMATION%GOBP%GO:1904429	6	Down	0.0356722
FOREBRAIN NEURON FATE COMMITMENT%GOBP%GO:0021877	11	Down	0.0357796
NEGATIVE REGULATION OF CELLULAR RESPONSE TO GROWTH FACTOR STIMULUS%GOBP%GO:0090288	87	Down	0.0358567
ASYMMETRIC CELL DIVISION%GOBP%GO:0008356	13	Down	0.0366356
REGULATION OF ERK1 AND ERK2 CASCADE%GOBP%GO:0070372	181	Down	0.0367363
PURINE NUCLEOTIDE METABOLIC PROCESS%GOBP%GO:0006163	235	Up	0.0368947
PURINE NUCLEOSIDE TRIPHOSPHATE BIOSYNTHETIC PROCESS%GOBP%GO:0009145	44	Up	0.0369685
POSITIVE REGULATION OF PROTEIN LOCALIZATION TO SYNAPSE%GOBP%GO:1902474	5	Down	0.0371838
PROTEIN POLYGLUTAMYLATION%GOBP%GO:0018095	6	Up	0.0373897
DNA DAMAGE RESPONSE, DETECTION OF DNA DAMAGE%GOBP%GO:0042769	7	Up	0.0374126
CHLORIDE ION HOMEOSTASIS%GOBP%GO:0055064	9	Down	0.0376809
NEGATIVE REGULATION OF INTERLEUKIN-1 BETA PRODUCTION%GOBP%GO:0032691	7	Down	0.0378754
NEGATIVE REGULATION OF OXIDATIVE STRESS-INDUCED NEURON DEATH%GOBP%GO:1903204	16	Up	0.0380201
MATURATION OF LSU-RRNA FROM TRICISTRONIC RRNA TRANSCRIPT (SSU-RRNA, 5.8S RRNA, LSU-RRNA)%GOBP%GO:0000463	14	Up	0.0382146
EATING BEHAVIOR%GOBP%GO:0042755	21	Up	0.0395206
CEREBELLAR GRANULAR LAYER FORMATION%GOBP%GO:0021684	10	Down	0.0395218
CEREBELLAR GRANULE CELL DIFFERENTIATION%GOBP%GO:0021707	10	Down	0.0395218
PERICARDIUM DEVELOPMENT%GOBP%GO:0060039	18	Down	0.0397597
SEPTUM DIGESTION AFTER CYTOKINESIS%GOBP%GO:0000920	13	Up	0.0398336
CHONDROITIN SULFATE PROTEOGLYCAN BIOSYNTHETIC PROCESS%GOBP%GO:0050650	14	Down	0.0399182
NEGATIVE REGULATION OF INSULIN-LIKE GROWTH FACTOR RECEPTOR SIGNALING PATHWAY%GOBP%GO:0043569	5	Down	0.0400052
APOPTOTIC DNA FRAGMENTATION%GOBP%GO:0006309	5	Down	0.0402842
POSTSYNAPTIC SPECIALIZATION ORGANIZATION%GOBP%GO:0099084	18	Down	0.0404648
NUCLEAR ENVELOPE ORGANIZATION%GOBP%GO:0006998	32	Down	0.0407319
REGULATION OF BASEMENT MEMBRANE ORGANIZATION%GOBP%GO:0110011	5	Down	0.0411777
POSITIVE REGULATION OF BASEMENT MEMBRANE ASSEMBLY INVOLVED IN EMBRYONIC BODY MORPHOGENESIS%GOBP%GO:1904261	5	Down	0.0411777
REGULATION OF BASEMENT MEMBRANE ASSEMBLY INVOLVED IN EMBRYONIC BODY MORPHOGENESIS%GOBP%GO:1904259	5	Down	0.0411777
RESPONSE TO DIETARY EXCESS%GOBP%GO:0002021	11	Down	0.0412961
RESPONSE TO ISCHEMIA%GOBP%GO:0002931	26	Down	0.0415762
MATURATION OF SSU-RRNA FROM TRICISTRONIC RRNA TRANSCRIPT (SSU-RRNA, 5.8S RRNA, LSU-RRNA)%GOBP%GO:0000462	29	Up	0.0415806
RNA SPLICING, VIA ENDONUCLEOLYTIC CLEAVAGE AND LIGATION%GOBP%GO:0000394	7	Up	0.0415867
TRNA SPLICING, VIA ENDONUCLEOLYTIC CLEAVAGE AND LIGATION%GOBP%GO:0006388	7	Up	0.0415867
PLATELET-DERIVED GROWTH FACTOR RECEPTOR-BETA SIGNALING PATHWAY%GOBP%GO:0035791	6	Down	0.0416134
CELL KILLING%GOBP%GO:0001906	24	Up	0.0421187
POSITIVE REGULATION OF ALPHA-BETA T CELL PROLIFERATION%GOBP%GO:0046641	5	Up	0.0421318
METENCEPHALON DEVELOPMENT%GOBP%GO:0022037	85	Down	0.0421888
DETOXIFICATION%GOBP%GO:0098754	22	Up	0.0422528
TRANSCRIPTION ELONGATION FROM RNA POLYMERASE II PROMOTER%GOBP%GO:0006368	15	Down	0.0426767
HISTAMINE SECRETION%GOBP%GO:0001821	6	Up	0.042887
PURINE RIBONUCLEOSIDE MONOPHOSPHATE BIOSYNTHETIC PROCESS%GOBP%GO:0009168	54	Up	0.0429545
PURINE NUCLEOSIDE MONOPHOSPHATE BIOSYNTHETIC PROCESS%GOBP%GO:0009127	54	Up	0.0429545
PROTEIN NEDDYLATION%GOBP%GO:0045116	12	Up	0.0435886
AXO-DENDRITIC PROTEIN TRANSPORT%GOBP%GO:0099640	15	Down	0.0439452
PYRIMIDINE-CONTAINING COMPOUND CATABOLIC PROCESS%GOBP%GO:0072529	10	Down	0.0442209
RNA SURVEILLANCE%GOBP%GO:0071025	14	Down	0.044771
POSITIVE REGULATION OF RNA EXPORT FROM NUCLEUS%GOBP%GO:0046833	6	Up	0.0448846
MITOPHAGY%GOBP%GO:0000423	6	Down	0.0449671
REGULATION OF SIGNALING RECEPTOR ACTIVITY%GOBP%GO:0010469	88	Down	0.0451458
NEGATIVE REGULATION OF INTRINSIC APOPTOTIC SIGNALING PATHWAY IN RESPONSE TO DNA DAMAGE BY P53 CLASS MEDIATOR%GOBP%GO:1902166	8	Down	0.0451786
REGULATION OF RESPONSE TO REACTIVE OXYGEN SPECIES%GOBP%GO:1901031	27	Up	0.0454577
MONOVALENT INORGANIC ANION HOMEOSTASIS%GOBP%GO:0055083	11	Down	0.0458595
ERBB SIGNALING PATHWAY%GOBP%GO:0038127	32	Down	0.0460559
GLYCEROL METABOLIC PROCESS%GOBP%GO:0006071	7	Up	0.0460687
PHASIC SMOOTH MUSCLE CONTRACTION%GOBP%GO:0014821	11	Up	0.046102
REGULATION OF PRESYNAPSE ASSEMBLY%GOBP%GO:1905606	27	Down	0.046184
DNA METHYLATION%GOBP%GO:0006306	22	Down	0.0465176
DNA ALKYLATION%GOBP%GO:0006305	22	Down	0.0465176
WOUND HEALING%GOBP%GO:0042060	114	Down	0.0465976
POSITIVE REGULATION OF NITRIC-OXIDE SYNTHASE BIOSYNTHETIC PROCESS%GOBP%GO:0051770	11	Up	0.0466435
CELL MIGRATION INVOLVED IN HEART DEVELOPMENT%GOBP%GO:0060973	7	Down	0.0466535
PURINE-CONTAINING COMPOUND METABOLIC PROCESS%GOBP%GO:0072521	249	Up	0.0470589
REGULATION OF CARBOHYDRATE METABOLIC PROCESS BY REGULATION OF TRANSCRIPTION FROM RNA POLYMERASE II PROMOTER%GOBP%GO:1900402	9	Down	0.047109
CEREBELLAR CORTEX MORPHOGENESIS%GOBP%GO:0021696	30	Down	0.0473205
POSITIVE REGULATION OF BROWN FAT CELL DIFFERENTIATION%GOBP%GO:0090336	8	Up	0.0484247
CELLULAR RESPONSE TO INTERLEUKIN-6%GOBP%GO:0071354	16	Down	0.0485168
NEGATIVE REGULATION OF RNA SPLICING%GOBP%GO:0033119	27	Up	0.0485234
GLYCOSAMINOGLYCAN BIOSYNTHETIC PROCESS%GOBP%GO:0006024	21	Down	0.048692
CELLULAR RESPONSE TO LEUKEMIA INHIBITORY FACTOR%GOBP%GO:1990830	96	Up	0.0488628
RESPONSE TO LEUKEMIA INHIBITORY FACTOR%GOBP%GO:1990823	96	Up	0.0488628
SULFATION%GOBP%GO:0051923	6	Down	0.0489847
REGULATION OF DEACETYLASE ACTIVITY%GOBP%GO:0150065	10	Up	0.0491548
CAMP BIOSYNTHETIC PROCESS%GOBP%GO:0006171	7	Down	0.0491793
PROTEIN IMPORT INTO PEROXISOME MEMBRANE%GOBP%GO:0045046	5	Down	0.0492556
POSITIVE REGULATION OF DEVELOPMENTAL PIGMENTATION%GOBP%GO:0048087	6	Up	0.0495131
CALCIUM ION TRANSPORT%GOBP%GO:0006816	119	Down	0.0495879
NEGATIVE REGULATION OF CELLULAR RESPONSE TO OXIDATIVE STRESS%GOBP%GO:1900408	40	Up	0.0496279
REGULATION OF STEROID HORMONE SECRETION%GOBP%GO:2000831	10	Down	0.0496508
REGULATION OF CORTICOSTEROID HORMONE SECRETION%GOBP%GO:2000846	10	Down	0.0496508
PROTEOGLYCAN BIOSYNTHETIC PROCESS%GOBP%GO:0030166	29	Down	0.0506683
MITOTIC SPINDLE ASSEMBLY%GOBP%GO:0090307	25	Up	0.0508976
ENDOPLASMIC RETICULUM MEMBRANE ORGANIZATION%GOBP%GO:0090158	5	Up	0.0510464
MATURATION OF 5.8S RRNA%GOBP%GO:0000460	27	Up	0.0510595
GROWTH PLATE CARTILAGE MORPHOGENESIS%GOBP%GO:0003422	7	Down	0.0510755
GROWTH PLATE CARTILAGE CHONDROCYTE MORPHOGENESIS%GOBP%GO:0003429	7	Down	0.0510755
CHONDROCYTE MORPHOGENESIS%GOBP%GO:0090171	7	Down	0.0510755
CHONDROCYTE MORPHOGENESIS INVOLVED IN ENDOCHONDRAL BONE MORPHOGENESIS%GOBP%GO:0003414	7	Down	0.0510755
POSITIVE REGULATION OF HISTONE UBIQUITINATION%GOBP%GO:0033184	6	Down	0.051237
PROTEIN-LIPID COMPLEX ASSEMBLY%GOBP%GO:0065005	13	Up	0.0513297
RIBOSE PHOSPHATE METABOLIC PROCESS%GOBP%GO:0019693	242	Up	0.0513608
NAD METABOLIC PROCESS%GOBP%GO:0019674	25	Up	0.0518331
POSITIVE REGULATION OF LIPID METABOLIC PROCESS%GOBP%GO:0045834	87	Down	0.0518366
POSITIVE REGULATION OF LIGASE ACTIVITY%GOBP%GO:0051351	6	Up	0.0519188
REGULATION OF LIGASE ACTIVITY%GOBP%GO:0051340	6	Up	0.0519188
REGULATION OF PROTEIN TARGETING TO MITOCHONDRION%GOBP%GO:1903214	16	Up	0.0520207
SYNAPTIC VESICLE MATURATION%GOBP%GO:0016188	10	Down	0.0520488
POSITIVE REGULATION OF SYNCYTIUM FORMATION BY PLASMA MEMBRANE FUSION%GOBP%GO:0060143	11	Up	0.0520809
NUCLEOSIDE TRIPHOSPHATE BIOSYNTHETIC PROCESS%GOBP%GO:0009142	54	Up	0.0520826
POSITIVE REGULATION OF EXTRACELLULAR MATRIX ORGANIZATION%GOBP%GO:1903055	16	Down	0.052283
REGULATION OF COFACTOR METABOLIC PROCESS%GOBP%GO:0051193	43	Up	0.0524131
MALATE METABOLIC PROCESS%GOBP%GO:0006108	6	Up	0.0528681
CELL FATE SPECIFICATION%GOBP%GO:0001708	29	Down	0.0531046
ENDOCARDIUM MORPHOGENESIS%GOBP%GO:0003160	6	Down	0.0531441
REGULATION OF MITOTIC CELL CYCLE, EMBRYONIC%GOBP%GO:0009794	5	Up	0.0534275
TONGUE DEVELOPMENT%GOBP%GO:0043586	8	Up	0.0534698
HINDBRAIN MATURATION%GOBP%GO:0021578	7	Down	0.0537371
CENTRAL NERVOUS SYSTEM MATURATION%GOBP%GO:0021626	7	Down	0.0537371
SUCCINATE METABOLIC PROCESS%GOBP%GO:0006105	10	Up	0.0537839
POSITIVE REGULATION OF PROTEIN MODIFICATION BY SMALL PROTEIN CONJUGATION OR REMOVAL%GOBP%GO:1903322	99	Down	0.0539889
RESPONSE TO ANTIMETABOLITE%GOBP%GO:0097329	6	Up	0.0541073
NEGATIVE REGULATION OF STRIATED MUSCLE CELL APOPTOTIC PROCESS%GOBP%GO:0010664	25	Up	0.0541287
INTERLEUKIN-6-MEDIATED SIGNALING PATHWAY%GOBP%GO:0070102	8	Down	0.054138
MITOCHONDRION ORGANIZATION%GOBP%GO:0007005	316	Up	0.0541734
REGULATION OF HISTONE H3-K9 TRIMETHYLATION%GOBP%GO:1900112	10	Down	0.0543612
RESPONSE TO OSMOTIC STRESS%GOBP%GO:0006970	41	Down	0.0548585
REGULATION OF PROTEIN AUTOPHOSPHORYLATION%GOBP%GO:0031952	35	Down	0.0548603
NEGATIVE REGULATION OF NOTCH SIGNALING PATHWAY%GOBP%GO:0045746	26	Down	0.0548753
POSITIVE REGULATION OF MITOCHONDRION ORGANIZATION%GOBP%GO:0010822	56	Up	0.0548805
REGULATION OF CELLULAR AMINO ACID METABOLIC PROCESS%GOBP%GO:0006521	8	Down	0.0549585
REGULATION OF HYDROGEN PEROXIDE-INDUCED CELL DEATH%GOBP%GO:1903205	25	Up	0.0551799
FRUCTOSE METABOLIC PROCESS%GOBP%GO:0006000	5	Up	0.055326
CEREBELLAR GRANULAR LAYER MORPHOGENESIS%GOBP%GO:0021683	11	Down	0.0554865
NUCLEOTIDE METABOLIC PROCESS%GOBP%GO:0009117	304	Up	0.0560702
POSITIVE REGULATION OF MONONUCLEAR CELL MIGRATION%GOBP%GO:0071677	8	Up	0.0561817
REGULATION OF NEURON PROJECTION ARBORIZATION%GOBP%GO:0150011	6	Down	0.0561838
POSITIVE REGULATION OF NEURON PROJECTION ARBORIZATION%GOBP%GO:0150012	6	Down	0.0561838
POSITIVE REGULATION OF FATTY ACID BETA-OXIDATION%GOBP%GO:0032000	7	Down	0.0562118
ENDOSOME TO LYSOSOME TRANSPORT VIA MULTIVESICULAR BODY SORTING PATHWAY%GOBP%GO:0032510	6	Up	0.056538
POSITIVE REGULATION OF RELEASE OF CYTOCHROME C FROM MITOCHONDRIA%GOBP%GO:0090200	18	Up	0.0566351
POSITIVE REGULATION OF PIGMENT CELL DIFFERENTIATION%GOBP%GO:0050942	5	Up	0.0566897
POSITIVE REGULATION OF DNA-TEMPLATED TRANSCRIPTION, INITIATION%GOBP%GO:2000144	21	Up	0.0567075
NEGATIVE REGULATION OF ATPASE ACTIVITY%GOBP%GO:0032780	13	Up	0.05674
TRANSITION METAL ION HOMEOSTASIS%GOBP%GO:0055076	67	Up	0.0570019
POSITIVE REGULATION OF MITOCHONDRIAL CALCIUM ION CONCENTRATION%GOBP%GO:0051561	9	Up	0.0572986
CELLULAR RESPONSE TO OSMOTIC STRESS%GOBP%GO:0071470	17	Down	0.0573343
POSITIVE REGULATION OF DEACETYLASE ACTIVITY%GOBP%GO:0090045	9	Up	0.0574563
CELLULAR AMIDE METABOLIC PROCESS%GOBP%GO:0043603	424	Up	0.0574886
PROTEIN-COFACTOR LINKAGE%GOBP%GO:0018065	6	Up	0.0575441
PYRIMIDINE-CONTAINING COMPOUND METABOLIC PROCESS%GOBP%GO:0072527	27	Down	0.0576824
DORSAL/VENTRAL NEURAL TUBE PATTERNING%GOBP%GO:0021904	13	Down	0.0580957
CYTOPLASMIC SEQUESTERING OF PROTEIN%GOBP%GO:0051220	18	Down	0.058299
CELLULAR MONOVALENT INORGANIC ANION HOMEOSTASIS%GOBP%GO:0030320	6	Down	0.0583839
CELLULAR ANION HOMEOSTASIS%GOBP%GO:0030002	6	Down	0.0583839
REGULATION OF SPINDLE ORGANIZATION%GOBP%GO:0090224	30	Up	0.0587255
PROTEOGLYCAN METABOLIC PROCESS%GOBP%GO:0006029	44	Down	0.0589864
REGULATION OF WOUND HEALING, SPREADING OF EPIDERMAL CELLS%GOBP%GO:1903689	6	Down	0.0597817
HAIR FOLLICLE MATURATION%GOBP%GO:0048820	13	Down	0.0601085
REGULATION OF NOTCH SIGNALING PATHWAY%GOBP%GO:0008593	60	Down	0.0602009
CELLULAR RESPONSE TO HISTAMINE%GOBP%GO:0071420	6	Up	0.0605739
REGULATION OF HISTONE H3-K14 ACETYLATION%GOBP%GO:0071440	5	Down	0.0611067
UV PROTECTION%GOBP%GO:0009650	9	Down	0.0611258
RESPIRATORY CHAIN COMPLEX III ASSEMBLY%GOBP%GO:0017062	9	Up	0.0612809
MITOCHONDRIAL RESPIRATORY CHAIN COMPLEX III ASSEMBLY%GOBP%GO:0034551	9	Up	0.0612809
REGULATION OF PLASMA MEMBRANE LONG-CHAIN FATTY ACID TRANSPORT%GOBP%GO:0010746	5	Down	0.0613271
REGULATION OF CGMP-MEDIATED SIGNALING%GOBP%GO:0010752	5	Down	0.0613679
GLYCOSAMINOGLYCAN METABOLIC PROCESS%GOBP%GO:0030203	40	Down	0.0617092
NEGATIVE REGULATION OF ALPHA-BETA T CELL PROLIFERATION%GOBP%GO:0046642	6	Down	0.0617317
RETINAL ROD CELL DEVELOPMENT%GOBP%GO:0046548	6	Down	0.0621954
ALDITOL METABOLIC PROCESS%GOBP%GO:0019400	9	Up	0.0627705
REGULATION OF INTERFERON-BETA BIOSYNTHETIC PROCESS%GOBP%GO:0045357	5	Down	0.0630924
STRESS-ACTIVATED MAPK CASCADE%GOBP%GO:0051403	52	Down	0.0631632
NEGATIVE REGULATION OF CAMP-MEDIATED SIGNALING%GOBP%GO:0043951	18	Up	0.0633779
POSITIVE REGULATION OF RRNA PROCESSING%GOBP%GO:2000234	8	Up	0.0635254
POSITIVE REGULATION OF RIBOSOME BIOGENESIS%GOBP%GO:0090070	8	Up	0.0635254
KETONE BODY METABOLIC PROCESS%GOBP%GO:1902224	5	Up	0.063725
O-GLYCAN PROCESSING%GOBP%GO:0016266	6	Up	0.0637578
DIACYLGLYCEROL METABOLIC PROCESS%GOBP%GO:0046339	11	Down	0.0638631
EPIDERMAL GROWTH FACTOR RECEPTOR SIGNALING PATHWAY%GOBP%GO:0007173	27	Down	0.0639782
RESPONSE TO PROTOZOAN%GOBP%GO:0001562	6	Up	0.0639804
POSITIVE REGULATION OF EXTRACELLULAR MATRIX DISASSEMBLY%GOBP%GO:0090091	6	Down	0.0643005
POSITIVE REGULATION OF KERATINOCYTE MIGRATION%GOBP%GO:0051549	8	Down	0.0648713
NEGATIVE REGULATION OF JAK-STAT CASCADE%GOBP%GO:0046426	16	Down	0.0650773
NEGATIVE REGULATION OF STAT CASCADE%GOBP%GO:1904893	16	Down	0.0650773
REGULATION OF MAST CELL ACTIVATION INVOLVED IN IMMUNE RESPONSE%GOBP%GO:0033006	13	Down	0.065366
REGULATION OF MAST CELL DEGRANULATION%GOBP%GO:0043304	13	Down	0.065366
NEGATIVE REGULATION OF MAPK CASCADE%GOBP%GO:0043409	117	Down	0.0654972
POSITIVE REGULATION OF PROTEIN UBIQUITINATION%GOBP%GO:0031398	83	Down	0.0659397
NEGATIVE REGULATION OF MITOTIC SISTER CHROMATID SEGREGATION%GOBP%GO:0033048	18	Up	0.0666105
NEGATIVE REGULATION OF CHROMOSOME SEGREGATION%GOBP%GO:0051985	18	Up	0.0666105
NEGATIVE REGULATION OF SISTER CHROMATID SEGREGATION%GOBP%GO:0033046	18	Up	0.0666105
CELLULAR RESPONSE TO DEXAMETHASONE STIMULUS%GOBP%GO:0071549	12	Up	0.0669658
CEREBELLAR CORTEX FORMATION%GOBP%GO:0021697	23	Down	0.067029
POSITIVE REGULATION OF SYNAPTIC VESICLE EXOCYTOSIS%GOBP%GO:2000302	9	Down	0.0671744
ACTIVATION OF CYSTEINE-TYPE ENDOPEPTIDASE ACTIVITY INVOLVED IN APOPTOTIC PROCESS BY CYTOCHROME C%GOBP%GO:0008635	5	Up	0.0671995
NEGATIVE REGULATION OF OXIDATIVE STRESS-INDUCED CELL DEATH%GOBP%GO:1903202	39	Up	0.0674756
EMBRYONIC CRANIAL SKELETON MORPHOGENESIS%GOBP%GO:0048701	25	Down	0.0677532
RIBONUCLEOPROTEIN COMPLEX ASSEMBLY%GOBP%GO:0022618	174	Up	0.067762
PLASMA LIPOPROTEIN PARTICLE ASSEMBLY%GOBP%GO:0034377	10	Up	0.0678083
ESTROGEN METABOLIC PROCESS%GOBP%GO:0008210	9	Down	0.0678329
HEMOSTASIS%GOBP%GO:0007599	44	Down	0.067948
TRANSCRIPTION BY RNA POLYMERASE I%GOBP%GO:0006360	12	Up	0.0680167
RIBOSOME LOCALIZATION%GOBP%GO:0033750	13	Up	0.068164
RIBOSOMAL SUBUNIT EXPORT FROM NUCLEUS%GOBP%GO:0000054	13	Up	0.068164
POSITIVE REGULATION OF INTEGRIN-MEDIATED SIGNALING PATHWAY%GOBP%GO:2001046	8	Down	0.0682962
ORGAN OR TISSUE SPECIFIC IMMUNE RESPONSE%GOBP%GO:0002251	5	Up	0.0685262
MUCOSAL IMMUNE RESPONSE%GOBP%GO:0002385	5	Up	0.0685262
NUCLEAR PORE COMPLEX ASSEMBLY%GOBP%GO:0051292	8	Up	0.0686206
HISTONE H3-S10 PHOSPHORYLATION%GOBP%GO:0043987	5	Up	0.0686777
HISTONE-SERINE PHOSPHORYLATION%GOBP%GO:0035404	5	Up	0.0686777
VESICLE DOCKING INVOLVED IN EXOCYTOSIS%GOBP%GO:0006904	30	Down	0.0687696
RESPONSE TO UV-B%GOBP%GO:0010224	13	Down	0.0688147
REGULATION OF HETEROTYPIC CELL-CELL ADHESION%GOBP%GO:0034114	10	Down	0.0692123
ESTABLISHMENT OF MELANOSOME LOCALIZATION%GOBP%GO:0032401	11	Up	0.0694133
GROWTH PLATE CARTILAGE DEVELOPMENT%GOBP%GO:0003417	16	Down	0.0694169
HAIR CYCLE PHASE%GOBP%GO:0044851	7	Down	0.0700338
DEFINITIVE HEMOPOIESIS%GOBP%GO:0060216	12	Down	0.0702199
CELLULAR RESPONSE TO ENVIRONMENTAL STIMULUS%GOBP%GO:0104004	159	Down	0.0703394
CELLULAR RESPONSE TO ABIOTIC STIMULUS%GOBP%GO:0071214	159	Down	0.0703394
POSITIVE REGULATION OF PROTEIN AUTOPHOSPHORYLATION%GOBP%GO:0031954	17	Down	0.070385
CELLULAR RESPONSE TO GROWTH HORMONE STIMULUS%GOBP%GO:0071378	8	Down	0.0712068
GROWTH HORMONE RECEPTOR SIGNALING PATHWAY%GOBP%GO:0060396	8	Down	0.0712068
SPHINGOMYELIN METABOLIC PROCESS%GOBP%GO:0006684	8	Down	0.0714785
MICROTUBULE-BASED PROTEIN TRANSPORT%GOBP%GO:0099118	18	Down	0.0716755
PROTEIN TRANSPORT ALONG MICROTUBULE%GOBP%GO:0098840	18	Down	0.0716755
NUCLEOSIDE PHOSPHATE METABOLIC PROCESS%GOBP%GO:0006753	313	Up	0.0721165
GROWTH PLATE CARTILAGE CHONDROCYTE DIFFERENTIATION%GOBP%GO:0003418	12	Down	0.0724757
RIBOSOMAL SMALL SUBUNIT EXPORT FROM NUCLEUS%GOBP%GO:0000056	6	Up	0.0725253
PHOSPHATIDIC ACID METABOLIC PROCESS%GOBP%GO:0046473	7	Down	0.0726832
LONG-CHAIN FATTY ACID METABOLIC PROCESS%GOBP%GO:0001676	35	Down	0.0726839
POSITIVE REGULATION OF CELL SIZE%GOBP%GO:0045793	13	Up	0.0726982
NUCLEAR RNA SURVEILLANCE%GOBP%GO:0071027	13	Down	0.0730224
RESPONSE TO HYDROXYUREA%GOBP%GO:0072710	5	Up	0.0730583
MATURATION OF 5.8S RRNA FROM TRICISTRONIC RRNA TRANSCRIPT (SSU-RRNA, 5.8S RRNA, LSU-RRNA)%GOBP%GO:0000466	21	Up	0.0731496
SURFACTANT HOMEOSTASIS%GOBP%GO:0043129	7	Up	0.0732355
T CELL DIFFERENTIATION INVOLVED IN IMMUNE RESPONSE%GOBP%GO:0002292	13	Down	0.0734962
SYNAPTIC VESICLE ENDOCYTOSIS%GOBP%GO:0048488	41	Up	0.0737006
PRESYNAPTIC ENDOCYTOSIS%GOBP%GO:0140238	41	Up	0.0737006
WHITE FAT CELL DIFFERENTIATION%GOBP%GO:0050872	9	Down	0.0743479
POSTSYNAPTIC DENSITY ASSEMBLY%GOBP%GO:0097107	8	Down	0.0744305
NEGATIVE REGULATION OF FATTY ACID OXIDATION%GOBP%GO:0046322	7	Up	0.0745883
ACTIN FILAMENT POLYMERIZATION%GOBP%GO:0030041	11	Down	0.0747722
HEPATOCYTE APOPTOTIC PROCESS%GOBP%GO:0097284	8	Down	0.0748588
CORTICOSTEROID RECEPTOR SIGNALING PATHWAY%GOBP%GO:0031958	6	Up	0.0748864
RRNA CATABOLIC PROCESS%GOBP%GO:0016075	12	Down	0.0754466
RESPONSE TO HISTAMINE%GOBP%GO:0034776	7	Up	0.0754544
QUATERNARY AMMONIUM GROUP TRANSPORT%GOBP%GO:0015697	6	Up	0.0756187
PYRIDINE NUCLEOTIDE BIOSYNTHETIC PROCESS%GOBP%GO:0019363	29	Up	0.0757769
NICOTINAMIDE NUCLEOTIDE BIOSYNTHETIC PROCESS%GOBP%GO:0019359	29	Up	0.0757769
PROSTAGLANDIN METABOLIC PROCESS%GOBP%GO:0006693	16	Up	0.0758154
PROSTANOID METABOLIC PROCESS%GOBP%GO:0006692	16	Up	0.0758154
APOPTOTIC NUCLEAR CHANGES%GOBP%GO:0030262	12	Down	0.075875
ANTIGEN PROCESSING AND PRESENTATION OF ENDOGENOUS PEPTIDE ANTIGEN VIA MHC CLASS IB%GOBP%GO:0002476	5	Down	0.0759884
DISTAL TUBULE DEVELOPMENT%GOBP%GO:0072017	5	Down	0.0763943
HISTONE H4 DEACETYLATION%GOBP%GO:0070933	12	Up	0.0764926
ENDOCYTIC RECYCLING%GOBP%GO:0032456	25	Down	0.0765116
CYTOCHROME COMPLEX ASSEMBLY%GOBP%GO:0017004	27	Up	0.0769368
INNATE IMMUNE RESPONSE%GOBP%GO:0045087	106	Up	0.076994
COLLAGEN-ACTIVATED TYROSINE KINASE RECEPTOR SIGNALING PATHWAY%GOBP%GO:0038063	5	Down	0.0773186
COLLAGEN-ACTIVATED SIGNALING PATHWAY%GOBP%GO:0038065	5	Down	0.0773186
CELLULAR RESPONSE TO DSRNA%GOBP%GO:0071359	11	Up	0.0774472
NEGATIVE REGULATION OF TELOMERE MAINTENANCE VIA TELOMERE LENGTHENING%GOBP%GO:1904357	23	Down	0.077561
TORC1 SIGNALING%GOBP%GO:0038202	9	Down	0.0775748
MAMMARY GLAND MORPHOGENESIS%GOBP%GO:0060443	35	Down	0.0780764
QUINONE BIOSYNTHETIC PROCESS%GOBP%GO:1901663	13	Down	0.0781379
UBIQUINONE BIOSYNTHETIC PROCESS%GOBP%GO:0006744	13	Down	0.0781379
POSITIVE REGULATION OF STEROID BIOSYNTHETIC PROCESS%GOBP%GO:0010893	14	Down	0.0782453
NEGATIVE REGULATION OF RYANODINE-SENSITIVE CALCIUM-RELEASE CHANNEL ACTIVITY%GOBP%GO:0060315	5	Down	0.0783079
POSITIVE REGULATION OF DOPAMINE SECRETION%GOBP%GO:0033603	9	Up	0.0784376
CERAMIDE TRANSPORT%GOBP%GO:0035627	8	Down	0.0786586
LACTATE METABOLIC PROCESS%GOBP%GO:0006089	13	Up	0.0788196
POSITIVE REGULATION OF MITOTIC METAPHASE/ANAPHASE TRANSITION%GOBP%GO:0045842	6	Down	0.0789638
POSITIVE REGULATION OF MITOTIC SISTER CHROMATID SEPARATION%GOBP%GO:1901970	6	Down	0.0789638
POSITIVE REGULATION OF METAPHASE/ANAPHASE TRANSITION OF CELL CYCLE%GOBP%GO:1902101	6	Down	0.0789638
POSITIVE REGULATION OF NATURAL KILLER CELL ACTIVATION%GOBP%GO:0032816	14	Up	0.0791956
PLATELET AGGREGATION%GOBP%GO:0070527	12	Down	0.0792841
CELLULAR RESPONSE TO INCREASED OXYGEN LEVELS%GOBP%GO:0036295	10	Up	0.0798792
EPITHELIAL TUBE BRANCHING INVOLVED IN LUNG MORPHOGENESIS%GOBP%GO:0060441	20	Up	0.0800105
NEGATIVE REGULATION OF B CELL APOPTOTIC PROCESS%GOBP%GO:0002903	8	Down	0.0804543
POSITIVE REGULATION OF PROTEIN POLYUBIQUITINATION%GOBP%GO:1902916	8	Down	0.0808061
PRE-MIRNA PROCESSING%GOBP%GO:0031054	10	Down	0.0808846
REGULATION OF KERATINOCYTE MIGRATION%GOBP%GO:0051547	9	Down	0.080991
NEGATIVE REGULATION OF RELEASE OF SEQUESTERED CALCIUM ION INTO CYTOSOL%GOBP%GO:0051280	8	Down	0.0814588
POSITIVE REGULATION OF CYSTEINE-TYPE ENDOPEPTIDASE ACTIVITY%GOBP%GO:2001056	83	Up	0.0815823
ACTIVATION OF JUN KINASE ACTIVITY%GOBP%GO:0007257	21	Down	0.0817705
DETECTION OF BIOTIC STIMULUS%GOBP%GO:0009595	5	Up	0.0818233
DETECTION OF EXTERNAL BIOTIC STIMULUS%GOBP%GO:0098581	5	Up	0.0818233
MAINTENANCE OF POSTSYNAPTIC SPECIALIZATION STRUCTURE%GOBP%GO:0098880	7	Down	0.082166
RESPONSE TO DEXAMETHASONE%GOBP%GO:0071548	14	Up	0.0822167
REGULATION OF TIMING OF CELL DIFFERENTIATION%GOBP%GO:0048505	10	Down	0.0823043
HYPOTONIC RESPONSE%GOBP%GO:0006971	6	Down	0.0824771
CELL DIFFERENTIATION IN HINDBRAIN%GOBP%GO:0021533	20	Down	0.0828397
ACETYL-COA BIOSYNTHETIC PROCESS%GOBP%GO:0006085	12	Up	0.0830656
SENSORY PERCEPTION OF LIGHT STIMULUS%GOBP%GO:0050953	44	Up	0.0836506
MUSCLE CELL CELLULAR HOMEOSTASIS%GOBP%GO:0046716	13	Up	0.0838377
HEME BIOSYNTHETIC PROCESS%GOBP%GO:0006783	13	Up	0.0840016
BEHAVIORAL RESPONSE TO PAIN%GOBP%GO:0048266	16	Down	0.0840067
POSITIVE REGULATION OF POTASSIUM ION IMPORT%GOBP%GO:1903288	6	Down	0.0841188
CELLULAR PROTEIN-CONTAINING COMPLEX ASSEMBLY%GOBP%GO:0034622	493	Up	0.084185
REGULATION OF EPITHELIAL TO MESENCHYMAL TRANSITION%GOBP%GO:0010717	60	Down	0.0842019
NEGATIVE REGULATION OF UBIQUITIN-PROTEIN TRANSFERASE ACTIVITY%GOBP%GO:0051444	14	Up	0.0842628
NEUTROPHIL HOMEOSTASIS%GOBP%GO:0001780	6	Up	0.0843528
PROTEIN DENEDDYLATION%GOBP%GO:0000338	9	Up	0.0844601
REGULATION OF LEUKOCYTE DEGRANULATION%GOBP%GO:0043300	19	Down	0.084643
NEGATIVE REGULATION OF CHROMATIN ORGANIZATION%GOBP%GO:1905268	41	Down	0.0847863
NEGATIVE REGULATION OF VOLTAGE-GATED POTASSIUM CHANNEL ACTIVITY%GOBP%GO:1903817	6	Up	0.0849936
NEGATIVE REGULATION OF CHROMOSOME SEPARATION%GOBP%GO:1905819	15	Up	0.0850199
NEGATIVE REGULATION OF MITOTIC SISTER CHROMATID SEPARATION%GOBP%GO:2000816	15	Up	0.0850199
NUCLEAR MRNA SURVEILLANCE%GOBP%GO:0071028	12	Down	0.0857064
DETOXIFICATION OF INORGANIC COMPOUND%GOBP%GO:0061687	6	Up	0.0857669
EPITHELIAL CELL MATURATION%GOBP%GO:0002070	7	Up	0.0859572
REGULATION OF RIBOSOME BIOGENESIS%GOBP%GO:0090069	12	Up	0.0861297
REGULATION OF INTERLEUKIN-1 BETA PRODUCTION%GOBP%GO:0032651	20	Down	0.0863658
ANOIKIS%GOBP%GO:0043276	6	Down	0.0865513
POSITIVE REGULATION OF VOLTAGE-GATED CALCIUM CHANNEL ACTIVITY%GOBP%GO:1901387	9	Up	0.08665
REGULATION OF CENTROSOME DUPLICATION%GOBP%GO:0010824	30	Up	0.0867073
NEGATIVE REGULATION OF CELLULAR RESPONSE TO VASCULAR ENDOTHELIAL GROWTH FACTOR STIMULUS%GOBP%GO:1902548	5	Down	0.0868807
NEGATIVE REGULATION OF VASCULAR ENDOTHELIAL GROWTH FACTOR SIGNALING PATHWAY%GOBP%GO:1900747	5	Down	0.0868807
MAMMARY GLAND DUCT MORPHOGENESIS%GOBP%GO:0060603	26	Down	0.0871431
POSITIVE REGULATION OF CYTOKINE PRODUCTION INVOLVED IN IMMUNE RESPONSE%GOBP%GO:0002720	16	Up	0.0872587
RIBONUCLEOPROTEIN COMPLEX SUBUNIT ORGANIZATION%GOBP%GO:0071826	184	Up	0.0877547
POSITIVE REGULATION OF STEROID METABOLIC PROCESS%GOBP%GO:0045940	17	Down	0.0877604
MORPHOGENESIS OF AN EPITHELIAL SHEET%GOBP%GO:0002011	35	Down	0.0880289
AUDITORY BEHAVIOR%GOBP%GO:0031223	9	Down	0.0880969
NEGATIVE REGULATION OF GLUCOCORTICOID RECEPTOR SIGNALING PATHWAY%GOBP%GO:2000323	6	Down	0.0883753
NEGATIVE REGULATION OF CHEMOTAXIS%GOBP%GO:0050922	36	Down	0.0885723
DIVALENT INORGANIC CATION TRANSPORT%GOBP%GO:0072511	152	Down	0.0885959
DIVALENT METAL ION TRANSPORT%GOBP%GO:0070838	152	Down	0.0885959
CELLULAR PROTEIN COMPLEX DISASSEMBLY%GOBP%GO:0043624	38	Up	0.0886346
NEGATIVE REGULATION OF MAP KINASE ACTIVITY%GOBP%GO:0043407	49	Down	0.0888244
POSITIVE REGULATION OF LIPID CATABOLIC PROCESS%GOBP%GO:0050996	13	Down	0.0893606
ACTIN CYTOSKELETON REORGANIZATION%GOBP%GO:0031532	49	Down	0.0894943
VISUAL PERCEPTION%GOBP%GO:0007601	43	Up	0.0895972
NUCLEOSIDE MONOPHOSPHATE BIOSYNTHETIC PROCESS%GOBP%GO:0009124	62	Up	0.0898468
TRANSLATIONAL INITIATION%GOBP%GO:0006413	37	Up	0.0899995
UBIQUINONE METABOLIC PROCESS%GOBP%GO:0006743	14	Down	0.0902177
REGULATION OF NUCLEOTIDE BIOSYNTHETIC PROCESS%GOBP%GO:0030808	40	Up	0.0903788
REGULATION OF PURINE NUCLEOTIDE BIOSYNTHETIC PROCESS%GOBP%GO:1900371	40	Up	0.0903788
AORTIC VALVE DEVELOPMENT%GOBP%GO:0003176	11	Down	0.090513
BEHAVIORAL RESPONSE TO ETHANOL%GOBP%GO:0048149	6	Down	0.0905425
NEURON FATE SPECIFICATION%GOBP%GO:0048665	12	Down	0.0907344
CELLULAR RESPONSE TO GLUCOCORTICOID STIMULUS%GOBP%GO:0071385	22	Up	0.0907703
CELLULAR RESPONSE TO CORTICOSTEROID STIMULUS%GOBP%GO:0071384	22	Up	0.0907703
TORC2 SIGNALING%GOBP%GO:0038203	6	Down	0.0911318
EMBRYONIC RETINA MORPHOGENESIS IN CAMERA-TYPE EYE%GOBP%GO:0060059	5	Down	0.0911655
KERATINOCYTE DIFFERENTIATION%GOBP%GO:0030216	29	Down	0.091198
REGULATION OF DNA-TEMPLATED TRANSCRIPTION, INITIATION%GOBP%GO:2000142	28	Up	0.0912298
RRNA 3'-END PROCESSING%GOBP%GO:0031125	9	Up	0.0912863
REGULATION OF NEUROBLAST PROLIFERATION%GOBP%GO:1902692	25	Up	0.0915108
RESPONSE TO WOUNDING%GOBP%GO:0009611	161	Down	0.0916793
MITOCHONDRIAL FRAGMENTATION INVOLVED IN APOPTOTIC PROCESS%GOBP%GO:0043653	10	Up	0.0920823
NEGATIVE REGULATION OF UBIQUITIN-DEPENDENT PROTEIN CATABOLIC PROCESS%GOBP%GO:2000059	42	Up	0.0922181
REGULATION OF NEUROLOGICAL SYSTEM PROCESS%GOBP%GO:0031644	115	Down	0.092464
PEPTIDYL-THREONINE PHOSPHORYLATION%GOBP%GO:0018107	60	Down	0.0925132
NEGATIVE REGULATION OF SODIUM ION TRANSPORT%GOBP%GO:0010766	16	Down	0.0925244
MITOCHONDRIAL FUSION%GOBP%GO:0008053	12	Up	0.0925383
INTRACELLULAR MRNA LOCALIZATION%GOBP%GO:0008298	8	Down	0.0925693
REGULATION OF SODIUM ION TRANSMEMBRANE TRANSPORTER ACTIVITY%GOBP%GO:2000649	40	Down	0.0925853
REGULATION OF RESPIRATORY GASEOUS EXCHANGE%GOBP%GO:0043576	17	Down	0.0927685
REGULATION OF ALKALINE PHOSPHATASE ACTIVITY%GOBP%GO:0010692	6	Down	0.0927802
NUCLEAR-TRANSCRIBED MRNA CATABOLIC PROCESS, DEADENYLATION-DEPENDENT DECAY%GOBP%GO:0000288	28	Down	0.0928226
NEGATIVE REGULATION OF INTERLEUKIN-1 PRODUCTION%GOBP%GO:0032692	10	Down	0.0929376
NEGATIVE REGULATION OF MRNA SPLICING, VIA SPLICEOSOME%GOBP%GO:0048025	22	Up	0.0929546
SMOOTHENED SIGNALING PATHWAY INVOLVED IN DORSAL/VENTRAL NEURAL TUBE PATTERNING%GOBP%GO:0060831	6	Down	0.0930329
NUCLEAR-TRANSCRIBED MRNA POLY(A) TAIL SHORTENING%GOBP%GO:0000289	7	Down	0.0930361
NEGATIVE REGULATION OF MYOSIN-LIGHT-CHAIN-PHOSPHATASE ACTIVITY%GOBP%GO:0035509	5	Down	0.0930653
PROTEIN LOCALIZATION TO NON-MOTILE CILIUM%GOBP%GO:0097499	8	Up	0.0931
REGULATION OF INTRINSIC APOPTOTIC SIGNALING PATHWAY%GOBP%GO:2001242	118	Up	0.0932959
POSITIVE REGULATION OF TRANSCRIPTION INITIATION FROM RNA POLYMERASE II PROMOTER%GOBP%GO:0060261	16	Up	0.0934553
SKELETAL MUSCLE CELL DIFFERENTIATION%GOBP%GO:0035914	32	Down	0.093531
ACTIN FILAMENT BUNDLE ASSEMBLY%GOBP%GO:0051017	53	Down	0.093548
REGULATION OF PLASMA MEMBRANE ORGANIZATION%GOBP%GO:1903729	10	Down	0.0936562
SYNAPTIC VESICLE DOCKING%GOBP%GO:0016081	11	Down	0.0939915
DICARBOXYLIC ACID BIOSYNTHETIC PROCESS%GOBP%GO:0043650	8	Down	0.0940148
CELLULAR PIGMENT ACCUMULATION%GOBP%GO:0043482	9	Up	0.0940851
PIGMENT ACCUMULATION%GOBP%GO:0043476	9	Up	0.0940851
BASIC AMINO ACID TRANSPORT%GOBP%GO:0015802	8	Down	0.0942353
COAGULATION%GOBP%GO:0050817	42	Down	0.094307
BLOOD COAGULATION%GOBP%GO:0007596	42	Down	0.094307
DNA-TEMPLATED TRANSCRIPTION, ELONGATION%GOBP%GO:0006354	18	Down	0.0948703
REGULATION OF ENDODEOXYRIBONUCLEASE ACTIVITY%GOBP%GO:0032071	5	Up	0.0953316
POSITIVE REGULATION OF VASCULAR ENDOTHELIAL CELL PROLIFERATION%GOBP%GO:1905564	11	Down	0.0954825
PERICARDIUM MORPHOGENESIS%GOBP%GO:0003344	6	Down	0.0955596
NEGATIVE REGULATION OF GENE SILENCING%GOBP%GO:0060969	20	Down	0.0958195
REGULATION OF POSTSYNAPTIC CYTOSOLIC CALCIUM ION CONCENTRATION%GOBP%GO:0099566	5	Down	0.0960572
ACTIN POLYMERIZATION OR DEPOLYMERIZATION%GOBP%GO:0008154	24	Down	0.0961746
NEGATIVE REGULATION OF CALCIUM-MEDIATED SIGNALING%GOBP%GO:0050849	19	Down	0.0962805
NEGATIVE REGULATION OF SODIUM ION TRANSMEMBRANE TRANSPORTER ACTIVITY%GOBP%GO:2000650	11	Down	0.096292
CLATHRIN-DEPENDENT ENDOCYTOSIS%GOBP%GO:0072583	12	Up	0.0963894
METAPHASE PLATE CONGRESSION%GOBP%GO:0051310	30	Up	0.0965871
CELL PROLIFERATION INVOLVED IN METANEPHROS DEVELOPMENT%GOBP%GO:0072203	6	Down	0.0967888
REGULATION OF MEMBRANE TUBULATION%GOBP%GO:1903525	5	Down	0.0969474
AMINOGLYCAN METABOLIC PROCESS%GOBP%GO:0006022	43	Down	0.0970724
SPONTANEOUS SYNAPTIC TRANSMISSION%GOBP%GO:0098814	5	Down	0.0972337
NATURAL KILLER CELL ACTIVATION%GOBP%GO:0030101	14	Up	0.09811
LEPTIN-MEDIATED SIGNALING PATHWAY%GOBP%GO:0033210	8	Down	0.0981444
POSITIVE REGULATION OF SEQUESTERING OF CALCIUM ION%GOBP%GO:0051284	9	Down	0.0982926
BARBED-END ACTIN FILAMENT CAPPING%GOBP%GO:0051016	12	Up	0.0983076
RESPONSE TO PAIN%GOBP%GO:0048265	22	Down	0.0987294
REGULATION OF SYNAPTIC TRANSMISSION, GABAERGIC%GOBP%GO:0032228	30	Up	0.0995019
NEGATIVE REGULATION OF CELL ADHESION%GOBP%GO:0007162	151	Down	0.0995895
REGULATION OF BRANCHING INVOLVED IN SALIVARY GLAND MORPHOGENESIS%GOBP%GO:0060693	5	Down	0.0998925
AMYLOID FIBRIL FORMATION%GOBP%GO:1990000	5	Down	0.10037
NEGATIVE REGULATION OF WNT SIGNALING PATHWAY%GOBP%GO:0030178	101	Down	0.100824
NEGATIVE REGULATION OF ALPHA-BETA T CELL ACTIVATION%GOBP%GO:0046636	16	Down	0.101065
MYOBLAST MIGRATION%GOBP%GO:0051451	8	Up	0.10112
CHONDROITIN SULFATE PROTEOGLYCAN METABOLIC PROCESS%GOBP%GO:0050654	21	Down	0.101536
REGULATION OF ESTABLISHMENT OF PROTEIN LOCALIZATION TO MITOCHONDRION%GOBP%GO:1903747	21	Up	0.101955
VOCALIZATION BEHAVIOR%GOBP%GO:0071625	13	Down	0.101994
POSITIVE REGULATION OF NATURAL KILLER CELL DIFFERENTIATION%GOBP%GO:0032825	6	Up	0.102444
RRNA-CONTAINING RIBONUCLEOPROTEIN COMPLEX EXPORT FROM NUCLEUS%GOBP%GO:0071428	15	Up	0.10267
ESTABLISHMENT OR MAINTENANCE OF MONOPOLAR CELL POLARITY%GOBP%GO:0061339	14	Down	0.102832
ESTABLISHMENT OF MONOPOLAR CELL POLARITY%GOBP%GO:0061162	14	Down	0.102832
REGULATION OF HISTONE H2B UBIQUITINATION%GOBP%GO:2001166	5	Down	0.103342
MAINTENANCE OF SYNAPSE STRUCTURE%GOBP%GO:0099558	10	Down	0.103464
MODULATION OF EXCITATORY POSTSYNAPTIC POTENTIAL%GOBP%GO:0098815	45	Down	0.104274
I-KAPPAB PHOSPHORYLATION%GOBP%GO:0007252	7	Down	0.104514
POSITIVE REGULATION OF REGULATED SECRETORY PATHWAY%GOBP%GO:1903307	36	Down	0.104542
CELLULAR COMPONENT DISASSEMBLY INVOLVED IN EXECUTION PHASE OF APOPTOSIS%GOBP%GO:0006921	13	Down	0.105043
PROTEIN KINASE B SIGNALING%GOBP%GO:0043491	27	Down	0.10537
NUCLEAR MIGRATION%GOBP%GO:0007097	24	Down	0.105419
CELL FATE COMMITMENT%GOBP%GO:0045165	130	Down	0.105438
NEGATIVE REGULATION OF CARDIAC MUSCLE CELL APOPTOTIC PROCESS%GOBP%GO:0010667	22	Up	0.105574
PROTEIN HETEROTETRAMERIZATION%GOBP%GO:0051290	24	Down	0.105731
RECEPTOR CATABOLIC PROCESS%GOBP%GO:0032801	13	Down	0.105962
REGULATION OF GLUCOCORTICOID SECRETION%GOBP%GO:2000849	7	Down	0.106046
CAMP METABOLIC PROCESS%GOBP%GO:0046058	8	Down	0.106433
NEGATIVE REGULATION OF PROTEASOMAL UBIQUITIN-DEPENDENT PROTEIN CATABOLIC PROCESS%GOBP%GO:0032435	28	Up	0.106942
REGULATION OF CELLULAR KETONE METABOLIC PROCESS%GOBP%GO:0010565	75	Down	0.107121
NEGATIVE REGULATION OF OSTEOBLAST PROLIFERATION%GOBP%GO:0033689	6	Up	0.107329
RIBONUCLEOSIDE MONOPHOSPHATE BIOSYNTHETIC PROCESS%GOBP%GO:0009156	58	Up	0.107914
POSITIVE REGULATION OF VASCULAR ASSOCIATED SMOOTH MUSCLE CELL APOPTOTIC PROCESS%GOBP%GO:1905461	6	Up	0.108048
POSITIVE REGULATION OF JUN KINASE ACTIVITY%GOBP%GO:0043507	45	Down	0.108154
MITOTIC SISTER CHROMATID COHESION%GOBP%GO:0007064	9	Up	0.108187
CELLULAR PROTEIN-CONTAINING COMPLEX LOCALIZATION%GOBP%GO:0034629	21	Up	0.108598
REGULATION OF STEROID BIOSYNTHETIC PROCESS%GOBP%GO:0050810	40	Down	0.108607
RESPONSE TO UV%GOBP%GO:0009411	105	Down	0.108968
NEGATIVE REGULATION OF ENDOCYTOSIS%GOBP%GO:0045806	34	Down	0.108975
POSITIVE REGULATION OF AMINE TRANSPORT%GOBP%GO:0051954	39	Up	0.10917
REGULATION OF ATP BIOSYNTHETIC PROCESS%GOBP%GO:2001169	33	Up	0.109195
NEGATIVE REGULATION OF ANION TRANSMEMBRANE TRANSPORT%GOBP%GO:1903960	12	Down	0.109396
POTASSIUM ION IMPORT%GOBP%GO:0010107	24	Down	0.109597
CELLULAR RESPONSE TO ACETYLCHOLINE%GOBP%GO:1905145	14	Up	0.109842
RESPONSE TO ACETYLCHOLINE%GOBP%GO:1905144	14	Up	0.109842
ACETYLCHOLINE RECEPTOR SIGNALING PATHWAY%GOBP%GO:0095500	14	Up	0.109842
SIGNAL TRANSDUCTION INVOLVED IN CELLULAR RESPONSE TO AMMONIUM ION%GOBP%GO:1903831	14	Up	0.109842
REGULATION OF HISTONE H3-K9 ACETYLATION%GOBP%GO:2000615	7	Down	0.109894
NEUROTRANSMITTER-GATED ION CHANNEL CLUSTERING%GOBP%GO:0072578	11	Up	0.109962
MICROTUBULE NUCLEATION BY MICROTUBULE ORGANIZING CENTER%GOBP%GO:0051418	7	Up	0.110252
NEGATIVE REGULATION OF ACTIN FILAMENT POLYMERIZATION%GOBP%GO:0030837	33	Up	0.110286
GAMMA-AMINOBUTYRIC ACID METABOLIC PROCESS%GOBP%GO:0009448	5	Down	0.110484
NEGATIVE REGULATION OF TUMOR NECROSIS FACTOR SUPERFAMILY CYTOKINE PRODUCTION%GOBP%GO:1903556	19	Down	0.110527
NEGATIVE REGULATION OF TUMOR NECROSIS FACTOR PRODUCTION%GOBP%GO:0032720	19	Down	0.110527
POSITIVE REGULATION OF ARP2/3 COMPLEX-MEDIATED ACTIN NUCLEATION%GOBP%GO:2000601	5	Up	0.110546
REGULATION OF CELL CYCLE CHECKPOINT%GOBP%GO:1901976	24	Down	0.110594
MUCOSAL-ASSOCIATED LYMPHOID TISSUE DEVELOPMENT%GOBP%GO:0048537	5	Up	0.110692
PEYER'S PATCH DEVELOPMENT%GOBP%GO:0048541	5	Up	0.110692
CALCIUM ION-REGULATED EXOCYTOSIS OF NEUROTRANSMITTER%GOBP%GO:0048791	15	Down	0.110748
ENDOCHONDRAL BONE GROWTH%GOBP%GO:0003416	17	Down	0.11146
BONE GROWTH%GOBP%GO:0098868	17	Down	0.11146
PLATELET ACTIVATION%GOBP%GO:0030168	26	Down	0.111677
PEPTIDYL-THREONINE MODIFICATION%GOBP%GO:0018210	65	Down	0.111809
REGULATION OF NEUROTROPHIN TRK RECEPTOR SIGNALING PATHWAY%GOBP%GO:0051386	14	Down	0.112362
REGULATION OF CELLULAR RESPONSE TO GROWTH FACTOR STIMULUS%GOBP%GO:0090287	168	Down	0.112421
REGULATION OF MYELOID LEUKOCYTE MEDIATED IMMUNITY%GOBP%GO:0002886	18	Down	0.112529
REPLICATION FORK PROTECTION%GOBP%GO:0048478	6	Up	0.113038
NEGATIVE REGULATION OF BIOMINERAL TISSUE DEVELOPMENT%GOBP%GO:0070168	11	Down	0.113484
REGULATION OF NEUROTRANSMITTER UPTAKE%GOBP%GO:0051580	15	Up	0.113498
NAD BIOSYNTHETIC PROCESS%GOBP%GO:0009435	10	Up	0.113531
CELLULAR RESPONSE TO IRON ION%GOBP%GO:0071281	6	Up	0.113761
POSITIVE REGULATION OF INTERLEUKIN-10 PRODUCTION%GOBP%GO:0032733	9	Up	0.114175
REGULATION OF LIPID KINASE ACTIVITY%GOBP%GO:0043550	30	Down	0.114252
CELLULAR RESPONSE TO LOW-DENSITY LIPOPROTEIN PARTICLE STIMULUS%GOBP%GO:0071404	11	Up	0.114352
POSITIVE REGULATION OF FEEDING BEHAVIOR%GOBP%GO:2000253	6	Up	0.114528
REGULATION OF GLUTAMATE SECRETION%GOBP%GO:0014048	19	Up	0.11484
REGULATION OF SYNAPTIC PLASTICITY%GOBP%GO:0048167	178	Down	0.114971
POSITIVE REGULATION OF MYELOID LEUKOCYTE DIFFERENTIATION%GOBP%GO:0002763	27	Down	0.115195
MICROTUBULE DEPOLYMERIZATION%GOBP%GO:0007019	9	Up	0.115378
REGULATION OF SYNCYTIUM FORMATION BY PLASMA MEMBRANE FUSION%GOBP%GO:0060142	13	Up	0.115407
VERY LONG-CHAIN FATTY ACID METABOLIC PROCESS%GOBP%GO:0000038	22	Down	0.115762
PROTEIN STABILIZATION%GOBP%GO:0050821	134	Up	0.116041
POSITIVE REGULATION OF NOTCH SIGNALING PATHWAY%GOBP%GO:0045747	28	Down	0.116378
NEGATIVE REGULATION OF CELL-CELL ADHESION%GOBP%GO:0022408	83	Down	0.116402
AMINOGLYCAN BIOSYNTHETIC PROCESS%GOBP%GO:0006023	23	Down	0.116492
REGULATION OF DEOXYRIBONUCLEASE ACTIVITY%GOBP%GO:0032070	7	Up	0.116577
REGULATION OF RESPONSE TO OXIDATIVE STRESS%GOBP%GO:1902882	63	Up	0.116584
NEGATIVE REGULATION OF OXIDOREDUCTASE ACTIVITY%GOBP%GO:0051354	14	Up	0.116775
REGULATION OF AXON GUIDANCE%GOBP%GO:1902667	38	Down	0.117069
REGULATION OF VENTRICULAR CARDIAC MUSCLE CELL MEMBRANE REPOLARIZATION%GOBP%GO:0060307	13	Up	0.11726
HOMOTYPIC CELL-CELL ADHESION%GOBP%GO:0034109	22	Down	0.117338
REGULATION OF CELLULAR RESPONSE TO OXIDATIVE STRESS%GOBP%GO:1900407	59	Up	0.117609
PEPTIDE HORMONE SECRETION%GOBP%GO:0030072	38	Down	0.117689
MODULATION BY HOST OF VIRAL GENOME REPLICATION%GOBP%GO:0044827	12	Up	0.117982
NICOTINAMIDE NUCLEOTIDE METABOLIC PROCESS%GOBP%GO:0046496	68	Up	0.117987
PYRIDINE NUCLEOTIDE METABOLIC PROCESS%GOBP%GO:0019362	68	Up	0.117987
POSITIVE REGULATION OF PEPTIDASE ACTIVITY%GOBP%GO:0010952	103	Up	0.118342
TERPENOID BIOSYNTHETIC PROCESS%GOBP%GO:0016114	5	Up	0.11843
REGULATION OF TRANSCRIPTION INITIATION FROM RNA POLYMERASE II PROMOTER%GOBP%GO:0060260	22	Up	0.118668
REGULATION OF MEMBRANE REPOLARIZATION DURING ACTION POTENTIAL%GOBP%GO:0098903	6	Up	0.118769
PHOSPHATIDYLCHOLINE BIOSYNTHETIC PROCESS%GOBP%GO:0006656	7	Down	0.119146
REGULATION OF MEGAKARYOCYTE DIFFERENTIATION%GOBP%GO:0045652	10	Up	0.119184
CELLULAR POTASSIUM ION HOMEOSTASIS%GOBP%GO:0030007	8	Down	0.119345
REGULATION OF ACTION POTENTIAL%GOBP%GO:0098900	39	Up	0.119382
NEGATIVE REGULATION OF NIK/NF-KAPPAB SIGNALING%GOBP%GO:1901223	13	Up	0.119837
NEGATIVE REGULATION OF MUSCLE CELL APOPTOTIC PROCESS%GOBP%GO:0010656	40	Up	0.120073
AV NODE CELL TO BUNDLE OF HIS CELL COMMUNICATION%GOBP%GO:0086067	7	Down	0.120116
NEGATIVE REGULATION OF CELLULAR AMINE METABOLIC PROCESS%GOBP%GO:0033239	5	Down	0.12019
NEGATIVE REGULATION OF INTERLEUKIN-8 PRODUCTION%GOBP%GO:0032717	6	Down	0.12027
EMBRYO IMPLANTATION%GOBP%GO:0007566	18	Down	0.121227
NEUROTRANSMITTER RECEPTOR METABOLIC PROCESS%GOBP%GO:0045213	6	Up	0.121502
PRESYNAPSE ORGANIZATION%GOBP%GO:0099172	19	Down	0.121939
MAST CELL ACTIVATION INVOLVED IN IMMUNE RESPONSE%GOBP%GO:0002279	7	Up	0.122
MAST CELL MEDIATED IMMUNITY%GOBP%GO:0002448	7	Up	0.122
MAST CELL DEGRANULATION%GOBP%GO:0043303	7	Up	0.122
NEGATIVE REGULATION OF MRNA 3'-END PROCESSING%GOBP%GO:0031441	8	Down	0.122278
NEGATIVE REGULATION OF MRNA POLYADENYLATION%GOBP%GO:1900364	8	Down	0.122278
REGULATION OF RECEPTOR INTERNALIZATION%GOBP%GO:0002090	53	Down	0.12231
REGULATION OF ION TRANSMEMBRANE TRANSPORTER ACTIVITY%GOBP%GO:0032412	170	Down	0.122419
REGULATION OF TRIGLYCERIDE METABOLIC PROCESS%GOBP%GO:0090207	25	Down	0.122615
GLIOGENESIS%GOBP%GO:0042063	161	Down	0.122759
REGULATION OF STEROID METABOLIC PROCESS%GOBP%GO:0019218	58	Down	0.122769
POSITIVE REGULATION OF LEUKOCYTE DEGRANULATION%GOBP%GO:0043302	12	Down	0.122848
NEGATIVE REGULATION OF INTRINSIC APOPTOTIC SIGNALING PATHWAY BY P53 CLASS MEDIATOR%GOBP%GO:1902254	15	Down	0.122939
REGULATION OF VESICLE FUSION%GOBP%GO:0031338	27	Down	0.122949
L-AMINO ACID TRANSPORT%GOBP%GO:0015807	33	Down	0.12308
PEROXISOME PROLIFERATOR ACTIVATED RECEPTOR SIGNALING PATHWAY%GOBP%GO:0035357	6	Down	0.123172
POSITIVE REGULATION OF HISTONE H4 ACETYLATION%GOBP%GO:0090240	5	Down	0.123411
SYNAPTIC VESICLE RECYCLING VIA ENDOSOME%GOBP%GO:0036466	5	Down	0.123572
POSITIVE REGULATION OF LIPID STORAGE%GOBP%GO:0010884	10	Up	0.123775
REGULATION OF CELLULAR AMINE METABOLIC PROCESS%GOBP%GO:0033238	25	Down	0.123881
ASYMMETRIC STEM CELL DIVISION%GOBP%GO:0098722	8	Down	0.123983
LEUKOCYTE MEDIATED CYTOTOXICITY%GOBP%GO:0001909	16	Up	0.124105
MUSCLE CELL APOPTOTIC PROCESS%GOBP%GO:0010657	5	Up	0.124143
REGULATION OF OLIGODENDROCYTE PROGENITOR PROLIFERATION%GOBP%GO:0070445	9	Up	0.124184
REGULATION OF ATPASE ACTIVITY%GOBP%GO:0043462	44	Up	0.124194
PROTEIN HOMOTETRAMERIZATION%GOBP%GO:0051289	52	Down	0.124249
ACTIN CYTOSKELETON ORGANIZATION%GOBP%GO:0030036	295	Down	0.124288
PEPTIDYL-GLUTAMIC ACID MODIFICATION%GOBP%GO:0018200	15	Up	0.124502
G2 DNA DAMAGE CHECKPOINT%GOBP%GO:0031572	23	Up	0.124529
DISRUPTION OF CELLS OF OTHER ORGANISM%GOBP%GO:0044364	10	Up	0.124631
KILLING OF CELLS OF OTHER ORGANISM%GOBP%GO:0031640	10	Up	0.124631
NEGATIVE REGULATION OF NEUROTRANSMITTER TRANSPORT%GOBP%GO:0051589	23	Up	0.124938
INACTIVATION OF MAPK ACTIVITY%GOBP%GO:0000188	12	Down	0.125063
NEURON MATURATION%GOBP%GO:0042551	28	Down	0.125095
REGULATION OF MITOTIC SPINDLE CHECKPOINT%GOBP%GO:1903504	8	Down	0.125551
REGULATION OF MITOTIC CELL CYCLE SPINDLE ASSEMBLY CHECKPOINT%GOBP%GO:0090266	8	Down	0.125551
PHOSPHATIDIC ACID BIOSYNTHETIC PROCESS%GOBP%GO:0006654	6	Down	0.125655
POSITIVE REGULATION OF CATECHOLAMINE SECRETION%GOBP%GO:0033605	15	Up	0.125984
REGULATION OF CARBOHYDRATE CATABOLIC PROCESS%GOBP%GO:0043470	29	Up	0.126027
MIRNA CATABOLIC PROCESS%GOBP%GO:0010587	5	Down	0.126049
RESPONSE TO UV-A%GOBP%GO:0070141	5	Down	0.126092
NEGATIVE REGULATION OF PEPTIDYL-SERINE PHOSPHORYLATION%GOBP%GO:0033137	21	Up	0.126123
MYELOID CELL ACTIVATION INVOLVED IN IMMUNE RESPONSE%GOBP%GO:0002275	19	Up	0.126127
REGULATION OF PRI-MIRNA TRANSCRIPTION BY RNA POLYMERASE II%GOBP%GO:1902893	31	Down	0.126314
POSITIVE REGULATION OF SODIUM ION TRANSMEMBRANE TRANSPORTER ACTIVITY%GOBP%GO:2000651	13	Down	0.126368
POSITIVE REGULATION OF GTPASE ACTIVITY%GOBP%GO:0043547	141	Down	0.126467
HEMOGLOBIN BIOSYNTHETIC PROCESS%GOBP%GO:0042541	5	Up	0.126612
REGULATION OF MYOSIN-LIGHT-CHAIN-PHOSPHATASE ACTIVITY%GOBP%GO:0035507	7	Down	0.126617
PRESYNAPTIC MODULATION OF CHEMICAL SYNAPTIC TRANSMISSION%GOBP%GO:0099171	15	Down	0.126738
PIGMENT BIOSYNTHETIC PROCESS%GOBP%GO:0046148	22	Up	0.127057
GENETIC IMPRINTING%GOBP%GO:0071514	17	Down	0.127133
CELLULAR RESPONSE TO RADIATION%GOBP%GO:0071478	102	Down	0.127138
REGULATION OF EXTRACELLULAR MATRIX ASSEMBLY%GOBP%GO:1901201	6	Down	0.127306
REGULATION OF COENZYME METABOLIC PROCESS%GOBP%GO:0051196	32	Up	0.127322
REGULATION OF CELLULAR RESPONSE TO DRUG%GOBP%GO:2001038	27	Up	0.127379
REGULATION OF CELLULAR SENESCENCE%GOBP%GO:2000772	25	Down	0.128046
MELANOSOME LOCALIZATION%GOBP%GO:0032400	13	Up	0.128493
NEGATIVE REGULATION OF CYTOKINE PRODUCTION INVOLVED IN IMMUNE RESPONSE%GOBP%GO:0002719	5	Down	0.128508
NEGATIVE REGULATION OF ERK1 AND ERK2 CASCADE%GOBP%GO:0070373	52	Down	0.128686
PHOSPHORYLATION OF RNA POLYMERASE II C-TERMINAL DOMAIN%GOBP%GO:0070816	7	Down	0.128736
REGULATION OF PROTEIN STABILITY%GOBP%GO:0031647	214	Up	0.128746
POSITIVE REGULATION OF OSTEOCLAST DIFFERENTIATION%GOBP%GO:0045672	14	Down	0.129062
INTRASPECIES INTERACTION BETWEEN ORGANISMS%GOBP%GO:0051703	39	Down	0.12945
SOCIAL BEHAVIOR%GOBP%GO:0035176	39	Down	0.12945
POSITIVE REGULATION OF CELL ADHESION MOLECULE PRODUCTION%GOBP%GO:0060355	5	Down	0.129627
POSITIVE REGULATION OF BEHAVIOR%GOBP%GO:0048520	18	Up	0.129841
RESPONSE TO INCREASED OXYGEN LEVELS%GOBP%GO:0036296	11	Up	0.129888
PHENOL-CONTAINING COMPOUND CATABOLIC PROCESS%GOBP%GO:0019336	5	Down	0.130003
POSITIVE REGULATION OF VACUOLE ORGANIZATION%GOBP%GO:0044090	12	Down	0.130366
POSITIVE REGULATION OF ISOTYPE SWITCHING TO IGG ISOTYPES%GOBP%GO:0048304	5	Down	0.13046
COCHLEA MORPHOGENESIS%GOBP%GO:0090103	12	Down	0.130597
LEUKOCYTE MEDIATED IMMUNITY%GOBP%GO:0002443	60	Up	0.130783
POSITIVE REGULATION OF OLIGODENDROCYTE DIFFERENTIATION%GOBP%GO:0048714	14	Up	0.131133
PEPTIDYL-LYSINE DIMETHYLATION%GOBP%GO:0018027	9	Down	0.131559
NEGATIVE REGULATION OF PEPTIDYL-CYSTEINE S-NITROSYLATION%GOBP%GO:1902083	6	Up	0.131626
TRACHEA MORPHOGENESIS%GOBP%GO:0060439	9	Up	0.131654
NEGATIVE REGULATION OF NF-KAPPAB TRANSCRIPTION FACTOR ACTIVITY%GOBP%GO:0032088	45	Down	0.131691
POSITIVE REGULATION OF AUTOPHAGOSOME ASSEMBLY%GOBP%GO:2000786	11	Down	0.131839
NCRNA PROCESSING%GOBP%GO:0034470	234	Up	0.131883
NEGATIVE REGULATION OF MEMBRANE PERMEABILITY%GOBP%GO:1905709	5	Up	0.131943
NEGATIVE REGULATION OF MITOCHONDRIAL MEMBRANE PERMEABILITY%GOBP%GO:0035795	5	Up	0.131943
NEGATIVE REGULATION OF INFLAMMATORY RESPONSE TO ANTIGENIC STIMULUS%GOBP%GO:0002862	7	Up	0.132067
NEGATIVE REGULATION OF LEUKOCYTE CHEMOTAXIS%GOBP%GO:0002689	6	Down	0.132087
REGULATION OF NUCLEOTIDE METABOLIC PROCESS%GOBP%GO:0006140	61	Up	0.132213
POSITIVE REGULATION OF EXTRINSIC APOPTOTIC SIGNALING PATHWAY IN ABSENCE OF LIGAND%GOBP%GO:2001241	12	Down	0.132422
MELANOSOME TRANSPORT%GOBP%GO:0032402	10	Up	0.132547
REGULATION OF MORPHOGENESIS OF AN EPITHELIUM%GOBP%GO:1905330	66	Down	0.13255
SIGNAL RELEASE%GOBP%GO:0023061	122	Down	0.132724
POSITIVE REGULATION OF RECEPTOR RECYCLING%GOBP%GO:0001921	14	Down	0.13281
ARTERIAL ENDOTHELIAL CELL DIFFERENTIATION%GOBP%GO:0060842	5	Down	0.133025
INFLAMMATORY RESPONSE TO ANTIGENIC STIMULUS%GOBP%GO:0002437	9	Down	0.133135
REGULATION OF CELLULAR RESPONSE TO INSULIN STIMULUS%GOBP%GO:1900076	60	Down	0.133382
NEGATIVE REGULATION OF CALCIUM ION TRANSMEMBRANE TRANSPORT%GOBP%GO:1903170	20	Down	0.13351
REGULATION OF EXTRACELLULAR EXOSOME ASSEMBLY%GOBP%GO:1903551	5	Up	0.133589
CELLULAR RESPONSE TO STEROL%GOBP%GO:0036315	8	Down	0.134325
CELLULAR RESPONSE TO TESTOSTERONE STIMULUS%GOBP%GO:0071394	6	Down	0.134341
EMBRYONIC PLACENTA MORPHOGENESIS%GOBP%GO:0060669	16	Down	0.134401
REGULATION OF CALCINEURIN-MEDIATED SIGNALING%GOBP%GO:0106056	28	Down	0.134602
REGULATION OF CALCINEURIN-NFAT SIGNALING CASCADE%GOBP%GO:0070884	28	Down	0.134602
NEGATIVE REGULATION OF T CELL DIFFERENTIATION%GOBP%GO:0045581	20	Down	0.134964
POSITIVE REGULATION OF CARDIAC MUSCLE CELL APOPTOTIC PROCESS%GOBP%GO:0010666	16	Down	0.13497
POSITIVE REGULATION OF STRIATED MUSCLE CELL APOPTOTIC PROCESS%GOBP%GO:0010663	16	Down	0.13497
ANTIMICROBIAL HUMORAL RESPONSE%GOBP%GO:0019730	13	Up	0.135231
REGULATION OF EXTRACELLULAR MATRIX DISASSEMBLY%GOBP%GO:0010715	8	Down	0.135483
REGULATION OF DEVELOPMENT, HETEROCHRONIC%GOBP%GO:0040034	12	Down	0.135532
ACTIN FILAMENT BUNDLE ORGANIZATION%GOBP%GO:0061572	54	Down	0.135644
REGULATION OF RESPONSE TO ENDOPLASMIC RETICULUM STRESS%GOBP%GO:1905897	61	Up	0.135866
REGULATION OF OSTEOCLAST DEVELOPMENT%GOBP%GO:2001204	6	Up	0.13618
CELLULAR RESPONSE TO ZINC ION%GOBP%GO:0071294	9	Up	0.136338
CELLULAR BIOGENIC AMINE BIOSYNTHETIC PROCESS%GOBP%GO:0042401	8	Down	0.136573
AMINE BIOSYNTHETIC PROCESS%GOBP%GO:0009309	8	Down	0.136573
SKELETAL SYSTEM MORPHOGENESIS%GOBP%GO:0048705	125	Down	0.136863
INSEMINATION%GOBP%GO:0007320	5	Up	0.137043
RRNA TRANSCRIPTION%GOBP%GO:0009303	11	Up	0.137219
ASTRAL MICROTUBULE ORGANIZATION%GOBP%GO:0030953	9	Up	0.137276
POSITIVE REGULATION OF COFACTOR METABOLIC PROCESS%GOBP%GO:0051194	13	Up	0.137474
REGULATION OF AMPA RECEPTOR ACTIVITY%GOBP%GO:2000311	24	Down	0.137497
REGULATION OF CELL JUNCTION ASSEMBLY%GOBP%GO:1901888	68	Down	0.137707
EXCITATORY SYNAPSE ASSEMBLY%GOBP%GO:1904861	11	Down	0.137732
REGULATION OF CELL PROLIFERATION INVOLVED IN KIDNEY DEVELOPMENT%GOBP%GO:1901722	5	Down	0.137748
CEREBELLAR CORTEX DEVELOPMENT%GOBP%GO:0021695	50	Down	0.137855
NUCLEOTIDE-EXCISION REPAIR, DNA INCISION%GOBP%GO:0033683	7	Down	0.138004
NEGATIVE REGULATION OF LIPID LOCALIZATION%GOBP%GO:1905953	21	Down	0.13816
LEUKOCYTE PROLIFERATION%GOBP%GO:0070661	37	Down	0.138492
POSITIVE REGULATION OF LIPID KINASE ACTIVITY%GOBP%GO:0090218	20	Down	0.138604
ACETYL-COA METABOLIC PROCESS%GOBP%GO:0006084	23	Up	0.138685
POSITIVE REGULATION OF INTERFERON-GAMMA PRODUCTION%GOBP%GO:0032729	21	Up	0.138755
ALPHA-BETA T CELL DIFFERENTIATION INVOLVED IN IMMUNE RESPONSE%GOBP%GO:0002293	11	Down	0.138918
CD4-POSITIVE, ALPHA-BETA T CELL DIFFERENTIATION INVOLVED IN IMMUNE RESPONSE%GOBP%GO:0002294	11	Down	0.138918
ALPHA-BETA T CELL ACTIVATION INVOLVED IN IMMUNE RESPONSE%GOBP%GO:0002287	11	Down	0.138918
T-HELPER CELL DIFFERENTIATION%GOBP%GO:0042093	11	Down	0.138918
VESICLE TARGETING%GOBP%GO:0006903	26	Down	0.139292
POLYAMINE BIOSYNTHETIC PROCESS%GOBP%GO:0006596	7	Down	0.139336
REGULATION OF PROTEIN FOLDING%GOBP%GO:1903332	10	Up	0.139474
POSITIVE REGULATION OF PRI-MIRNA TRANSCRIPTION BY RNA POLYMERASE II%GOBP%GO:1902895	24	Down	0.139722
NEGATIVE REGULATION OF NUCLEAR DIVISION%GOBP%GO:0051784	30	Up	0.139768
POSITIVE REGULATION OF PHOSPHOLIPID BIOSYNTHETIC PROCESS%GOBP%GO:0071073	6	Up	0.139794
REGULATION OF PODOSOME ASSEMBLY%GOBP%GO:0071801	12	Down	0.139831
POSITIVE REGULATION OF ACTIVATED T CELL PROLIFERATION%GOBP%GO:0042104	9	Up	0.139885
REGULATION OF HISTONE METHYLATION%GOBP%GO:0031060	52	Down	0.139891
SODIUM ION EXPORT ACROSS PLASMA MEMBRANE%GOBP%GO:0036376	6	Down	0.140078
SODIUM ION TRANSPORT%GOBP%GO:0006814	46	Down	0.140131
REGULATION OF T CELL TOLERANCE INDUCTION%GOBP%GO:0002664	5	Down	0.140294
AXONEME ASSEMBLY%GOBP%GO:0035082	24	Up	0.140641
NEGATIVE REGULATION OF SIGNAL TRANSDUCTION%GOBP%GO:0009968	770	Down	0.140668
PLATELET-DERIVED GROWTH FACTOR RECEPTOR SIGNALING PATHWAY%GOBP%GO:0048008	34	Down	0.140816
NEGATIVE REGULATION OF HISTONE MODIFICATION%GOBP%GO:0031057	32	Down	0.140835
NUCLEAR POLYADENYLATION-DEPENDENT MRNA CATABOLIC PROCESS%GOBP%GO:0071042	5	Down	0.141139
POLYADENYLATION-DEPENDENT MRNA CATABOLIC PROCESS%GOBP%GO:0071047	5	Down	0.141139
REGULATION OF FIBROBLAST GROWTH FACTOR PRODUCTION%GOBP%GO:0090270	5	Up	0.141555
MECHANOSENSORY BEHAVIOR%GOBP%GO:0007638	11	Down	0.141747
SIGNAL TRANSDUCTION INVOLVED IN CELL CYCLE CHECKPOINT%GOBP%GO:0072395	18	Up	0.142544
SIGNAL TRANSDUCTION INVOLVED IN DNA DAMAGE CHECKPOINT%GOBP%GO:0072422	18	Up	0.142544
SIGNAL TRANSDUCTION INVOLVED IN DNA INTEGRITY CHECKPOINT%GOBP%GO:0072401	18	Up	0.142544
RESPONSE TO HYDROGEN PEROXIDE%GOBP%GO:0042542	60	Up	0.142598
RADIAL GLIAL CELL DIFFERENTIATION%GOBP%GO:0060019	11	Down	0.142638
T CELL COSTIMULATION%GOBP%GO:0031295	7	Up	0.142819
CYTOPLASMIC TRANSLATIONAL INITIATION%GOBP%GO:0002183	15	Up	0.142956
PROTEIN TETRAMERIZATION%GOBP%GO:0051262	94	Down	0.143013
REGULATION OF PHOTORECEPTOR CELL DIFFERENTIATION%GOBP%GO:0046532	7	Down	0.143064
NEGATIVE REGULATION OF PHOTORECEPTOR CELL DIFFERENTIATION%GOBP%GO:0046533	7	Down	0.143064
HETEROCHROMATIN ORGANIZATION%GOBP%GO:0070828	10	Up	0.143182
POSITIVE REGULATION OF MONOCYTE CHEMOTAXIS%GOBP%GO:0090026	7	Up	0.143258
REGULATION OF INTEGRIN-MEDIATED SIGNALING PATHWAY%GOBP%GO:2001044	11	Down	0.143585
POSITIVE REGULATION OF MAST CELL ACTIVATION INVOLVED IN IMMUNE RESPONSE%GOBP%GO:0033008	8	Down	0.143779
POSITIVE REGULATION OF MAST CELL DEGRANULATION%GOBP%GO:0043306	8	Down	0.143779
SODIUM-INDEPENDENT ORGANIC ANION TRANSPORT%GOBP%GO:0043252	6	Down	0.143929
REGULATION OF REGULATED SECRETORY PATHWAY%GOBP%GO:1903305	127	Down	0.14407
MAINTENANCE OF DNA METHYLATION%GOBP%GO:0010216	5	Down	0.144125
TISSUE MIGRATION%GOBP%GO:0090130	59	Down	0.144259
EPITHELIUM MIGRATION%GOBP%GO:0090132	59	Down	0.144259
EPITHELIAL CELL MIGRATION%GOBP%GO:0010631	59	Down	0.144259
REGULATION OF POSTSYNAPTIC DENSITY ASSEMBLY%GOBP%GO:0099151	14	Down	0.144309
MITOTIC DNA INTEGRITY CHECKPOINT%GOBP%GO:0044774	46	Up	0.144319
POSITIVE REGULATION OF DNA-TEMPLATED TRANSCRIPTION, ELONGATION%GOBP%GO:0032786	25	Down	0.14449
SYNAPTIC VESICLE UNCOATING%GOBP%GO:0016191	5	Up	0.14461
XENOBIOTIC TRANSPORT%GOBP%GO:0042908	6	Down	0.144615
NEGATIVE REGULATION OF PROTEIN POLYMERIZATION%GOBP%GO:0032272	47	Up	0.145094
POSITIVE REGULATION OF CYTOPLASMIC TRANSPORT%GOBP%GO:1903651	12	Down	0.145208
BONE DEVELOPMENT%GOBP%GO:0060348	115	Down	0.145359
REGULATION OF TRANSFORMING GROWTH FACTOR BETA RECEPTOR SIGNALING PATHWAY%GOBP%GO:0017015	66	Down	0.145665
NEUTROPHIL CHEMOTAXIS%GOBP%GO:0030593	19	Down	0.145882
CHEMOSENSORY BEHAVIOR%GOBP%GO:0007635	10	Down	0.146196
REGULATION OF NATURAL KILLER CELL ACTIVATION%GOBP%GO:0032814	17	Up	0.146273
ATTACHMENT OF SPINDLE MICROTUBULES TO KINETOCHORE%GOBP%GO:0008608	10	Up	0.146369
RESPONSE TO GROWTH HORMONE%GOBP%GO:0060416	9	Down	0.146402
POSITIVE REGULATION OF T CELL CYTOKINE PRODUCTION%GOBP%GO:0002726	5	Up	0.146438
MITOCHONDRIAL ACETYL-COA BIOSYNTHETIC PROCESS FROM PYRUVATE%GOBP%GO:0061732	7	Up	0.14661
ACETYL-COA BIOSYNTHETIC PROCESS FROM PYRUVATE%GOBP%GO:0006086	7	Up	0.14661
FATTY ACID ELONGATION%GOBP%GO:0030497	11	Down	0.146624
NEGATIVE REGULATION OF ANTIGEN RECEPTOR-MEDIATED SIGNALING PATHWAY%GOBP%GO:0050858	12	Down	0.146725
REGULATION OF DOPAMINE RECEPTOR SIGNALING PATHWAY%GOBP%GO:0060159	9	Up	0.14696
RESPONSE TO STIMULUS INVOLVED IN REGULATION OF MUSCLE ADAPTATION%GOBP%GO:0014874	6	Down	0.147043
NEGATIVE REGULATION OF TRANSFORMING GROWTH FACTOR BETA RECEPTOR SIGNALING PATHWAY%GOBP%GO:0030512	40	Down	0.147117
REGULATION OF VASCULAR ENDOTHELIAL CELL PROLIFERATION%GOBP%GO:1905562	15	Down	0.147274
ACYLGLYCEROL METABOLIC PROCESS%GOBP%GO:0006639	43	Down	0.147308
PROTEIN LIPOYLATION%GOBP%GO:0009249	5	Up	0.147346
WATER-SOLUBLE VITAMIN METABOLIC PROCESS%GOBP%GO:0006767	15	Down	0.147357
NEGATIVE REGULATION OF PROTEIN TARGETING TO MITOCHONDRION%GOBP%GO:1903215	5	Up	0.147851
RETINAL METABOLIC PROCESS%GOBP%GO:0042574	5	Up	0.148593
POSITIVE REGULATION OF RHO PROTEIN SIGNAL TRANSDUCTION%GOBP%GO:0035025	10	Down	0.148613
LYMPHOCYTE COSTIMULATION%GOBP%GO:0031294	8	Up	0.148741
RESPONSE TO X-RAY%GOBP%GO:0010165	19	Up	0.149184
PROTEIN LOCALIZATION TO CELL PERIPHERY%GOBP%GO:1990778	189	Down	0.14922
NEGATIVE REGULATION OF SODIUM ION TRANSMEMBRANE TRANSPORT%GOBP%GO:1902306	12	Down	0.149556
SUPEROXIDE METABOLIC PROCESS%GOBP%GO:0006801	19	Up	0.149681
CALCIUM ION IMPORT%GOBP%GO:0070509	31	Down	0.1497
POSITIVE REGULATION OF NUCLEOBASE-CONTAINING COMPOUND TRANSPORT%GOBP%GO:0032241	7	Up	0.149714
REGULATION OF RNA SPLICING%GOBP%GO:0043484	112	Up	0.149731
NUCLEOBASE-CONTAINING SMALL MOLECULE METABOLIC PROCESS%GOBP%GO:0055086	347	Up	0.149911
MYELOID LEUKOCYTE MEDIATED IMMUNITY%GOBP%GO:0002444	18	Up	0.149971
REGULATION OF PSEUDOPODIUM ASSEMBLY%GOBP%GO:0031272	6	Down	0.150132
POSITIVE REGULATION OF PSEUDOPODIUM ASSEMBLY%GOBP%GO:0031274	6	Down	0.150132
CALCIUM ION REGULATED EXOCYTOSIS%GOBP%GO:0017156	64	Down	0.15016
POSITIVE REGULATION OF INFLAMMATORY RESPONSE%GOBP%GO:0050729	47	Up	0.150351
REGULATION OF CARDIAC CONDUCTION%GOBP%GO:1903779	11	Down	0.150595
CRANIAL SKELETAL SYSTEM DEVELOPMENT%GOBP%GO:1904888	33	Down	0.150657
NEGATIVE REGULATION OF MORPHOGENESIS OF AN EPITHELIUM%GOBP%GO:1905331	13	Down	0.150936
CELLULAR RESPONSE TO INTERLEUKIN-4%GOBP%GO:0071353	16	Down	0.150953
REGULATION OF NITRIC-OXIDE SYNTHASE BIOSYNTHETIC PROCESS%GOBP%GO:0051769	13	Up	0.151046
REGULATION OF FEEDING BEHAVIOR%GOBP%GO:0060259	20	Up	0.151075
ACTIVATED T CELL PROLIFERATION%GOBP%GO:0050798	5	Down	0.151211
POLYAMINE METABOLIC PROCESS%GOBP%GO:0006595	13	Down	0.151304
NEURAL NUCLEUS DEVELOPMENT%GOBP%GO:0048857	15	Down	0.151305
DERMATAN SULFATE PROTEOGLYCAN METABOLIC PROCESS%GOBP%GO:0050655	5	Down	0.15139
MONOCARBOXYLIC ACID CATABOLIC PROCESS%GOBP%GO:0072329	62	Up	0.151459
PLASMA LIPOPROTEIN PARTICLE CLEARANCE%GOBP%GO:0034381	8	Up	0.15196
NEGATIVE REGULATION OF CELL CYCLE PROCESS%GOBP%GO:0010948	140	Up	0.152198
FATTY ACID TRANSPORT%GOBP%GO:0015908	23	Down	0.152222
REGULATION OF CYSTEINE-TYPE ENDOPEPTIDASE ACTIVITY INVOLVED IN APOPTOTIC PROCESS%GOBP%GO:0043281	123	Up	0.152268
REGULATION OF CELL SHAPE%GOBP%GO:0008360	101	Down	0.15234
REGULATION OF SODIUM ION TRANSPORT%GOBP%GO:0002028	69	Down	0.152683
CHAPERONE-MEDIATED PROTEIN COMPLEX ASSEMBLY%GOBP%GO:0051131	12	Up	0.152943
POSTSYNAPTIC CYTOSKELETON ORGANIZATION%GOBP%GO:0099188	15	Up	0.152949
POSTSYNAPTIC ACTIN CYTOSKELETON ORGANIZATION%GOBP%GO:0098974	15	Up	0.152949
CORONARY VASCULATURE MORPHOGENESIS%GOBP%GO:0060977	22	Down	0.152974
NEGATIVE REGULATION OF ANION TRANSPORT%GOBP%GO:1903792	23	Down	0.153515
REGULATION OF WNT SIGNALING PATHWAY%GOBP%GO:0030111	201	Down	0.153585
POSITIVE REGULATION OF CELLULAR RESPONSE TO DRUG%GOBP%GO:2001040	5	Down	0.153993
POSTSYNAPTIC SPECIALIZATION ASSEMBLY%GOBP%GO:0098698	10	Down	0.154102
PURINE NUCLEOBASE BIOSYNTHETIC PROCESS%GOBP%GO:0009113	5	Up	0.154432
OSTEOCLAST DIFFERENTIATION%GOBP%GO:0030316	29	Up	0.154858
REGULATION OF PROTEASOMAL UBIQUITIN-DEPENDENT PROTEIN CATABOLIC PROCESS%GOBP%GO:0032434	101	Up	0.155216
DNA MODIFICATION%GOBP%GO:0006304	34	Down	0.155289
CD4-POSITIVE, ALPHA-BETA T CELL DIFFERENTIATION%GOBP%GO:0043367	14	Down	0.15579
ENDOTHELIAL CELL PROLIFERATION%GOBP%GO:0001935	14	Up	0.156017
NEGATIVE REGULATION OF TELOMERE MAINTENANCE%GOBP%GO:0032205	33	Down	0.156053
PURINE NUCLEOBASE METABOLIC PROCESS%GOBP%GO:0006144	7	Up	0.156248
MITOCHONDRIAL CALCIUM ION HOMEOSTASIS%GOBP%GO:0051560	21	Up	0.156293
POSITIVE REGULATION OF MUSCLE CELL DIFFERENTIATION%GOBP%GO:0051149	51	Up	0.156298
REGULATION OF ADHERENS JUNCTION ORGANIZATION%GOBP%GO:1903391	56	Down	0.156315
CELLULAR RESPONSE TO UV-B%GOBP%GO:0071493	6	Down	0.156636
RIBOSOMAL LARGE SUBUNIT EXPORT FROM NUCLEUS%GOBP%GO:0000055	9	Up	0.156756
CELLULAR RESPONSE TO TOPOLOGICALLY INCORRECT PROTEIN%GOBP%GO:0035967	59	Up	0.156803
PROTEIN PALMITOYLATION%GOBP%GO:0018345	26	Down	0.156946
MICROTUBULE SEVERING%GOBP%GO:0051013	5	Down	0.157123
RESOLUTION OF MEIOTIC RECOMBINATION INTERMEDIATES%GOBP%GO:0000712	8	Up	0.157436
CELLULAR DETOXIFICATION%GOBP%GO:1990748	15	Up	0.157706
CENTRIOLE-CENTRIOLE COHESION%GOBP%GO:0010457	10	Up	0.157876
PORE COMPLEX ASSEMBLY%GOBP%GO:0046931	12	Up	0.157926
LENS FIBER CELL DIFFERENTIATION%GOBP%GO:0070306	17	Down	0.158773
POSITIVE REGULATION OF SMOOTH MUSCLE CELL DIFFERENTIATION%GOBP%GO:0051152	9	Up	0.158882
RENAL VESICLE MORPHOGENESIS%GOBP%GO:0072077	5	Up	0.159084
RENAL VESICLE FORMATION%GOBP%GO:0072033	5	Up	0.159084
POSITIVE REGULATION OF FATTY ACID METABOLIC PROCESS%GOBP%GO:0045923	20	Down	0.159659
ADAPTIVE THERMOGENESIS%GOBP%GO:1990845	5	Down	0.159817
STRESS RESPONSE TO COPPER ION%GOBP%GO:1990169	5	Up	0.160034
DETOXIFICATION OF COPPER ION%GOBP%GO:0010273	5	Up	0.160034
NEGATIVE REGULATION OF TOLL-LIKE RECEPTOR SIGNALING PATHWAY%GOBP%GO:0034122	16	Down	0.160476
4-HYDROXYPROLINE METABOLIC PROCESS%GOBP%GO:0019471	10	Down	0.160848
REGULATION OF CELL MORPHOGENESIS%GOBP%GO:0022604	410	Down	0.161194
POSITIVE REGULATION OF APOPTOTIC SIGNALING PATHWAY%GOBP%GO:2001235	124	Up	0.161254
ALANINE TRANSPORT%GOBP%GO:0032328	7	Down	0.161342
POSITIVE REGULATION OF LIPID BIOSYNTHETIC PROCESS%GOBP%GO:0046889	54	Down	0.161405
NEGATIVE REGULATION OF ENDOTHELIAL CELL MIGRATION%GOBP%GO:0010596	27	Down	0.161737
RESPONSE TO STEROL%GOBP%GO:0036314	11	Down	0.161939
REGULATION OF PIGMENT CELL DIFFERENTIATION%GOBP%GO:0050932	7	Up	0.162096
MAST CELL ACTIVATION%GOBP%GO:0045576	13	Up	0.162302
ACTIN FILAMENT-BASED PROCESS%GOBP%GO:0030029	338	Down	0.162302
NEGATIVE REGULATION OF SIGNALING%GOBP%GO:0023057	853	Down	0.16237
DEFENSE RESPONSE TO PROTOZOAN%GOBP%GO:0042832	5	Up	0.162503
CELL PROLIFERATION%GOBP%GO:0008283	342	Down	0.162543
PROTEIN UFMYLATION%GOBP%GO:0071569	6	Down	0.16323
POSITIVE REGULATION OF TUMOR NECROSIS FACTOR PRODUCTION%GOBP%GO:0032760	32	Up	0.163318
POSITIVE REGULATION OF TUMOR NECROSIS FACTOR SUPERFAMILY CYTOKINE PRODUCTION%GOBP%GO:1903557	32	Up	0.163318
REGULATION OF FATTY ACID TRANSPORT%GOBP%GO:2000191	15	Down	0.163321
REGULATED EXOCYTOSIS%GOBP%GO:0045055	90	Down	0.163347
RAC PROTEIN SIGNAL TRANSDUCTION%GOBP%GO:0016601	17	Up	0.163526
NEGATIVE REGULATION OF MONOOXYGENASE ACTIVITY%GOBP%GO:0032769	10	Up	0.163892
CARBOHYDRATE TRANSPORT%GOBP%GO:0008643	18	Down	0.163997
REGULATION OF HISTONE H3-K9 METHYLATION%GOBP%GO:0051570	17	Down	0.164005
PURINE RIBONUCLEOTIDE TRANSPORT%GOBP%GO:0015868	6	Up	0.164106
REGULATION OF SYNAPSE ASSEMBLY%GOBP%GO:0051963	92	Down	0.16421
KETONE BIOSYNTHETIC PROCESS%GOBP%GO:0042181	18	Down	0.164253
PROTEIN LOCALIZATION TO POSTSYNAPTIC MEMBRANE%GOBP%GO:1903539	38	Down	0.164398
NEGATIVE REGULATION OF INTERFERON-BETA PRODUCTION%GOBP%GO:0032688	12	Down	0.164568
EMBRYONIC SKELETAL SYSTEM DEVELOPMENT%GOBP%GO:0048706	67	Down	0.164589
MITOCHONDRION TRANSPORT ALONG MICROTUBULE%GOBP%GO:0047497	16	Down	0.164662
ESTABLISHMENT OF MITOCHONDRION LOCALIZATION, MICROTUBULE-MEDIATED%GOBP%GO:0034643	16	Down	0.164662
DNA DEMETHYLATION%GOBP%GO:0080111	7	Down	0.164792
EMBRYONIC SKELETAL SYSTEM MORPHOGENESIS%GOBP%GO:0048704	47	Down	0.164818
CELLULAR HYPOTONIC RESPONSE%GOBP%GO:0071476	5	Down	0.165292
REGULATION OF RNA POLYMERASE II REGULATORY REGION SEQUENCE-SPECIFIC DNA BINDING%GOBP%GO:1903025	10	Down	0.165489
REGULATION OF UBIQUITIN-DEPENDENT PROTEIN CATABOLIC PROCESS%GOBP%GO:2000058	122	Up	0.165741
NEGATIVE REGULATION OF CELL COMMUNICATION%GOBP%GO:0010648	851	Down	0.165864
RESPONSE TO PROGESTERONE%GOBP%GO:0032570	11	Down	0.166212
ROUNDABOUT SIGNALING PATHWAY%GOBP%GO:0035385	5	Down	0.166254
NEURAL TUBE DEVELOPMENT%GOBP%GO:0021915	129	Down	0.166334
NEGATIVE REGULATION OF EPITHELIAL CELL DIFFERENTIATION%GOBP%GO:0030857	25	Down	0.166363
CARDIOBLAST DIFFERENTIATION%GOBP%GO:0010002	7	Down	0.166367
TRACHEA FORMATION%GOBP%GO:0060440	6	Up	0.16638
NEGATIVE REGULATION OF TUBULIN DEACETYLATION%GOBP%GO:1904428	5	Down	0.166556
ORGANIC ACID TRANSPORT%GOBP%GO:0015849	117	Down	0.166613
CARBOXYLIC ACID TRANSPORT%GOBP%GO:0046942	117	Down	0.166613
ADENYLATE CYCLASE-INHIBITING G PROTEIN-COUPLED RECEPTOR SIGNALING PATHWAY%GOBP%GO:0007193	37	Up	0.16673
PEPTIDYL-ARGININE MODIFICATION%GOBP%GO:0018195	14	Up	0.166968
CELLULAR NITROGEN COMPOUND BIOSYNTHETIC PROCESS%GOBP%GO:0044271	717	Up	0.167286
REGULATION OF STORE-OPERATED CALCIUM CHANNEL ACTIVITY%GOBP%GO:1901339	6	Down	0.16762
PHAGOSOME MATURATION%GOBP%GO:0090382	9	Down	0.167747
NEUTROPHIL ACTIVATION%GOBP%GO:0042119	6	Up	0.16778
OXYGEN HOMEOSTASIS%GOBP%GO:0032364	5	Up	0.167877
MUCOPOLYSACCHARIDE METABOLIC PROCESS%GOBP%GO:1903510	27	Down	0.167941
CELLULAR RESPONSE TO PEPTIDE HORMONE STIMULUS%GOBP%GO:0071375	126	Down	0.1685
REGULATION OF PURINE NUCLEOTIDE METABOLIC PROCESS%GOBP%GO:1900542	58	Up	0.168601
CELL-SUBSTRATE JUNCTION ASSEMBLY%GOBP%GO:0007044	26	Down	0.16868
LUNG MORPHOGENESIS%GOBP%GO:0060425	36	Up	0.169116
HEPARAN SULFATE PROTEOGLYCAN METABOLIC PROCESS%GOBP%GO:0030201	18	Down	0.169236
AMMONIUM TRANSPORT%GOBP%GO:0015696	29	Up	0.169553
POSITIVE REGULATION OF CARDIAC MUSCLE CELL DIFFERENTIATION%GOBP%GO:2000727	20	Up	0.169832
REGULATION OF PENILE ERECTION%GOBP%GO:0060405	6	Up	0.169867
PIGMENT METABOLIC PROCESS%GOBP%GO:0042440	29	Up	0.169977
NEGATIVE REGULATION OF ESTABLISHMENT OF PROTEIN LOCALIZATION TO MITOCHONDRION%GOBP%GO:1903748	8	Up	0.170278
MITOTIC METAPHASE PLATE CONGRESSION%GOBP%GO:0007080	25	Up	0.17049
REGULATION OF TRANSFORMING GROWTH FACTOR BETA1 PRODUCTION%GOBP%GO:0032908	5	Down	0.170589
NEGATIVE REGULATION OF ADENYLATE CYCLASE-ACTIVATING G PROTEIN-COUPLED RECEPTOR SIGNALING PATHWAY%GOBP%GO:0106072	7	Up	0.170632
CARTILAGE DEVELOPMENT%GOBP%GO:0051216	90	Down	0.170828
REGULATION OF NMDA RECEPTOR ACTIVITY%GOBP%GO:2000310	20	Down	0.170904
REGULATION OF ACTIN FILAMENT-BASED MOVEMENT%GOBP%GO:1903115	31	Up	0.170972
NEGATIVE REGULATION OF MITOTIC METAPHASE/ANAPHASE TRANSITION%GOBP%GO:0045841	14	Up	0.171976
NEGATIVE REGULATION OF METAPHASE/ANAPHASE TRANSITION OF CELL CYCLE%GOBP%GO:1902100	14	Up	0.171976
POSITIVE REGULATION OF MYELOID LEUKOCYTE MEDIATED IMMUNITY%GOBP%GO:0002888	11	Down	0.172128
PLASMA MEMBRANE TUBULATION%GOBP%GO:0097320	11	Down	0.172206
REGULATION OF CORTICOTROPIN SECRETION%GOBP%GO:0051459	5	Down	0.172332
MIDDLE EAR MORPHOGENESIS%GOBP%GO:0042474	11	Down	0.172548
RENAL SYSTEM VASCULATURE MORPHOGENESIS%GOBP%GO:0061438	5	Down	0.172549
KIDNEY VASCULATURE MORPHOGENESIS%GOBP%GO:0061439	5	Down	0.172549
KINETOCHORE ORGANIZATION%GOBP%GO:0051383	6	Down	0.172576
NEGATIVE REGULATION OF INSULIN RECEPTOR SIGNALING PATHWAY%GOBP%GO:0046627	27	Down	0.172756
REGULATION OF CELLULAR RESPONSE TO TRANSFORMING GROWTH FACTOR BETA STIMULUS%GOBP%GO:1903844	68	Down	0.17277
POSITIVE REGULATION OF PROTEIN COMPLEX DISASSEMBLY%GOBP%GO:0043243	19	Up	0.172779
POSITIVE REGULATION OF EXCITATORY POSTSYNAPTIC POTENTIAL%GOBP%GO:2000463	31	Down	0.17312
RESPONSE TO NITRIC OXIDE%GOBP%GO:0071731	11	Up	0.17347
POSITIVE REGULATION OF GLUTAMATE SECRETION%GOBP%GO:0014049	12	Up	0.173491
REGULATION OF PROTEIN LOCALIZATION TO SYNAPSE%GOBP%GO:1902473	23	Down	0.173673
POSITIVE REGULATION OF CELLULAR RESPONSE TO INSULIN STIMULUS%GOBP%GO:1900078	22	Down	0.173921
REGULATION OF GLUCONEOGENESIS BY REGULATION OF TRANSCRIPTION FROM RNA POLYMERASE II PROMOTER%GOBP%GO:0035947	7	Down	0.174084
I-KAPPAB KINASE/NF-KAPPAB SIGNALING%GOBP%GO:0007249	22	Down	0.174099
MEMBRANE RAFT ORGANIZATION%GOBP%GO:0031579	14	Up	0.174437
BASEMENT MEMBRANE ORGANIZATION%GOBP%GO:0071711	10	Up	0.174961
REGULATION OF RRNA PROCESSING%GOBP%GO:2000232	10	Up	0.175098
RESPONSE TO PLATELET-DERIVED GROWTH FACTOR%GOBP%GO:0036119	14	Down	0.176112
RESPONSE TO INTERLEUKIN-4%GOBP%GO:0070670	18	Down	0.176118
RESPONSE TO TOPOLOGICALLY INCORRECT PROTEIN%GOBP%GO:0035966	71	Up	0.176129
MATURE RIBOSOME ASSEMBLY%GOBP%GO:0042256	5	Up	0.176323
CHROMOSOME LOCALIZATION%GOBP%GO:0050000	41	Up	0.176435
NEGATIVE REGULATION OF TRANSMEMBRANE RECEPTOR PROTEIN SERINE/THREONINE KINASE SIGNALING PATHWAY%GOBP%GO:0090101	70	Down	0.176442
CENTRAL NERVOUS SYSTEM NEURON DIFFERENTIATION%GOBP%GO:0021953	141	Down	0.176577
MONONUCLEAR CELL PROLIFERATION%GOBP%GO:0032943	33	Down	0.177021
LYMPHOCYTE PROLIFERATION%GOBP%GO:0046651	33	Down	0.177021
NUCLEOTIDE BIOSYNTHETIC PROCESS%GOBP%GO:0009165	127	Up	0.177026
MEMBRANE INVAGINATION%GOBP%GO:0010324	33	Up	0.177135
SKELETAL SYSTEM DEVELOPMENT%GOBP%GO:0001501	261	Down	0.177321
MIRNA LOADING ONTO RISC INVOLVED IN GENE SILENCING BY MIRNA%GOBP%GO:0035280	6	Down	0.177692
NEGATIVE REGULATION OF SPROUTING ANGIOGENESIS%GOBP%GO:1903671	15	Down	0.177711
POSITIVE REGULATION OF CHROMOSOME ORGANIZATION%GOBP%GO:2001252	139	Down	0.177758
POSITIVE REGULATION OF CYTOKINE BIOSYNTHETIC PROCESS%GOBP%GO:0042108	17	Down	0.178436
SYNAPTIC VESICLE EXOCYTOSIS%GOBP%GO:0016079	56	Down	0.178701
POSITIVE REGULATION OF TRANSCRIPTION ELONGATION FROM RNA POLYMERASE II PROMOTER%GOBP%GO:0032968	19	Down	0.179274
NEGATIVE REGULATION OF CELL CYCLE PHASE TRANSITION%GOBP%GO:1901988	96	Up	0.179327
NADH METABOLIC PROCESS%GOBP%GO:0006734	18	Up	0.17936
REGULATION OF MICROTUBULE-BASED MOVEMENT%GOBP%GO:0060632	20	Down	0.179379
GLUTAMINE FAMILY AMINO ACID BIOSYNTHETIC PROCESS%GOBP%GO:0009084	11	Down	0.179874
POSITIVE REGULATION OF CHROMOSOME SEPARATION%GOBP%GO:1905820	7	Down	0.17997
PHENOL-CONTAINING COMPOUND METABOLIC PROCESS%GOBP%GO:0018958	38	Down	0.180327
CELLULAR RESPONSE TO INSULIN STIMULUS%GOBP%GO:0032869	94	Down	0.180465
REGULATION OF MRNA SPLICING, VIA SPLICEOSOME%GOBP%GO:0048024	84	Up	0.180629
NEGATIVE REGULATION OF MULTICELLULAR ORGANISM GROWTH%GOBP%GO:0040015	10	Down	0.180745
RESPONSE TO MOLECULE OF BACTERIAL ORIGIN%GOBP%GO:0002237	106	Up	0.180746
PROLINE TRANSPORT%GOBP%GO:0015824	7	Down	0.18081
REGULATION OF OXIDATIVE STRESS-INDUCED NEURON DEATH%GOBP%GO:1903203	21	Up	0.180902
TERPENOID METABOLIC PROCESS%GOBP%GO:0006721	18	Up	0.18105
FOREBRAIN DORSAL/VENTRAL PATTERN FORMATION%GOBP%GO:0021798	5	Up	0.181256
REGULATION OF PROTEIN IMPORT INTO NUCLEUS, TRANSLOCATION%GOBP%GO:0033158	17	Up	0.181411
DEOXYRIBONUCLEOSIDE MONOPHOSPHATE METABOLIC PROCESS%GOBP%GO:0009162	7	Up	0.181487
NEURAL TUBE PATTERNING%GOBP%GO:0021532	26	Down	0.181603
REGULATION OF FATTY ACID BIOSYNTHETIC PROCESS%GOBP%GO:0042304	22	Down	0.181807
PROTEIN ADP-RIBOSYLATION%GOBP%GO:0006471	13	Up	0.181868
GLANDULAR EPITHELIAL CELL DIFFERENTIATION%GOBP%GO:0002067	23	Down	0.181885
REGULATION OF TELOMERE MAINTENANCE VIA TELOMERE LENGTHENING%GOBP%GO:1904356	49	Down	0.182693
NEGATIVE REGULATION OF CALCINEURIN-NFAT SIGNALING CASCADE%GOBP%GO:0070885	12	Down	0.182797
NEGATIVE REGULATION OF CALCINEURIN-MEDIATED SIGNALING%GOBP%GO:0106057	12	Down	0.182797
UDP-N-ACETYLGLUCOSAMINE METABOLIC PROCESS%GOBP%GO:0006047	8	Down	0.182799
HINDBRAIN DEVELOPMENT%GOBP%GO:0030902	112	Down	0.183256
REGULATION OF MONOCYTE CHEMOTACTIC PROTEIN-1 PRODUCTION%GOBP%GO:0071637	5	Up	0.18355
POSTSYNAPSE TO NUCLEUS SIGNALING PATHWAY%GOBP%GO:0099527	13	Down	0.183609
POSTSYNAPTIC SIGNAL TRANSDUCTION%GOBP%GO:0098926	13	Down	0.183609
TERMINATION OF RNA POLYMERASE II TRANSCRIPTION%GOBP%GO:0006369	6	Down	0.183714
POSITIVE REGULATION OF RESPONSE TO DNA DAMAGE STIMULUS%GOBP%GO:2001022	58	Up	0.183979
PROTEIN POLYMERIZATION%GOBP%GO:0051258	43	Down	0.184151
REGULATION OF CELL AGING%GOBP%GO:0090342	30	Down	0.184152
REGULATION OF CELL CYCLE G2/M PHASE TRANSITION%GOBP%GO:1902749	63	Up	0.184196
STEM CELL DIVISION%GOBP%GO:0017145	28	Down	0.184358
VERY LONG-CHAIN FATTY ACID BIOSYNTHETIC PROCESS%GOBP%GO:0042761	10	Down	0.184413
REGULATION OF SYNAPSE MATURATION%GOBP%GO:0090128	13	Down	0.18446
POSITIVE REGULATION OF NEUROLOGICAL SYSTEM PROCESS%GOBP%GO:0031646	56	Down	0.184577
TAXIS%GOBP%GO:0042330	235	Down	0.184687
NEGATIVE REGULATION OF PROTEIN PROCESSING%GOBP%GO:0010955	21	Up	0.184926
NEGATIVE REGULATION OF PROTEIN MATURATION%GOBP%GO:1903318	21	Up	0.184926
PHENOL-CONTAINING COMPOUND BIOSYNTHETIC PROCESS%GOBP%GO:0046189	14	Down	0.184958
POSITIVE REGULATION OF ENDOPEPTIDASE ACTIVITY%GOBP%GO:0010950	96	Up	0.184979
POSITIVE REGULATION OF INTERLEUKIN-13 PRODUCTION%GOBP%GO:0032736	5	Down	0.185011
RESPIRATORY BURST%GOBP%GO:0045730	5	Up	0.185028
NEGATIVE REGULATION OF GENE SILENCING BY RNA%GOBP%GO:0060967	11	Down	0.185062
NEGATIVE REGULATION OF POSTTRANSCRIPTIONAL GENE SILENCING%GOBP%GO:0060149	11	Down	0.185062
POSITIVE REGULATION OF CELLULAR EXTRAVASATION%GOBP%GO:0002693	5	Down	0.185171
CHEMOTAXIS%GOBP%GO:0006935	233	Down	0.185221
ASPARTATE FAMILY AMINO ACID BIOSYNTHETIC PROCESS%GOBP%GO:0009067	16	Up	0.185244
POSITIVE REGULATION OF GLIAL CELL PROLIFERATION%GOBP%GO:0060252	14	Down	0.185419
POSITIVE REGULATION OF CENTROSOME DUPLICATION%GOBP%GO:0010825	7	Up	0.185502
HEME METABOLIC PROCESS%GOBP%GO:0042168	18	Up	0.18564
REGULATION OF CENTROSOME CYCLE%GOBP%GO:0046605	42	Up	0.185738
ENDOSOME TO MELANOSOME TRANSPORT%GOBP%GO:0035646	8	Up	0.185931
PIGMENT GRANULE MATURATION%GOBP%GO:0048757	8	Up	0.185931
ENDOSOME TO PIGMENT GRANULE TRANSPORT%GOBP%GO:0043485	8	Up	0.185931
CHOLESTEROL EFFLUX%GOBP%GO:0033344	13	Up	0.186128
REGULATION OF ANION TRANSMEMBRANE TRANSPORT%GOBP%GO:1903959	24	Down	0.186263
RIBONUCLEOPROTEIN COMPLEX LOCALIZATION%GOBP%GO:0071166	55	Up	0.186354
POSITIVE REGULATION OF NON-MOTILE CILIUM ASSEMBLY%GOBP%GO:1902857	11	Up	0.186503
REGULATION OF CELL-SUBSTRATE JUNCTION ASSEMBLY%GOBP%GO:0090109	50	Down	0.186602
REGULATION OF FOCAL ADHESION ASSEMBLY%GOBP%GO:0051893	50	Down	0.186602
NUCLEAR-TRANSCRIBED MRNA CATABOLIC PROCESS, NONSENSE-MEDIATED DECAY%GOBP%GO:0000184	20	Up	0.186641
NEGATIVE REGULATION OF CELLULAR RESPONSE TO TRANSFORMING GROWTH FACTOR BETA STIMULUS%GOBP%GO:1903845	42	Down	0.186939
CARDIAC MUSCLE CELL DIFFERENTIATION%GOBP%GO:0055007	55	Down	0.187097
MITOTIC CELL CYCLE CHECKPOINT%GOBP%GO:0007093	74	Up	0.18718
RESPONSE TO MISFOLDED PROTEIN%GOBP%GO:0051788	21	Up	0.18734
ESTABLISHMENT OF PIGMENT GRANULE LOCALIZATION%GOBP%GO:0051905	12	Up	0.187736
HEPARAN SULFATE PROTEOGLYCAN BIOSYNTHETIC PROCESS%GOBP%GO:0015012	15	Down	0.188544
RESPONSE TO VITAMIN%GOBP%GO:0033273	9	Down	0.189016
INTERMEMBRANE LIPID TRANSFER%GOBP%GO:0120009	6	Down	0.189296
NEGATIVE REGULATION OF DNA BIOSYNTHETIC PROCESS%GOBP%GO:2000279	30	Down	0.190017
NEGATIVE REGULATION OF LEUKOCYTE CELL-CELL ADHESION%GOBP%GO:1903038	55	Down	0.190553
REGULATION OF PROTEIN POLYUBIQUITINATION%GOBP%GO:1902914	14	Down	0.19058
GLYCEROPHOSPHOLIPID BIOSYNTHETIC PROCESS%GOBP%GO:0046474	61	Down	0.190673
REGULATION OF GLYCOPROTEIN METABOLIC PROCESS%GOBP%GO:1903018	32	Up	0.190842
LONG-CHAIN FATTY ACID BIOSYNTHETIC PROCESS%GOBP%GO:0042759	8	Down	0.190931
ACYL-COA BIOSYNTHETIC PROCESS%GOBP%GO:0071616	17	Up	0.190953
THIOESTER BIOSYNTHETIC PROCESS%GOBP%GO:0035384	17	Up	0.190953
CYTOPLASMIC SEQUESTERING OF TRANSCRIPTION FACTOR%GOBP%GO:0042994	12	Down	0.191054
POSITIVE REGULATION OF LEUKOCYTE CHEMOTAXIS%GOBP%GO:0002690	35	Up	0.191131
POSITIVE REGULATION OF BMP SIGNALING PATHWAY%GOBP%GO:0030513	23	Down	0.191483
NUCLEOLUS ORGANIZATION%GOBP%GO:0007000	8	Down	0.191737
REGULATION OF DNA-DEPENDENT DNA REPLICATION%GOBP%GO:0090329	36	Up	0.19174
APOPTOTIC MITOCHONDRIAL CHANGES%GOBP%GO:0008637	54	Up	0.192061
ETHER METABOLIC PROCESS%GOBP%GO:0018904	11	Up	0.192318
MAMMARY GLAND EPITHELIUM DEVELOPMENT%GOBP%GO:0061180	41	Down	0.192345
PROSTATE EPITHELIAL CORD ARBORIZATION INVOLVED IN PROSTATE GLANDULAR ACINUS MORPHOGENESIS%GOBP%GO:0060527	5	Up	0.192588
PROSTATE GLANDULAR ACINUS MORPHOGENESIS%GOBP%GO:0060526	5	Up	0.192588
PROTEIN FOLDING IN ENDOPLASMIC RETICULUM%GOBP%GO:0034975	10	Up	0.192844
GLYCINE METABOLIC PROCESS%GOBP%GO:0006544	7	Down	0.193064
MYELOID LEUKOCYTE ACTIVATION%GOBP%GO:0002274	47	Up	0.193142
NEGATIVE REGULATION OF T CELL RECEPTOR SIGNALING PATHWAY%GOBP%GO:0050860	10	Down	0.19346
REGULATION OF GENE SILENCING%GOBP%GO:0060968	48	Down	0.193743
AXON GUIDANCE%GOBP%GO:0007411	144	Down	0.193787
REGULATION OF CANONICAL WNT SIGNALING PATHWAY%GOBP%GO:0060828	164	Down	0.194278
SPINDLE ASSEMBLY CHECKPOINT%GOBP%GO:0071173	13	Up	0.19454
MITOTIC SPINDLE CHECKPOINT%GOBP%GO:0071174	13	Up	0.19454
MITOTIC SPINDLE ASSEMBLY CHECKPOINT%GOBP%GO:0007094	13	Up	0.19454
SPINDLE CHECKPOINT%GOBP%GO:0031577	13	Up	0.19454
VIRAL TRANSLATIONAL TERMINATION-REINITIATION%GOBP%GO:0075525	5	Up	0.195145
RNA PROCESSING%GOBP%GO:0006396	453	Up	0.195336
CELL DIFFERENTIATION INVOLVED IN KIDNEY DEVELOPMENT%GOBP%GO:0061005	25	Down	0.19536
GLAND DEVELOPMENT%GOBP%GO:0048732	240	Down	0.195476
POSTSYNAPTIC DENSITY PROTEIN 95 CLUSTERING%GOBP%GO:0097119	6	Down	0.195708
NEGATIVE REGULATION OF PHOSPHOLIPID METABOLIC PROCESS%GOBP%GO:1903726	6	Down	0.195751
REGULATION OF LYSOSOMAL PROTEIN CATABOLIC PROCESS%GOBP%GO:1905165	6	Down	0.195819
RESPONSE TO REDOX STATE%GOBP%GO:0051775	7	Down	0.195904
DNA DAMAGE RESPONSE, SIGNAL TRANSDUCTION BY P53 CLASS MEDIATOR RESULTING IN CELL CYCLE ARREST%GOBP%GO:0006977	8	Up	0.196158
REGULATION OF NATURAL KILLER CELL DIFFERENTIATION%GOBP%GO:0032823	7	Up	0.196303
ARGININE CATABOLIC PROCESS%GOBP%GO:0006527	7	Up	0.196429
DNA REPLICATION INITIATION%GOBP%GO:0006270	6	Up	0.19643
ESTABLISHMENT OF CHROMOSOME LOCALIZATION%GOBP%GO:0051303	40	Up	0.196661
POSITIVE REGULATION OF INCLUSION BODY ASSEMBLY%GOBP%GO:0090261	6	Up	0.196817
REGULATION OF MITOCHONDRIAL OUTER MEMBRANE PERMEABILIZATION INVOLVED IN APOPTOTIC SIGNALING PATHWAY%GOBP%GO:1901028	16	Up	0.196948
RNA SPLICING%GOBP%GO:0008380	173	Up	0.197019
EMBRYONIC HINDLIMB MORPHOGENESIS%GOBP%GO:0035116	20	Down	0.197183
AMINO SUGAR BIOSYNTHETIC PROCESS%GOBP%GO:0046349	6	Down	0.197452
ATTACHMENT OF MITOTIC SPINDLE MICROTUBULES TO KINETOCHORE%GOBP%GO:0051315	6	Up	0.197534
SODIUM ION HOMEOSTASIS%GOBP%GO:0055078	13	Down	0.197547
MAGNESIUM ION TRANSPORT%GOBP%GO:0015693	13	Up	0.197579
PURINE-CONTAINING COMPOUND BIOSYNTHETIC PROCESS%GOBP%GO:0072522	100	Up	0.197759
REGULATION OF DNA BINDING%GOBP%GO:0051101	77	Down	0.197968
PHOSPHATIDYLGLYCEROL METABOLIC PROCESS%GOBP%GO:0046471	5	Down	0.198116
CARDIOLIPIN METABOLIC PROCESS%GOBP%GO:0032048	5	Down	0.198116
GROOMING BEHAVIOR%GOBP%GO:0007625	11	Up	0.199021
MULTI-ORGANISM BEHAVIOR%GOBP%GO:0051705	55	Down	0.199388
ATRIOVENTRICULAR CANAL DEVELOPMENT%GOBP%GO:0036302	5	Down	0.199737
NEURONAL DENSE CORE VESICLE EXOCYTOSIS%GOBP%GO:0099011	6	Down	0.200075
DENSE CORE GRANULE EXOCYTOSIS%GOBP%GO:1990504	6	Down	0.200075
PRESYNAPTIC DENSE CORE VESICLE EXOCYTOSIS%GOBP%GO:0099525	6	Down	0.200075
CGMP METABOLIC PROCESS%GOBP%GO:0046068	7	Down	0.200144
REGULATION OF LOW-DENSITY LIPOPROTEIN PARTICLE RECEPTOR BIOSYNTHETIC PROCESS%GOBP%GO:0045714	5	Up	0.20074
REGULATION OF LIPID METABOLIC PROCESS%GOBP%GO:0019216	198	Down	0.20104
REGULATION OF OXIDATIVE STRESS-INDUCED CELL DEATH%GOBP%GO:1903201	54	Up	0.201503
NEGATIVE REGULATION OF INTRACELLULAR STEROID HORMONE RECEPTOR SIGNALING PATHWAY%GOBP%GO:0033144	24	Down	0.201682
COLLECTING DUCT DEVELOPMENT%GOBP%GO:0072044	5	Down	0.201685
POSITIVE REGULATION OF MUSCLE ADAPTATION%GOBP%GO:0014744	5	Up	0.202128
NUCLEOSIDE PHOSPHATE BIOSYNTHETIC PROCESS%GOBP%GO:1901293	132	Up	0.202168
PURINE RIBONUCLEOTIDE BIOSYNTHETIC PROCESS%GOBP%GO:0009152	93	Up	0.20237
REGULATION OF DOPAMINE SECRETION%GOBP%GO:0014059	34	Up	0.202633
POSTSYNAPSE ASSEMBLY%GOBP%GO:0099068	14	Down	0.202735
EPITHELIAL CELL MORPHOGENESIS%GOBP%GO:0003382	27	Down	0.202751
REGULATION OF PROTEIN TARGETING%GOBP%GO:1903533	42	Up	0.203335
EMBRYONIC SKELETAL JOINT DEVELOPMENT%GOBP%GO:0072498	7	Down	0.203629
REGULATION OF ENDOTHELIAL CELL MIGRATION%GOBP%GO:0010594	95	Down	0.203694
REGULATION OF EPITHELIAL CELL MIGRATION%GOBP%GO:0010632	144	Down	0.20379
NEUROMUSCULAR PROCESS CONTROLLING BALANCE%GOBP%GO:0050885	51	Down	0.20385
REGULATION OF PEPTIDYL-THREONINE PHOSPHORYLATION%GOBP%GO:0010799	30	Down	0.204143
POSITIVE REGULATION OF STEM CELL POPULATION MAINTENANCE%GOBP%GO:1902459	6	Down	0.204147
VASCULOGENESIS INVOLVED IN CORONARY VASCULAR MORPHOGENESIS%GOBP%GO:0060979	11	Down	0.204212
CARDIAC CELL DEVELOPMENT%GOBP%GO:0055006	39	Down	0.204236
POSITIVE REGULATION OF FATTY ACID BIOSYNTHETIC PROCESS%GOBP%GO:0045723	10	Down	0.204705
REGULATION OF CHROMOSOME ORGANIZATION%GOBP%GO:0033044	246	Down	0.204734
TRACHEA DEVELOPMENT%GOBP%GO:0060438	12	Up	0.204748
CALCIUM ION TRANSMEMBRANE IMPORT INTO CYTOSOL%GOBP%GO:0097553	33	Down	0.204838
RIBONUCLEOPROTEIN COMPLEX EXPORT FROM NUCLEUS%GOBP%GO:0071426	54	Up	0.204982
CILIUM OR FLAGELLUM-DEPENDENT CELL MOTILITY%GOBP%GO:0001539	10	Up	0.205081
CILIUM-DEPENDENT CELL MOTILITY%GOBP%GO:0060285	10	Up	0.205081
REGULATION OF ATP METABOLIC PROCESS%GOBP%GO:1903578	51	Up	0.205257
NEGATIVE REGULATION OF PRODUCTION OF MIRNAS INVOLVED IN GENE SILENCING BY MIRNA%GOBP%GO:1903799	9	Down	0.20526
REGULATION OF OXIDOREDUCTASE ACTIVITY%GOBP%GO:0051341	44	Up	0.205378
POSITIVE REGULATION OF ERAD PATHWAY%GOBP%GO:1904294	12	Up	0.205474
ENDOSOMAL VESICLE FUSION%GOBP%GO:0034058	7	Up	0.205487
REGULATION OF SPINDLE CHECKPOINT%GOBP%GO:0090231	9	Down	0.205971
ADHERENS JUNCTION ORGANIZATION%GOBP%GO:0034332	52	Down	0.206037
EMBRYONIC LIMB MORPHOGENESIS%GOBP%GO:0030326	81	Down	0.206039
EMBRYONIC APPENDAGE MORPHOGENESIS%GOBP%GO:0035113	81	Down	0.206039
REGULATION OF ISOTYPE SWITCHING TO IGG ISOTYPES%GOBP%GO:0048302	6	Down	0.206074
AMYLOID-BETA METABOLIC PROCESS%GOBP%GO:0050435	15	Down	0.20648
TOXIN TRANSPORT%GOBP%GO:1901998	30	Up	0.206608
CHEMICAL HOMEOSTASIS WITHIN A TISSUE%GOBP%GO:0048875	9	Up	0.206735
NADPH OXIDATION%GOBP%GO:0070995	6	Down	0.206753
AXO-DENDRITIC TRANSPORT%GOBP%GO:0008088	63	Down	0.20679
TRNA CATABOLIC PROCESS%GOBP%GO:0016078	7	Down	0.207276
REGULATION OF MITOCHONDRIAL TRANSLATION%GOBP%GO:0070129	24	Up	0.207591
REGULATION OF TRANSPORTER ACTIVITY%GOBP%GO:0032409	182	Down	0.208026
NEUTRAL LIPID METABOLIC PROCESS%GOBP%GO:0006638	44	Down	0.208077
REGULATION OF EXCITATORY SYNAPSE ASSEMBLY%GOBP%GO:1904889	16	Down	0.208164
REGULATION OF PROTEIN ADP-RIBOSYLATION%GOBP%GO:0010835	5	Down	0.208312
CELLULAR RESPONSE TO EPIDERMAL GROWTH FACTOR STIMULUS%GOBP%GO:0071364	30	Down	0.208337
REGULATION OF VASCULAR ASSOCIATED SMOOTH MUSCLE CELL APOPTOTIC PROCESS%GOBP%GO:1905459	8	Up	0.208384
GLUTAMINE METABOLIC PROCESS%GOBP%GO:0006541	13	Down	0.208508
T CELL ACTIVATION INVOLVED IN IMMUNE RESPONSE%GOBP%GO:0002286	20	Down	0.208897
CELLULAR RESPONSE TO MISFOLDED PROTEIN%GOBP%GO:0071218	20	Up	0.208963
SCF-DEPENDENT PROTEASOMAL UBIQUITIN-DEPENDENT PROTEIN CATABOLIC PROCESS%GOBP%GO:0031146	30	Up	0.209289
LIPID OXIDATION%GOBP%GO:0034440	49	Up	0.209363
REGULATION OF PHOSPHATIDYLINOSITOL 3-KINASE ACTIVITY%GOBP%GO:0043551	25	Down	0.209633
NEGATIVE REGULATION OF LAMELLIPODIUM ORGANIZATION%GOBP%GO:1902744	5	Down	0.209791
REGULATION OF CELL MORPHOGENESIS INVOLVED IN DIFFERENTIATION%GOBP%GO:0010769	285	Down	0.209892
REGULATION OF POSTSYNAPTIC SPECIALIZATION ASSEMBLY%GOBP%GO:0099150	18	Down	0.209902
REGULATION OF POSTSYNAPSE ASSEMBLY%GOBP%GO:0150052	18	Down	0.209902
PROTEIN-CONTAINING COMPLEX ASSEMBLY%GOBP%GO:0065003	868	Up	0.210133
REGULATION OF HISTONE MODIFICATION%GOBP%GO:0031056	114	Down	0.210463
VESICLE UNCOATING%GOBP%GO:0072319	8	Up	0.21054
REGULATION OF CELLULAR CARBOHYDRATE CATABOLIC PROCESS%GOBP%GO:0043471	6	Up	0.210836
MYELOID LEUKOCYTE DIFFERENTIATION%GOBP%GO:0002573	61	Up	0.210882
NEURAL CREST FORMATION%GOBP%GO:0014029	6	Up	0.210984
NUCLEAR CHROMOSOME SEGREGATION%GOBP%GO:0098813	100	Up	0.211465
MICROTUBULE BUNDLE FORMATION%GOBP%GO:0001578	44	Down	0.211641
LONG-CHAIN FATTY ACID TRANSPORT%GOBP%GO:0015909	15	Down	0.211925
REGULATION OF REGULATORY T CELL DIFFERENTIATION%GOBP%GO:0045589	9	Down	0.211984
ADHESION OF SYMBIONT TO HOST%GOBP%GO:0044406	5	Up	0.212084
L-GLUTAMATE IMPORT%GOBP%GO:0051938	10	Down	0.212343
GENE EXPRESSION%GOBP%GO:0010467	1005	Up	0.21242
REGULATION OF VIRAL RELEASE FROM HOST CELL%GOBP%GO:1902186	28	Up	0.212571
MITOTIC G2/M TRANSITION CHECKPOINT%GOBP%GO:0044818	23	Up	0.212623
REGULATION OF DNA-TEMPLATED TRANSCRIPTION, ELONGATION%GOBP%GO:0032784	38	Down	0.213276
LUNG EPITHELIAL CELL DIFFERENTIATION%GOBP%GO:0060487	23	Down	0.213336
PROTEIN EXPORT FROM NUCLEUS%GOBP%GO:0006611	73	Up	0.213446
GLYCEROL ETHER METABOLIC PROCESS%GOBP%GO:0006662	9	Up	0.213476
ETHER LIPID METABOLIC PROCESS%GOBP%GO:0046485	9	Up	0.213476
TUBE CLOSURE%GOBP%GO:0060606	76	Down	0.213607
REGULATION OF TRANSMEMBRANE TRANSPORTER ACTIVITY%GOBP%GO:0022898	175	Down	0.213632
REGULATION OF CHROMATIN SILENCING%GOBP%GO:0031935	19	Down	0.213682
REGULATION OF CELL-SUBSTRATE ADHESION%GOBP%GO:0010810	139	Down	0.213893
ANION HOMEOSTASIS%GOBP%GO:0055081	30	Down	0.214083
EMBRYO DEVELOPMENT ENDING IN BIRTH OR EGG HATCHING%GOBP%GO:0009792	463	Down	0.214103
NEGATIVE REGULATION OF TELOMERE MAINTENANCE VIA TELOMERASE%GOBP%GO:0032211	17	Down	0.214287
POSITIVE REGULATION OF EPITHELIAL TO MESENCHYMAL TRANSITION%GOBP%GO:0010718	31	Down	0.214592
NEURON FATE COMMITMENT%GOBP%GO:0048663	41	Down	0.214712
FATTY ACID CATABOLIC PROCESS%GOBP%GO:0009062	54	Up	0.214756
REGULATION OF TRANSCRIPTION REGULATORY REGION DNA BINDING%GOBP%GO:2000677	30	Down	0.214771
POSITIVE REGULATION OF CARTILAGE DEVELOPMENT%GOBP%GO:0061036	17	Down	0.214877
MEGAKARYOCYTE DIFFERENTIATION%GOBP%GO:0030219	17	Down	0.214957
NEGATIVE REGULATION OF COLD-INDUCED THERMOGENESIS%GOBP%GO:0120163	32	Down	0.215216
NEGATIVE REGULATION OF CELL JUNCTION ASSEMBLY%GOBP%GO:1901889	19	Down	0.215283
RETINA VASCULATURE MORPHOGENESIS IN CAMERA-TYPE EYE%GOBP%GO:0061299	8	Down	0.215309
TUBE FORMATION%GOBP%GO:0035148	110	Down	0.215328
NEUROTRANSMITTER SECRETION%GOBP%GO:0007269	78	Down	0.215347
SIGNAL RELEASE FROM SYNAPSE%GOBP%GO:0099643	78	Down	0.215347
PYRIDINE-CONTAINING COMPOUND METABOLIC PROCESS%GOBP%GO:0072524	71	Up	0.215588
STRESS RESPONSE TO METAL ION%GOBP%GO:0097501	7	Up	0.215635
REGULATION OF BROWN FAT CELL DIFFERENTIATION%GOBP%GO:0090335	12	Up	0.215705
ENDOTHELIAL CELL ACTIVATION%GOBP%GO:0042118	5	Down	0.215905
PRI-MIRNA TRANSCRIPTION BY RNA POLYMERASE II%GOBP%GO:0061614	7	Up	0.216242
MITOTIC DNA DAMAGE CHECKPOINT%GOBP%GO:0044773	42	Up	0.216552
DEFENSE RESPONSE TO GRAM-NEGATIVE BACTERIUM%GOBP%GO:0050829	16	Up	0.216606
REGULATION OF MAP KINASE ACTIVITY%GOBP%GO:0043405	181	Down	0.21667
PROTEIN INSERTION INTO MEMBRANE%GOBP%GO:0051205	10	Up	0.216783
MUSCLE CELL PROLIFERATION%GOBP%GO:0033002	19	Down	0.216937
NEGATIVE REGULATION OF MITOCHONDRIAL OUTER MEMBRANE PERMEABILIZATION INVOLVED IN APOPTOTIC SIGNALING PATHWAY%GOBP%GO:1901029	7	Up	0.217112
NEGATIVE REGULATION OF CELL MORPHOGENESIS INVOLVED IN DIFFERENTIATION%GOBP%GO:0010771	86	Down	0.217169
MANNOSE METABOLIC PROCESS%GOBP%GO:0006013	8	Down	0.217359
POSITIVE REGULATION OF CALCIUM ION-DEPENDENT EXOCYTOSIS%GOBP%GO:0045956	23	Down	0.217739
NEGATIVE REGULATION OF MESENCHYMAL CELL PROLIFERATION%GOBP%GO:0072201	6	Up	0.218056
REGULATION OF PRESYNAPSE ORGANIZATION%GOBP%GO:0099174	31	Down	0.218195
CELLULAR RESPONSE TO LIPOPROTEIN PARTICLE STIMULUS%GOBP%GO:0071402	16	Up	0.218375
PROTEIN PROCESSING INVOLVED IN PROTEIN TARGETING TO MITOCHONDRION%GOBP%GO:0006627	6	Up	0.218388
RESPONSE TO TESTOSTERONE%GOBP%GO:0033574	13	Down	0.21852
HISTONE H3-K9 DEMETHYLATION%GOBP%GO:0033169	12	Down	0.218624
CELLULAR RESPONSE TO PEPTIDE%GOBP%GO:1901653	148	Down	0.218669
NEGATIVE REGULATION OF SCHWANN CELL PROLIFERATION%GOBP%GO:0010626	5	Down	0.2188
BENZENE-CONTAINING COMPOUND METABOLIC PROCESS%GOBP%GO:0042537	6	Up	0.219326
NEGATIVE REGULATION OF ACTIVATED T CELL PROLIFERATION%GOBP%GO:0046007	5	Down	0.220119
SPERMIDINE METABOLIC PROCESS%GOBP%GO:0008216	6	Down	0.220173
EPITHELIAL TUBE FORMATION%GOBP%GO:0072175	102	Down	0.2204
CELLULAR COMPONENT MORPHOGENESIS%GOBP%GO:0032989	556	Down	0.22068
NEGATIVE REGULATION OF SMOOTHENED SIGNALING PATHWAY%GOBP%GO:0045879	26	Down	0.22076
AZOLE TRANSPORT%GOBP%GO:0045117	13	Up	0.220897
SEQUESTERING OF ACTIN MONOMERS%GOBP%GO:0042989	7	Up	0.221075
NEGATIVE REGULATION OF DNA REPAIR%GOBP%GO:0045738	15	Up	0.221203
CARDIAC MUSCLE CELL PROLIFERATION%GOBP%GO:0060038	13	Down	0.221223
CARDIAC ENDOTHELIAL CELL DIFFERENTIATION%GOBP%GO:0003348	7	Down	0.221256
STEROID METABOLIC PROCESS%GOBP%GO:0008202	82	Down	0.221532
GLUTAMATE SECRETION%GOBP%GO:0014047	8	Up	0.221537
CELL MORPHOGENESIS%GOBP%GO:0000902	502	Down	0.221594
REGULATION OF CELL COMMUNICATION BY ELECTRICAL COUPLING%GOBP%GO:0010649	5	Down	0.221752
CHROMATIN DISASSEMBLY%GOBP%GO:0031498	14	Down	0.221793
NUCLEOSOME DISASSEMBLY%GOBP%GO:0006337	14	Down	0.221793
GLIAL CELL DIFFERENTIATION%GOBP%GO:0010001	125	Down	0.221954
ENDOCARDIAL CUSHION FORMATION%GOBP%GO:0003272	12	Down	0.222118
SPINDLE ASSEMBLY%GOBP%GO:0051225	44	Up	0.222607
PHOSPHOLIPID SCRAMBLING%GOBP%GO:0017121	5	Up	0.222736
GLAND MORPHOGENESIS%GOBP%GO:0022612	73	Down	0.222827
MUSCLE CELL MIGRATION%GOBP%GO:0014812	15	Up	0.223024
GLYCEROPHOSPHOLIPID CATABOLIC PROCESS%GOBP%GO:0046475	10	Up	0.22331
LONG-TERM SYNAPTIC DEPRESSION%GOBP%GO:0060292	15	Down	0.22336
SNRNA TRANSCRIPTION%GOBP%GO:0009301	8	Down	0.223725
NEGATIVE REGULATION OF CELL CYCLE G2/M PHASE TRANSITION%GOBP%GO:1902750	37	Up	0.22373
SODIUM ION IMPORT ACROSS PLASMA MEMBRANE%GOBP%GO:0098719	8	Down	0.223748
NEGATIVE REGULATION OF SYNAPTIC TRANSMISSION, GABAERGIC%GOBP%GO:0032229	7	Up	0.22387
POSITIVE REGULATION OF SYNAPTIC TRANSMISSION%GOBP%GO:0050806	148	Down	0.223976
GLYCERALDEHYDE-3-PHOSPHATE METABOLIC PROCESS%GOBP%GO:0019682	10	Up	0.223986
ADENOSINE METABOLIC PROCESS%GOBP%GO:0046085	5	Up	0.224024
PULMONARY VALVE MORPHOGENESIS%GOBP%GO:0003184	12	Down	0.224561
POSITIVE REGULATION OF CALCIUM ION IMPORT%GOBP%GO:0090280	8	Down	0.224567
RESPONSE TO MANGANESE ION%GOBP%GO:0010042	7	Up	0.224748
POSITIVE REGULATION OF HISTONE MODIFICATION%GOBP%GO:0031058	76	Down	0.224989
AGGRESOME ASSEMBLY%GOBP%GO:0070842	5	Up	0.225288
INCLUSION BODY ASSEMBLY%GOBP%GO:0070841	5	Up	0.225288
RESPONSE TO CADMIUM ION%GOBP%GO:0046686	28	Up	0.225302
POSITIVE REGULATION OF HEXOKINASE ACTIVITY%GOBP%GO:1903301	5	Up	0.225767
NEGATIVE REGULATION OF CENTROSOME CYCLE%GOBP%GO:0046606	9	Up	0.225952
NEGATIVE REGULATION OF CENTROSOME DUPLICATION%GOBP%GO:0010826	9	Up	0.225952
GLUTATHIONE METABOLIC PROCESS%GOBP%GO:0006749	35	Up	0.226471
CHONDROCYTE DIFFERENTIATION%GOBP%GO:0002062	47	Down	0.226645
INSULIN SECRETION%GOBP%GO:0030073	30	Down	0.226908
RECEPTOR LOCALIZATION TO SYNAPSE%GOBP%GO:0097120	50	Down	0.227056
REGULATION OF INSULIN RECEPTOR SIGNALING PATHWAY%GOBP%GO:0046626	42	Down	0.227059
CELLULAR RESPONSE TO CALCIUM ION%GOBP%GO:0071277	59	Down	0.227151
NEGATIVE REGULATION OF PROTEIN AUTOPHOSPHORYLATION%GOBP%GO:0031953	9	Down	0.227294
ACTIN FILAMENT ORGANIZATION%GOBP%GO:0007015	144	Down	0.227402
COLLAGEN CATABOLIC PROCESS%GOBP%GO:0030574	5	Down	0.227626
NEURON PROJECTION GUIDANCE%GOBP%GO:0097485	145	Down	0.227757
LYMPHOCYTE MEDIATED IMMUNITY%GOBP%GO:0002449	44	Up	0.227903
REGULATION OF MACROPHAGE MIGRATION%GOBP%GO:1905521	14	Down	0.228155
REGULATION OF INTERLEUKIN-5 PRODUCTION%GOBP%GO:0032674	6	Down	0.228194
EPITHELIAL TO MESENCHYMAL TRANSITION INVOLVED IN ENDOCARDIAL CUSHION FORMATION%GOBP%GO:0003198	7	Down	0.228504
ER-NUCLEUS SIGNALING PATHWAY%GOBP%GO:0006984	19	Down	0.228697
MONONUCLEAR CELL DIFFERENTIATION%GOBP%GO:1903131	9	Up	0.22919
MONOCYTE DIFFERENTIATION%GOBP%GO:0030224	9	Up	0.22919
REGULATION OF DNA DAMAGE RESPONSE, SIGNAL TRANSDUCTION BY P53 CLASS MEDIATOR%GOBP%GO:0043516	25	Down	0.229478
CRANIOFACIAL SUTURE MORPHOGENESIS%GOBP%GO:0097094	9	Down	0.229693
LEUKOCYTE ADHESION TO VASCULAR ENDOTHELIAL CELL%GOBP%GO:0061756	8	Up	0.229753
LEUKOCYTE TETHERING OR ROLLING%GOBP%GO:0050901	8	Up	0.229753
EMBRYONIC MORPHOGENESIS%GOBP%GO:0048598	332	Down	0.229802
ANTIBACTERIAL HUMORAL RESPONSE%GOBP%GO:0019731	6	Up	0.229964
PYRIDINE-CONTAINING COMPOUND BIOSYNTHETIC PROCESS%GOBP%GO:0072525	32	Up	0.230007
MIRNA METABOLIC PROCESS%GOBP%GO:0010586	12	Down	0.230095
POSITIVE REGULATION OF EPIDERMIS DEVELOPMENT%GOBP%GO:0045684	17	Down	0.230349
REGULATION OF ALDOSTERONE METABOLIC PROCESS%GOBP%GO:0032344	7	Down	0.230568
FATTY ACID OXIDATION%GOBP%GO:0019395	48	Up	0.230742
CELLULAR RESPONSE TO TRANSFORMING GROWTH FACTOR BETA STIMULUS%GOBP%GO:0071560	89	Down	0.230936
REGULATION OF RECEPTOR RECYCLING%GOBP%GO:0001919	24	Down	0.231147
POSITIVE REGULATION OF PODOSOME ASSEMBLY%GOBP%GO:0071803	10	Down	0.231155
RESPONSE TO INSULIN%GOBP%GO:0032868	122	Down	0.231173
REGULATION OF PHENOTYPIC SWITCHING%GOBP%GO:1900239	5	Down	0.231352
S-ADENOSYLMETHIONINE METABOLIC PROCESS%GOBP%GO:0046500	6	Down	0.231372
PINOCYTOSIS%GOBP%GO:0006907	7	Down	0.231379
OBSOLETE POSITIVE REGULATION OF CYCLIN-DEPENDENT PROTEIN SERINE/THREONINE KINASE ACTIVITY INVOLVED IN G1/S TRANSITION OF MITOTIC CELL CYCLE%GOBP%GO:0031659	8	Down	0.231427
LIVER DEVELOPMENT%GOBP%GO:0001889	67	Down	0.23145
RNA PHOSPHODIESTER BOND HYDROLYSIS%GOBP%GO:0090501	41	Up	0.231868
POSITIVE REGULATION OF CANONICAL WNT SIGNALING PATHWAY%GOBP%GO:0090263	74	Down	0.231871
ENDOCARDIUM DEVELOPMENT%GOBP%GO:0003157	12	Down	0.232101
CELLULAR RESPONSE TO SUPEROXIDE%GOBP%GO:0071451	11	Up	0.232161
CELLULAR RESPONSE TO OXYGEN RADICAL%GOBP%GO:0071450	11	Up	0.232161
CHROMATIN REMODELING AT CENTROMERE%GOBP%GO:0031055	7	Up	0.232301
ZINC ION TRANSPORT%GOBP%GO:0006829	20	Down	0.232709
LIPID TRANSPORT%GOBP%GO:0006869	91	Down	0.232951
REGULATION OF PROTEIN CATABOLIC PROCESS IN THE VACUOLE%GOBP%GO:1904350	7	Down	0.233031
NEGATIVE REGULATION OF CANONICAL WNT SIGNALING PATHWAY%GOBP%GO:0090090	85	Down	0.233063
AXON ENSHEATHMENT IN CENTRAL NERVOUS SYSTEM%GOBP%GO:0032291	17	Up	0.233073
CENTRAL NERVOUS SYSTEM MYELINATION%GOBP%GO:0022010	17	Up	0.233073
NEGATIVE REGULATION OF LIPID CATABOLIC PROCESS%GOBP%GO:0050995	10	Up	0.233477
LUNG SECRETORY CELL DIFFERENTIATION%GOBP%GO:0061140	9	Down	0.233529
MITOTIC G2 DNA DAMAGE CHECKPOINT%GOBP%GO:0007095	17	Up	0.233637
REGULATION OF POSTSYNAPTIC NEUROTRANSMITTER RECEPTOR INTERNALIZATION%GOBP%GO:0099149	20	Down	0.233689
REGULATION OF JUN KINASE ACTIVITY%GOBP%GO:0043506	55	Down	0.233808
MEIOTIC SPINDLE ORGANIZATION%GOBP%GO:0000212	7	Down	0.233809
SECRETION OF LYSOSOMAL ENZYMES%GOBP%GO:0033299	7	Up	0.234034
PROTEIN-DNA COMPLEX ASSEMBLY%GOBP%GO:0065004	58	Up	0.234289
REGULATION OF OXIDATIVE STRESS-INDUCED NEURON INTRINSIC APOPTOTIC SIGNALING PATHWAY%GOBP%GO:1903376	8	Up	0.23429
REGULATION OF INTERFERON-ALPHA PRODUCTION%GOBP%GO:0032647	13	Down	0.234389
POSITIVE REGULATION OF RENAL SODIUM EXCRETION%GOBP%GO:0035815	9	Up	0.234695
NEGATIVE REGULATION OF MITOTIC CELL CYCLE PHASE TRANSITION%GOBP%GO:1901991	84	Up	0.234818
REGULATION OF MELANOCYTE DIFFERENTIATION%GOBP%GO:0045634	5	Up	0.234918
NEGATIVE REGULATION OF RESPONSE TO CYTOKINE STIMULUS%GOBP%GO:0060761	29	Down	0.235153
RESPONSE TO LIPOPROTEIN PARTICLE%GOBP%GO:0055094	13	Up	0.235242
REGULATION OF PLATELET AGGREGATION%GOBP%GO:0090330	11	Down	0.23562
PROTEIN LOCALIZATION TO POSTSYNAPTIC SPECIALIZATION MEMBRANE%GOBP%GO:0099633	15	Down	0.235621
NEUROTRANSMITTER RECEPTOR LOCALIZATION TO POSTSYNAPTIC SPECIALIZATION MEMBRANE%GOBP%GO:0099645	15	Down	0.235621
SNRNA MODIFICATION%GOBP%GO:0040031	5	Up	0.235848
VIRAL TRANSLATION%GOBP%GO:0019081	13	Up	0.236089
EXTRACELLULAR MATRIX DISASSEMBLY%GOBP%GO:0022617	6	Up	0.236253
PYRUVATE METABOLIC PROCESS%GOBP%GO:0006090	38	Up	0.236317
POSITIVE REGULATION OF EARLY ENDOSOME TO LATE ENDOSOME TRANSPORT%GOBP%GO:2000643	8	Down	0.236811
BRANCHING INVOLVED IN BLOOD VESSEL MORPHOGENESIS%GOBP%GO:0001569	22	Up	0.236961
REGULATION OF HISTONE H4 ACETYLATION%GOBP%GO:0090239	12	Down	0.237168
POSITIVE REGULATION OF T CELL PROLIFERATION%GOBP%GO:0042102	32	Up	0.237442
CELLULAR RESPONSE TO COPPER ION%GOBP%GO:0071280	8	Up	0.237448
CHORDATE EMBRYONIC DEVELOPMENT%GOBP%GO:0043009	451	Down	0.237761
MAINTENANCE OF PROTEIN LOCATION%GOBP%GO:0045185	81	Down	0.23848
BROWN FAT CELL DIFFERENTIATION%GOBP%GO:0050873	17	Up	0.238522
REGULATION OF PLASMA LIPOPROTEIN PARTICLE LEVELS%GOBP%GO:0097006	25	Up	0.238562
CATECHOL-CONTAINING COMPOUND METABOLIC PROCESS%GOBP%GO:0009712	22	Down	0.238761
CATECHOLAMINE METABOLIC PROCESS%GOBP%GO:0006584	22	Down	0.238761
NEGATIVE REGULATION OF OSSIFICATION%GOBP%GO:0030279	47	Down	0.239099
NEGATIVE REGULATION OF BONE MINERALIZATION%GOBP%GO:0030502	8	Down	0.239186
NEGATIVE REGULATION OF CELLULAR SENESCENCE%GOBP%GO:2000773	10	Down	0.239345
NEGATIVE REGULATION OF RECEPTOR INTERNALIZATION%GOBP%GO:0002091	10	Down	0.239428
G PROTEIN-COUPLED GLUTAMATE RECEPTOR SIGNALING PATHWAY%GOBP%GO:0007216	13	Down	0.239588
PEROXISOME ORGANIZATION%GOBP%GO:0007031	29	Up	0.239692
REGULATION OF MITOTIC SPINDLE ASSEMBLY%GOBP%GO:1901673	16	Up	0.239709
EPITHELIAL CELL DIFFERENTIATION%GOBP%GO:0030855	263	Down	0.239729
RESPONSE TO TRANSFORMING GROWTH FACTOR BETA%GOBP%GO:0071559	94	Down	0.239731
ESTABLISHMENT OF PROTEIN LOCALIZATION TO VACUOLE%GOBP%GO:0072666	32	Down	0.239785
INTRINSIC APOPTOTIC SIGNALING PATHWAY IN RESPONSE TO ENDOPLASMIC RETICULUM STRESS%GOBP%GO:0070059	26	Up	0.239861
CELLULAR OXIDANT DETOXIFICATION%GOBP%GO:0098869	11	Up	0.239977
PROTEIN HOMOTRIMERIZATION%GOBP%GO:0070207	20	Up	0.239987
FORMATION OF TRANSLATION PREINITIATION COMPLEX%GOBP%GO:0001731	10	Up	0.240207
REGULATION OF NUCLEOCYTOPLASMIC TRANSPORT%GOBP%GO:0046822	92	Up	0.240422
NEGATIVE REGULATION OF CELL SIZE%GOBP%GO:0045792	10	Down	0.240926
NEURAL TUBE FORMATION%GOBP%GO:0001841	92	Down	0.241167
CARDIOCYTE DIFFERENTIATION%GOBP%GO:0035051	80	Down	0.241409
CELL-SUBSTRATE ADHESION%GOBP%GO:0031589	86	Down	0.241518
REGULATION OF ANION CHANNEL ACTIVITY%GOBP%GO:0010359	8	Down	0.241592
AMEBOIDAL-TYPE CELL MIGRATION%GOBP%GO:0001667	122	Down	0.241608
NEUTROPHIL MIGRATION%GOBP%GO:1990266	22	Down	0.241802
POSITIVE REGULATION OF PHOSPHATIDYLINOSITOL 3-KINASE ACTIVITY%GOBP%GO:0043552	18	Down	0.241849
CONNECTIVE TISSUE DEVELOPMENT%GOBP%GO:0061448	127	Down	0.241852
ENDOTHELIAL CELL MIGRATION%GOBP%GO:0043542	45	Down	0.241996
REGULATION OF NUCLEOTIDE CATABOLIC PROCESS%GOBP%GO:0030811	24	Up	0.242016
REGULATION OF GLYCOLYTIC PROCESS%GOBP%GO:0006110	24	Up	0.242016
ANTIGEN PROCESSING AND PRESENTATION VIA MHC CLASS IB%GOBP%GO:0002475	8	Down	0.242356
POSITIVE REGULATION OF PROTEIN SUMOYLATION%GOBP%GO:0033235	11	Down	0.242384
EXOCYTIC PROCESS%GOBP%GO:0140029	55	Down	0.242522
NEGATIVE REGULATION OF PROTEIN SERINE/THREONINE KINASE ACTIVITY%GOBP%GO:0071901	78	Down	0.242529
PATTERN RECOGNITION RECEPTOR SIGNALING PATHWAY%GOBP%GO:0002221	18	Down	0.242557
INNATE IMMUNE RESPONSE-ACTIVATING SIGNAL TRANSDUCTION%GOBP%GO:0002758	18	Down	0.242557
NEUROTRANSMITTER REUPTAKE%GOBP%GO:0098810	8	Up	0.242583
POSITIVE REGULATION OF FATTY ACID OXIDATION%GOBP%GO:0046321	12	Down	0.242587
POSITIVE REGULATION OF NUCLEOCYTOPLASMIC TRANSPORT%GOBP%GO:0046824	54	Up	0.242594
NEGATIVE REGULATION OF AXONOGENESIS%GOBP%GO:0050771	60	Down	0.242605
REGULATION OF GASTRULATION%GOBP%GO:0010470	16	Down	0.242744
HORMONE TRANSPORT%GOBP%GO:0009914	54	Down	0.242808
METANEPHRIC GLOMERULUS DEVELOPMENT%GOBP%GO:0072224	6	Down	0.242973
REGULATION OF MONOOXYGENASE ACTIVITY%GOBP%GO:0032768	24	Up	0.243183
REGULATION OF GLUTAMINE FAMILY AMINO ACID METABOLIC PROCESS%GOBP%GO:0000820	5	Down	0.243189
LEUKOCYTE DEGRANULATION%GOBP%GO:0043299	11	Up	0.243319
NEGATIVE REGULATION OF ION TRANSMEMBRANE TRANSPORT%GOBP%GO:0034766	60	Down	0.243473
PROTEIN PEPTIDYL-PROLYL ISOMERIZATION%GOBP%GO:0000413	17	Up	0.243701
ADULT BEHAVIOR%GOBP%GO:0030534	134	Down	0.243778
MONOCARBOXYLIC ACID METABOLIC PROCESS%GOBP%GO:0032787	214	Up	0.243924
COPI-COATED VESICLE BUDDING%GOBP%GO:0035964	5	Down	0.243958
REGULATION OF VASCULATURE DEVELOPMENT%GOBP%GO:1901342	178	Down	0.24412
REGULATION OF TRANSLATIONAL ELONGATION%GOBP%GO:0006448	12	Up	0.244268
REGULATION OF INTERLEUKIN-13 PRODUCTION%GOBP%GO:0032656	7	Down	0.245023
POSITIVE REGULATION OF GROWTH HORMONE SECRETION%GOBP%GO:0060124	7	Up	0.245072
ANTIBIOTIC BIOSYNTHETIC PROCESS%GOBP%GO:0017000	7	Up	0.24544
REGULATION OF MULTICELLULAR ORGANISMAL PROCESS%GOBP%GO:0051239	1876	Down	0.245472
EMBRYONIC SKELETAL JOINT MORPHOGENESIS%GOBP%GO:0060272	6	Down	0.245561
PROTEIN LOCALIZATION TO PLASMA MEMBRANE%GOBP%GO:0072659	146	Down	0.245781
NUCLEAR-TRANSCRIBED MRNA CATABOLIC PROCESS, EXONUCLEOLYTIC, 3'-5'%GOBP%GO:0034427	8	Down	0.245846
RESPONSE TO KETONE%GOBP%GO:1901654	71	Down	0.246036
REGULATION OF HORMONE LEVELS%GOBP%GO:0010817	294	Down	0.246145
POSITIVE REGULATION OF T CELL MEDIATED IMMUNITY%GOBP%GO:0002711	18	Up	0.246194
PYRIMIDINE NUCLEOBASE METABOLIC PROCESS%GOBP%GO:0006206	6	Down	0.246269
REGULATION OF MAST CELL ACTIVATION%GOBP%GO:0033003	17	Down	0.246415
NEGATIVE REGULATION OF TYPE I INTERFERON PRODUCTION%GOBP%GO:0032480	14	Down	0.246578
PURINE NUCLEOSIDE BISPHOSPHATE BIOSYNTHETIC PROCESS%GOBP%GO:0034033	27	Up	0.246671
NUCLEOSIDE BISPHOSPHATE BIOSYNTHETIC PROCESS%GOBP%GO:0033866	27	Up	0.246671
RIBONUCLEOSIDE BISPHOSPHATE BIOSYNTHETIC PROCESS%GOBP%GO:0034030	27	Up	0.246671
VIRAL BUDDING VIA HOST ESCRT COMPLEX%GOBP%GO:0039702	8	Up	0.246688
POSITIVE REGULATION OF NEUROTROPHIN TRK RECEPTOR SIGNALING PATHWAY%GOBP%GO:0051388	7	Down	0.246697
REGULATION OF CELL-MATRIX ADHESION%GOBP%GO:0001952	81	Down	0.246768
POSITIVE REGULATION OF RNA SPLICING%GOBP%GO:0033120	34	Up	0.246948
LIPID DROPLET ORGANIZATION%GOBP%GO:0034389	12	Up	0.246975
SUCCINATE TRANSPORT%GOBP%GO:0015744	5	Up	0.247103
REGULATION OF DELAYED RECTIFIER POTASSIUM CHANNEL ACTIVITY%GOBP%GO:1902259	11	Up	0.247108
RESPONSE TO NUTRIENT%GOBP%GO:0007584	51	Down	0.247242
RESPONSE TO BRONCHODILATOR%GOBP%GO:0097366	24	Up	0.247361
REGULATION OF LIPID BIOSYNTHETIC PROCESS%GOBP%GO:0046890	98	Down	0.247445
PURINE NUCLEOTIDE BIOSYNTHETIC PROCESS%GOBP%GO:0006164	98	Up	0.247536
ASTROCYTE ACTIVATION%GOBP%GO:0048143	6	Down	0.248077
HORMONE SECRETION%GOBP%GO:0046879	49	Down	0.248172
REGULATION OF GLIAL CELL MIGRATION%GOBP%GO:1903975	12	Up	0.248218
NEGATIVE REGULATION OF CELLULAR RESPONSE TO INSULIN STIMULUS%GOBP%GO:1900077	29	Down	0.24828
NEGATIVE REGULATION OF OSTEOBLAST DIFFERENTIATION%GOBP%GO:0045668	31	Down	0.248284
POSITIVE REGULATION OF CALCINEURIN-NFAT SIGNALING CASCADE%GOBP%GO:0070886	13	Down	0.248664
POSITIVE REGULATION OF CALCINEURIN-MEDIATED SIGNALING%GOBP%GO:0106058	13	Down	0.248664
MESODERM FORMATION%GOBP%GO:0001707	30	Down	0.248923
REGULATION OF GLOMERULUS DEVELOPMENT%GOBP%GO:0090192	5	Down	0.248963
REGULATION OF CARDIAC MUSCLE CELL DIFFERENTIATION%GOBP%GO:2000725	31	Up	0.248999
SOMATIC STEM CELL DIVISION%GOBP%GO:0048103	18	Down	0.249096
COPULATION%GOBP%GO:0007620	9	Up	0.249197
RENAL FILTRATION%GOBP%GO:0097205	6	Up	0.249215
CELL CYCLE CHECKPOINT%GOBP%GO:0000075	98	Up	0.249275
POLYADENYLATION-DEPENDENT RNA CATABOLIC PROCESS%GOBP%GO:0043633	8	Down	0.24956
NEGATIVE REGULATION OF SEQUESTERING OF CALCIUM ION%GOBP%GO:0051283	26	Down	0.24956
HEART FORMATION%GOBP%GO:0060914	8	Up	0.249813
EMBRYONIC EPITHELIAL TUBE FORMATION%GOBP%GO:0001838	100	Down	0.249904
DIGESTIVE TRACT DEVELOPMENT%GOBP%GO:0048565	66	Down	0.250382
AMINO ACID TRANSPORT%GOBP%GO:0006865	66	Down	0.25042
POSITIVE THYMIC T CELL SELECTION%GOBP%GO:0045059	5	Down	0.250507
RESPONSE TO DIURETIC%GOBP%GO:0036270	9	Up	0.250565
RESPONSE TO CAFFEINE%GOBP%GO:0031000	9	Up	0.250565
DEVELOPMENTAL GROWTH%GOBP%GO:0048589	275	Down	0.250909
CELL MORPHOGENESIS INVOLVED IN DIFFERENTIATION%GOBP%GO:0000904	395	Down	0.251013
POSITIVE REGULATION OF RESPONSE TO ENDOPLASMIC RETICULUM STRESS%GOBP%GO:1905898	28	Up	0.251168
LATE ENDOSOME TO VACUOLE TRANSPORT VIA MULTIVESICULAR BODY SORTING PATHWAY%GOBP%GO:0032511	6	Down	0.251266
EPITHELIAL CELL-CELL ADHESION%GOBP%GO:0090136	11	Down	0.251407
ARGININE METABOLIC PROCESS%GOBP%GO:0006525	10	Up	0.251412
G PROTEIN-COUPLED RECEPTOR SIGNALING PATHWAY INVOLVED IN HEART PROCESS%GOBP%GO:0086103	5	Down	0.251528
COFACTOR BIOSYNTHETIC PROCESS%GOBP%GO:0051188	114	Up	0.251671
REGULATION OF PLATELET ACTIVATION%GOBP%GO:0010543	18	Down	0.251712
REGULATION OF TRANSFORMING GROWTH FACTOR BETA2 PRODUCTION%GOBP%GO:0032909	5	Up	0.251893
PROTEIN LOCALIZATION TO NUCLEOLUS%GOBP%GO:1902570	5	Up	0.252542
CELL-CELL ADHESION MEDIATED BY CADHERIN%GOBP%GO:0044331	16	Down	0.252719
DEFENSE RESPONSE TO OTHER ORGANISM%GOBP%GO:0098542	101	Up	0.252869
POSITIVE REGULATION OF SKELETAL MUSCLE TISSUE DEVELOPMENT%GOBP%GO:0048643	14	Up	0.253086
ORGAN GROWTH%GOBP%GO:0035265	61	Down	0.253301
PLATELET DEGRANULATION%GOBP%GO:0002576	5	Down	0.253322
D-AMINO ACID TRANSPORT%GOBP%GO:0042940	6	Down	0.253352
PROTEIN-LIPID COMPLEX SUBUNIT ORGANIZATION%GOBP%GO:0071825	20	Up	0.253664
NEGATIVE REGULATION OF PROTEOLYSIS INVOLVED IN CELLULAR PROTEIN CATABOLIC PROCESS%GOBP%GO:1903051	59	Up	0.253921
RESPONSE TO DSRNA%GOBP%GO:0043331	24	Up	0.254205
POST-ANAL TAIL MORPHOGENESIS%GOBP%GO:0036342	11	Down	0.254272
AMINO ACID TRANSMEMBRANE TRANSPORT%GOBP%GO:0003333	41	Down	0.254695
POSITIVE REGULATION OF PROTEIN GLYCOSYLATION%GOBP%GO:0060050	6	Down	0.254756
COENZYME A BIOSYNTHETIC PROCESS%GOBP%GO:0015937	9	Up	0.254904
ENDOCARDIAL CUSHION MORPHOGENESIS%GOBP%GO:0003203	24	Down	0.255155
REGULATION OF TOLL-LIKE RECEPTOR 2 SIGNALING PATHWAY%GOBP%GO:0034135	5	Up	0.255245
ENDOPLASMIC RETICULUM CALCIUM ION HOMEOSTASIS%GOBP%GO:0032469	22	Up	0.255274
NEGATIVE REGULATION OF AXON GUIDANCE%GOBP%GO:1902668	24	Down	0.255327
RESPONSE TO EPIDERMAL GROWTH FACTOR%GOBP%GO:0070849	33	Down	0.255536
POSITIVE REGULATION OF TOLL-LIKE RECEPTOR SIGNALING PATHWAY%GOBP%GO:0034123	9	Up	0.25568
LEUKOCYTE HOMEOSTASIS%GOBP%GO:0001776	42	Up	0.256567
REMOVAL OF SUPEROXIDE RADICALS%GOBP%GO:0019430	9	Up	0.256584
NEGATIVE REGULATION OF AUTOPHAGY OF MITOCHONDRION%GOBP%GO:1903147	8	Down	0.256823
REGULATION OF EPIDERMAL GROWTH FACTOR RECEPTOR SIGNALING PATHWAY%GOBP%GO:0042058	42	Down	0.256892
REGULATION OF SEQUESTERING OF CALCIUM ION%GOBP%GO:0051282	61	Down	0.257058
HYPOTHALAMUS DEVELOPMENT%GOBP%GO:0021854	9	Up	0.257159
EMBRYONIC ORGAN DEVELOPMENT%GOBP%GO:0048568	254	Down	0.257368
GROWTH%GOBP%GO:0040007	279	Down	0.257514
TRANSFORMING GROWTH FACTOR BETA RECEPTOR SIGNALING PATHWAY%GOBP%GO:0007179	61	Down	0.257554
NEGATIVE REGULATION OF PROTEASOMAL PROTEIN CATABOLIC PROCESS%GOBP%GO:1901799	43	Up	0.257646
FATTY ACID BETA-OXIDATION%GOBP%GO:0006635	39	Up	0.257894
IN UTERO EMBRYONIC DEVELOPMENT%GOBP%GO:0001701	293	Down	0.258334
NEGATIVE REGULATION OF MUSCLE CELL DIFFERENTIATION%GOBP%GO:0051148	37	Down	0.258366
REGULATION OF INTERFERON-GAMMA PRODUCTION%GOBP%GO:0032649	27	Up	0.258641
NEGATIVE REGULATION OF GENE SILENCING BY MIRNA%GOBP%GO:0060965	10	Down	0.259059
POSITIVE REGULATION OF MAPK CASCADE%GOBP%GO:0043410	298	Down	0.259148
REGULATION OF ER-ASSOCIATED UBIQUITIN-DEPENDENT PROTEIN CATABOLIC PROCESS%GOBP%GO:1903069	7	Up	0.259307
QUINONE METABOLIC PROCESS%GOBP%GO:1901661	17	Down	0.259531
POSITIVE REGULATION OF NEUROBLAST PROLIFERATION%GOBP%GO:0002052	18	Up	0.259546
PEPTIDYL-PROLINE HYDROXYLATION%GOBP%GO:0019511	8	Down	0.259637
MITOTIC SPINDLE ORGANIZATION%GOBP%GO:0007052	45	Up	0.259978
NEGATIVE REGULATION OF CHROMATIN SILENCING%GOBP%GO:0031936	9	Down	0.260231
REGULATION OF PROTEIN IMPORT%GOBP%GO:1904589	53	Up	0.260348
FAT-SOLUBLE VITAMIN METABOLIC PROCESS%GOBP%GO:0006775	9	Up	0.260427
NEGATIVE REGULATION OF CYTOKINE PRODUCTION%GOBP%GO:0001818	110	Down	0.260658
3'-UTR-MEDIATED MRNA STABILIZATION%GOBP%GO:0070935	10	Down	0.2612
REGULATION OF MRNA PROCESSING%GOBP%GO:0050684	117	Up	0.261463
SECRETORY GRANULE LOCALIZATION%GOBP%GO:0032252	9	Down	0.261694
ANDROGEN METABOLIC PROCESS%GOBP%GO:0008209	11	Down	0.262173
POSITIVE REGULATION OF WNT SIGNALING PATHWAY%GOBP%GO:0030177	96	Down	0.262289
ORGANELLE FUSION%GOBP%GO:0048284	67	Up	0.26235
PROTEIN-CONTAINING COMPLEX SUBUNIT ORGANIZATION%GOBP%GO:0043933	991	Up	0.262451
NEGATIVE REGULATION OF EXECUTION PHASE OF APOPTOSIS%GOBP%GO:1900118	7	Up	0.262464
RESPIRATORY CHAIN COMPLEX IV ASSEMBLY%GOBP%GO:0008535	17	Up	0.262464
RESPONSE TO PH%GOBP%GO:0009268	24	Down	0.262734
REGULATION OF VASCULAR SMOOTH MUSCLE CELL DIFFERENTIATION%GOBP%GO:1905063	11	Down	0.262779
ANIMAL ORGAN FORMATION%GOBP%GO:0048645	21	Up	0.262832
REGULATION OF SODIUM ION TRANSMEMBRANE TRANSPORT%GOBP%GO:1902305	48	Down	0.262884
NEGATIVE REGULATION OF CALCIUM ION TRANSMEMBRANE TRANSPORTER ACTIVITY%GOBP%GO:1901020	15	Down	0.263151
NEUROEPITHELIAL CELL DIFFERENTIATION%GOBP%GO:0060563	40	Down	0.263396
CELLULAR MODIFIED AMINO ACID CATABOLIC PROCESS%GOBP%GO:0042219	11	Up	0.2637
LIPOPROTEIN CATABOLIC PROCESS%GOBP%GO:0042159	11	Up	0.263716
RESPONSE TO OTHER ORGANISM%GOBP%GO:0051707	275	Up	0.263762
NEUTRAL AMINO ACID TRANSPORT%GOBP%GO:0015804	19	Down	0.263855
POSITIVE REGULATION OF PROTEIN MODIFICATION PROCESS%GOBP%GO:0031401	750	Down	0.26387
RHO PROTEIN SIGNAL TRANSDUCTION%GOBP%GO:0007266	54	Down	0.263943
POSITIVE REGULATION OF ENDOPLASMIC RETICULUM UNFOLDED PROTEIN RESPONSE%GOBP%GO:1900103	8	Up	0.264318
NEGATIVE REGULATION OF MITOTIC NUCLEAR DIVISION%GOBP%GO:0045839	26	Up	0.264423
LUNG EPITHELIUM DEVELOPMENT%GOBP%GO:0060428	29	Down	0.264602
REGULATION OF STEM CELL POPULATION MAINTENANCE%GOBP%GO:2000036	18	Down	0.264766
INNER CELL MASS CELL DIFFERENTIATION%GOBP%GO:0001826	6	Down	0.264847
REGULATION OF NITRIC-OXIDE SYNTHASE ACTIVITY%GOBP%GO:0050999	20	Up	0.264926
REGULATION OF EMBRYONIC DEVELOPMENT%GOBP%GO:0045995	69	Down	0.264959
NEGATIVE REGULATION OF NEUROTRANSMITTER UPTAKE%GOBP%GO:0051581	6	Up	0.265304
AGGRESSIVE BEHAVIOR%GOBP%GO:0002118	7	Up	0.265486
INSULIN RECEPTOR SIGNALING PATHWAY%GOBP%GO:0008286	48	Down	0.265541
REGULATION OF INTERLEUKIN-1 PRODUCTION%GOBP%GO:0032652	25	Down	0.265564
REGULATION OF CALCIUM ION-DEPENDENT EXOCYTOSIS%GOBP%GO:0017158	107	Down	0.265661
RESPONSE TO SALT STRESS%GOBP%GO:0009651	13	Down	0.265855
NEGATIVE REGULATION OF GLYCOPROTEIN METABOLIC PROCESS%GOBP%GO:1903019	11	Up	0.265942
REGULATION OF NON-CANONICAL WNT SIGNALING PATHWAY%GOBP%GO:2000050	19	Down	0.266312
MEMBRANE DOCKING%GOBP%GO:0022406	56	Down	0.266403
RESPONSE TO MAGNESIUM ION%GOBP%GO:0032026	7	Up	0.266628
DITERPENOID METABOLIC PROCESS%GOBP%GO:0016101	15	Up	0.26664
VERY LONG-CHAIN FATTY ACID CATABOLIC PROCESS%GOBP%GO:0042760	6	Down	0.266772
HISTONE H3 DEACETYLATION%GOBP%GO:0070932	14	Up	0.266959
NON-MOTILE CILIUM ASSEMBLY%GOBP%GO:1905515	43	Down	0.266965
REGULATION OF MONONUCLEAR CELL MIGRATION%GOBP%GO:0071675	20	Up	0.267247
POSITIVE REGULATION OF MYOBLAST FUSION%GOBP%GO:1901741	8	Up	0.267444
ASTROCYTE DIFFERENTIATION%GOBP%GO:0048708	33	Down	0.267456
DETERMINATION OF DORSAL/VENTRAL ASYMMETRY%GOBP%GO:0048262	5	Down	0.267529
NEGATIVE REGULATION OF ENDOTHELIAL CELL DIFFERENTIATION%GOBP%GO:0045602	7	Down	0.267863
NEGATIVE REGULATION OF CELL MATURATION%GOBP%GO:1903430	8	Down	0.267987
CATION TRANSPORT%GOBP%GO:0006812	358	Down	0.268099
MRNA CIS SPLICING, VIA SPLICEOSOME%GOBP%GO:0045292	24	Up	0.268299
PEPTIDE CROSS-LINKING%GOBP%GO:0018149	10	Down	0.268395
REGULATION OF CHROMATIN ORGANIZATION%GOBP%GO:1902275	137	Down	0.268411
PROTEIN LOCALIZATION TO MICROTUBULE%GOBP%GO:0035372	9	Up	0.268475
ARTERY DEVELOPMENT%GOBP%GO:0060840	55	Down	0.268576
MODULATION BY HOST OF VIRAL PROCESS%GOBP%GO:0044788	19	Up	0.268622
L-GLUTAMATE TRANSMEMBRANE TRANSPORT%GOBP%GO:0015813	13	Down	0.268751
SHORT-TERM MEMORY%GOBP%GO:0007614	11	Down	0.268793
NEGATIVE REGULATION OF FATTY ACID BIOSYNTHETIC PROCESS%GOBP%GO:0045717	9	Down	0.269091
REGULATION OF PROTEIN MODIFICATION BY SMALL PROTEIN CONJUGATION OR REMOVAL%GOBP%GO:1903320	173	Down	0.269801
NEGATIVE REGULATION OF LIPASE ACTIVITY%GOBP%GO:0060192	6	Down	0.269909
CELL-CELL SIGNALING%GOBP%GO:0007267	424	Down	0.269956
RNA EXPORT FROM NUCLEUS%GOBP%GO:0006405	57	Up	0.270029
ANGIOGENESIS INVOLVED IN CORONARY VASCULAR MORPHOGENESIS%GOBP%GO:0060978	7	Down	0.270232
SIGNAL PEPTIDE PROCESSING%GOBP%GO:0006465	12	Up	0.270425
POSITIVE REGULATION OF CENTROSOME CYCLE%GOBP%GO:0046607	10	Up	0.270465
PRIMARY NEURAL TUBE FORMATION%GOBP%GO:0014020	80	Down	0.270709
FOCAL ADHESION ASSEMBLY%GOBP%GO:0048041	19	Down	0.270775
CELL-SUBSTRATE ADHERENS JUNCTION ASSEMBLY%GOBP%GO:0007045	19	Down	0.270775
NEGATIVE REGULATION OF CELL-SUBSTRATE ADHESION%GOBP%GO:0010812	42	Down	0.270993
SYNAPTIC TRANSMISSION, GLUTAMATERGIC%GOBP%GO:0035249	32	Down	0.271509
REGULATION OF CARDIAC MUSCLE CELL CONTRACTION%GOBP%GO:0086004	26	Up	0.271521
REGULATION OF PROTEIN HETERODIMERIZATION ACTIVITY%GOBP%GO:0043497	8	Up	0.271606
INTRACELLULAR SIGNAL TRANSDUCTION INVOLVED IN G1 DNA DAMAGE CHECKPOINT%GOBP%GO:1902400	9	Up	0.271686
SIGNAL TRANSDUCTION INVOLVED IN MITOTIC G1 DNA DAMAGE CHECKPOINT%GOBP%GO:0072431	9	Up	0.271686
REGULATION OF HIGH VOLTAGE-GATED CALCIUM CHANNEL ACTIVITY%GOBP%GO:1901841	7	Up	0.271738
ADIPONECTIN-ACTIVATED SIGNALING PATHWAY%GOBP%GO:0033211	5	Down	0.271938
SIGNAL TRANSDUCTION IN RESPONSE TO DNA DAMAGE%GOBP%GO:0042770	39	Up	0.272076
POSITIVE REGULATION OF ADHERENS JUNCTION ORGANIZATION%GOBP%GO:1903393	28	Down	0.27212
IMP METABOLIC PROCESS%GOBP%GO:0046040	7	Down	0.272611
SYNAPTIC VESICLE RECYCLING%GOBP%GO:0036465	48	Up	0.272704
REGULATION OF ORGANELLE TRANSPORT ALONG MICROTUBULE%GOBP%GO:1902513	9	Down	0.272913
CELLULAR RESPONSE TO HYDROPEROXIDE%GOBP%GO:0071447	6	Up	0.273057
INTEGRIN ACTIVATION%GOBP%GO:0033622	7	Down	0.273398
ENDOCARDIAL CUSHION DEVELOPMENT%GOBP%GO:0003197	31	Down	0.273452
REGULATION OF TRANS-SYNAPTIC SIGNALING%GOBP%GO:0099177	407	Down	0.273455
PROTEIN LOCALIZATION TO CHROMOSOME, TELOMERIC REGION%GOBP%GO:0070198	12	Down	0.273751
REGULATION OF ENDOCRINE PROCESS%GOBP%GO:0044060	24	Down	0.273867
CARDIAC MUSCLE CELL MYOBLAST DIFFERENTIATION%GOBP%GO:0060379	6	Down	0.273971
MODULATION OF CHEMICAL SYNAPTIC TRANSMISSION%GOBP%GO:0050804	406	Down	0.274092
PROTEIN DEPOLYMERIZATION%GOBP%GO:0051261	27	Up	0.274104
REGULATION OF POSTSYNAPTIC DENSITY ORGANIZATION%GOBP%GO:1905874	19	Down	0.274286
REGULATION OF ENDOPLASMIC RETICULUM UNFOLDED PROTEIN RESPONSE%GOBP%GO:1900101	17	Up	0.274298
POSITIVE REGULATION OF ACTIN NUCLEATION%GOBP%GO:0051127	13	Up	0.274468
IRON ION TRANSPORT%GOBP%GO:0006826	20	Up	0.274517
INNER EAR DEVELOPMENT%GOBP%GO:0048839	107	Down	0.274719
CALCIUM ION TRANSPORT INTO CYTOSOL%GOBP%GO:0060402	37	Down	0.275102
REGULATION OF CALCIUM ION TRANSMEMBRANE TRANSPORT VIA HIGH VOLTAGE-GATED CALCIUM CHANNEL%GOBP%GO:1902514	7	Down	0.275732
NEGATIVE REGULATION OF PHOSPHATIDYLINOSITOL 3-KINASE SIGNALING%GOBP%GO:0014067	10	Down	0.275752
CELLULAR RESPONSE TO HORMONE STIMULUS%GOBP%GO:0032870	270	Down	0.276186
NOTOCHORD MORPHOGENESIS%GOBP%GO:0048570	5	Up	0.276407
OSTEOBLAST DIFFERENTIATION%GOBP%GO:0001649	53	Down	0.276409
DNA INTEGRITY CHECKPOINT%GOBP%GO:0031570	68	Up	0.276659
PROTEIN LOCALIZATION TO CILIUM%GOBP%GO:0061512	30	Up	0.276857
REGULATION OF EXOCYTOSIS%GOBP%GO:0017157	174	Down	0.276918
REGULATION OF MODIFICATION OF POSTSYNAPTIC ACTIN CYTOSKELETON%GOBP%GO:1905274	8	Down	0.277201
GOLGI TO ENDOSOME TRANSPORT%GOBP%GO:0006895	13	Down	0.277341
ACTIN FILAMENT CAPPING%GOBP%GO:0051693	16	Up	0.277415
DIGESTIVE SYSTEM DEVELOPMENT%GOBP%GO:0055123	75	Down	0.277514
CELL-MATRIX ADHESION%GOBP%GO:0007160	54	Down	0.277581
N-GLYCAN PROCESSING%GOBP%GO:0006491	14	Up	0.277599
ORGANOPHOSPHATE METABOLIC PROCESS%GOBP%GO:0019637	487	Up	0.277761
DENSE CORE GRANULE TRANSPORT%GOBP%GO:1901950	6	Down	0.278053
DENSE CORE GRANULE LOCALIZATION%GOBP%GO:0032253	6	Down	0.278053
DENSE CORE GRANULE CYTOSKELETAL TRANSPORT%GOBP%GO:0099519	6	Down	0.278053
REGULATION OF TRANSMEMBRANE RECEPTOR PROTEIN SERINE/THREONINE KINASE SIGNALING PATHWAY%GOBP%GO:0090092	135	Down	0.278079
RNA SPLICING, VIA TRANSESTERIFICATION REACTIONS WITH BULGED ADENOSINE AS NUCLEOPHILE%GOBP%GO:0000377	155	Up	0.278171
RNA SPLICING, VIA TRANSESTERIFICATION REACTIONS%GOBP%GO:0000375	155	Up	0.278171
MRNA SPLICING, VIA SPLICEOSOME%GOBP%GO:0000398	155	Up	0.278171
NOTCH SIGNALING PATHWAY%GOBP%GO:0007219	57	Down	0.278333
HEPATICOBILIARY SYSTEM DEVELOPMENT%GOBP%GO:0061008	69	Down	0.278626
NEGATIVE REGULATION OF DNA-DEPENDENT DNA REPLICATION%GOBP%GO:2000104	16	Up	0.278748
POSITIVE REGULATION OF MACROPHAGE DERIVED FOAM CELL DIFFERENTIATION%GOBP%GO:0010744	5	Up	0.278792
PROTEIN AUTOPROCESSING%GOBP%GO:0016540	7	Up	0.278813
PROTEIN QUALITY CONTROL FOR MISFOLDED OR INCOMPLETELY SYNTHESIZED PROTEINS%GOBP%GO:0006515	24	Up	0.278837
PROTOPORPHYRINOGEN IX METABOLIC PROCESS%GOBP%GO:0046501	5	Up	0.27909
DEMETHYLATION%GOBP%GO:0070988	34	Down	0.279139
CELL MIGRATION%GOBP%GO:0016477	481	Down	0.279286
AMMONIUM ION METABOLIC PROCESS%GOBP%GO:0097164	82	Down	0.279531
SECONDARY PALATE DEVELOPMENT%GOBP%GO:0062009	15	Down	0.279799
REGULATION OF HEMATOPOIETIC STEM CELL DIFFERENTIATION%GOBP%GO:1902036	6	Up	0.279962
GLUTAMATE CATABOLIC PROCESS%GOBP%GO:0006538	5	Down	0.280376
LOCOMOTION%GOBP%GO:0040011	639	Down	0.280398
MEIOTIC CHROMOSOME CONDENSATION%GOBP%GO:0010032	5	Down	0.280421
ANGIOTENSIN-ACTIVATED SIGNALING PATHWAY%GOBP%GO:0038166	6	Down	0.280431
PIGMENT GRANULE LOCALIZATION%GOBP%GO:0051875	14	Up	0.280565
NEURAL TUBE CLOSURE%GOBP%GO:0001843	75	Down	0.280575
NEGATIVE REGULATION OF LONG-TERM SYNAPTIC POTENTIATION%GOBP%GO:1900272	9	Down	0.280847
ENDOCARDIAL CELL DIFFERENTIATION%GOBP%GO:0060956	6	Down	0.281208
REGULATION OF CARDIAC MUSCLE CELL MEMBRANE REPOLARIZATION%GOBP%GO:0099623	16	Up	0.281211
POSITIVE REGULATION OF DNA REPLICATION%GOBP%GO:0045740	26	Up	0.281633
MATERNAL BEHAVIOR%GOBP%GO:0042711	13	Up	0.281963
PRODUCTION OF MOLECULAR MEDIATOR INVOLVED IN INFLAMMATORY RESPONSE%GOBP%GO:0002532	12	Up	0.281971
MEGAKARYOCYTE DEVELOPMENT%GOBP%GO:0035855	15	Down	0.282006
ENDOPLASMIC RETICULUM UNFOLDED PROTEIN RESPONSE%GOBP%GO:0030968	28	Up	0.282014
CARBOHYDRATE TRANSMEMBRANE TRANSPORT%GOBP%GO:0034219	14	Down	0.282024
MONOSACCHARIDE TRANSMEMBRANE TRANSPORT%GOBP%GO:0015749	14	Down	0.282024
REGULATION OF CHOLESTEROL ESTERIFICATION%GOBP%GO:0010872	6	Down	0.282169
RESPONSE TO EXTERNAL BIOTIC STIMULUS%GOBP%GO:0043207	276	Up	0.282223
OLFACTORY BULB INTERNEURON DIFFERENTIATION%GOBP%GO:0021889	13	Down	0.282266
NUCLEAR-TRANSCRIBED MRNA CATABOLIC PROCESS, EXONUCLEOLYTIC%GOBP%GO:0000291	14	Down	0.282349
POSITIVE REGULATION OF MITOCHONDRIAL MEMBRANE PERMEABILITY INVOLVED IN APOPTOTIC PROCESS%GOBP%GO:1902110	8	Up	0.282466
DECIDUALIZATION%GOBP%GO:0046697	8	Up	0.282571
POSITIVE REGULATION OF ACTION POTENTIAL%GOBP%GO:0045760	10	Up	0.282781
REGULATION OF APOPTOTIC PROCESS INVOLVED IN MORPHOGENESIS%GOBP%GO:1902337	7	Down	0.282957
REGULATION OF APOPTOTIC PROCESS INVOLVED IN DEVELOPMENT%GOBP%GO:1904748	7	Down	0.282957
EPITHELIAL CILIUM MOVEMENT%GOBP%GO:0003351	12	Up	0.283216
BONE MORPHOGENESIS%GOBP%GO:0060349	54	Down	0.283516
REGULATION OF ERYTHROCYTE DIFFERENTIATION%GOBP%GO:0045646	35	Up	0.283554
MYELOID CELL DEVELOPMENT%GOBP%GO:0061515	43	Down	0.283596
HEPATOCYTE GROWTH FACTOR RECEPTOR SIGNALING PATHWAY%GOBP%GO:0048012	6	Up	0.284213
NEGATIVE REGULATION OF INFLAMMATORY RESPONSE%GOBP%GO:0050728	68	Up	0.284306
LYMPHATIC ENDOTHELIAL CELL DIFFERENTIATION%GOBP%GO:0060836	7	Down	0.284373
TRNA MODIFICATION%GOBP%GO:0006400	53	Down	0.284509
NEGATIVE REGULATION OF TRANSCRIPTION REGULATORY REGION DNA BINDING%GOBP%GO:2000678	13	Down	0.284542
REGULATION OF ATTACHMENT OF SPINDLE MICROTUBULES TO KINETOCHORE%GOBP%GO:0051988	6	Up	0.284551
REGULATION OF PROTEIN DEUBIQUITINATION%GOBP%GO:0090085	10	Down	0.284589
EXCRETION%GOBP%GO:0007588	13	Down	0.284622
POSITIVE REGULATION OF REACTIVE OXYGEN SPECIES METABOLIC PROCESS%GOBP%GO:2000379	56	Down	0.284661
INTERNEURON MIGRATION FROM THE SUBPALLIUM TO THE CORTEX%GOBP%GO:0021830	9	Up	0.284777
POSITIVE REGULATION OF GLUCOSE IMPORT IN RESPONSE TO INSULIN STIMULUS%GOBP%GO:2001275	12	Down	0.284778
NUCLEOSIDE MONOPHOSPHATE CATABOLIC PROCESS%GOBP%GO:0009125	10	Up	0.284923
REGULATION OF MITOCHONDRIAL MEMBRANE POTENTIAL%GOBP%GO:0051881	62	Up	0.285073
NEGATIVE REGULATION OF PHOSPHORYLATION%GOBP%GO:0042326	310	Down	0.285173
DEFENSE RESPONSE TO BACTERIUM%GOBP%GO:0042742	46	Up	0.285195
ESTABLISHMENT OF EPITHELIAL CELL POLARITY%GOBP%GO:0090162	23	Down	0.285256
NEGATIVE REGULATION OF MYOTUBE DIFFERENTIATION%GOBP%GO:0010832	9	Down	0.285358
SMOOTH MUSCLE CONTRACTION%GOBP%GO:0006939	34	Up	0.285425
RESPONSE TO ESTRADIOL%GOBP%GO:0032355	32	Down	0.285591
RETINAL CONE CELL DEVELOPMENT%GOBP%GO:0046549	5	Down	0.28568
RETINAL CONE CELL DIFFERENTIATION%GOBP%GO:0042670	5	Down	0.28568
REGULATION OF CATION CHANNEL ACTIVITY%GOBP%GO:2001257	114	Down	0.286298
POSITIVE REGULATION OF NITRIC OXIDE METABOLIC PROCESS%GOBP%GO:1904407	23	Down	0.286335
POSITIVE REGULATION OF NITRIC OXIDE BIOSYNTHETIC PROCESS%GOBP%GO:0045429	23	Down	0.286335
NEGATIVE REGULATION OF CELL MIGRATION%GOBP%GO:0030336	171	Down	0.286554
MICROTUBULE NUCLEATION BY INTERPHASE MICROTUBULE ORGANIZING CENTER%GOBP%GO:0051415	6	Up	0.286766
POSITIVE REGULATION OF TRANSCRIPTION BY RNA POLYMERASE II%GOBP%GO:0045944	752	Down	0.286814
REGULATION OF NEURAL PRECURSOR CELL PROLIFERATION%GOBP%GO:2000177	73	Up	0.287053
EPIBOLY%GOBP%GO:0090504	15	Down	0.287102
CELLULAR RESPONSE TO MOLECULE OF BACTERIAL ORIGIN%GOBP%GO:0071219	66	Up	0.287196
NEGATIVE REGULATION OF MRNA CATABOLIC PROCESS%GOBP%GO:1902373	30	Down	0.287205
LYSOSOME LOCALIZATION%GOBP%GO:0032418	24	Up	0.287249
MRNA STABILIZATION%GOBP%GO:0048255	24	Down	0.287556
SNORNA PROCESSING%GOBP%GO:0043144	12	Down	0.287588
NEGATIVE REGULATION OF CELL MOTILITY%GOBP%GO:2000146	179	Down	0.287945
RNA LOCALIZATION TO CAJAL BODY%GOBP%GO:0090670	5	Up	0.288045
SCARNA LOCALIZATION TO CAJAL BODY%GOBP%GO:0090666	5	Up	0.288045
RNA LOCALIZATION TO NUCLEUS%GOBP%GO:0090685	5	Up	0.288045
LONG-CHAIN FATTY-ACYL-COA METABOLIC PROCESS%GOBP%GO:0035336	9	Down	0.288349
INTRINSIC APOPTOTIC SIGNALING PATHWAY IN RESPONSE TO DNA DAMAGE BY P53 CLASS MEDIATOR%GOBP%GO:0042771	23	Up	0.288767
REGULATION OF CELL GROWTH INVOLVED IN CARDIAC MUSCLE CELL DEVELOPMENT%GOBP%GO:0061050	19	Up	0.288774
REGULATION OF CARTILAGE DEVELOPMENT%GOBP%GO:0061035	36	Down	0.28923
MITOTIC SISTER CHROMATID SEGREGATION%GOBP%GO:0000070	59	Up	0.289241
NEGATIVE REGULATION OF EPITHELIAL TO MESENCHYMAL TRANSITION%GOBP%GO:0010719	20	Down	0.289282
ENDOPLASMIC RETICULUM TUBULAR NETWORK ORGANIZATION%GOBP%GO:0071786	11	Up	0.28951
MEMBRANE DEPOLARIZATION DURING AV NODE CELL ACTION POTENTIAL%GOBP%GO:0086045	5	Down	0.289522
TOR SIGNALING%GOBP%GO:0031929	22	Down	0.289792
MONOVALENT INORGANIC CATION HOMEOSTASIS%GOBP%GO:0055067	75	Down	0.29016
HEART VALVE FORMATION%GOBP%GO:0003188	9	Down	0.290328
SPONGIOTROPHOBLAST LAYER DEVELOPMENT%GOBP%GO:0060712	7	Down	0.290486
REGULATION OF ACUTE INFLAMMATORY RESPONSE%GOBP%GO:0002673	23	Up	0.290678
REGULATION OF KINASE ACTIVITY%GOBP%GO:0043549	482	Down	0.290752
CEREBRAL CORTEX TANGENTIAL MIGRATION%GOBP%GO:0021800	10	Down	0.290894
CELLULAR RESPONSE TO ORGANONITROGEN COMPOUND%GOBP%GO:0071417	272	Down	0.291683
POSITIVE REGULATION OF SYNAPSE ASSEMBLY%GOBP%GO:0051965	64	Down	0.291723
NEGATIVE REGULATION OF LEUKOCYTE PROLIFERATION%GOBP%GO:0070664	35	Down	0.291925
PHAGOCYTOSIS, ENGULFMENT%GOBP%GO:0006911	22	Up	0.291952
POSITIVE REGULATION OF STEM CELL DIFFERENTIATION%GOBP%GO:2000738	12	Down	0.292213
RNA STABILIZATION%GOBP%GO:0043489	29	Down	0.292387
LOW-DENSITY LIPOPROTEIN PARTICLE CLEARANCE%GOBP%GO:0034383	5	Up	0.292563
COMPLEMENT ACTIVATION%GOBP%GO:0006956	6	Down	0.292907
RESPONSE TO LIGHT STIMULUS%GOBP%GO:0009416	203	Down	0.293167
PEROXISOME FISSION%GOBP%GO:0016559	7	Up	0.293384
MITOTIC NUCLEAR DIVISION%GOBP%GO:0140014	84	Up	0.293426
REGULATION OF DNA REPLICATION%GOBP%GO:0006275	74	Up	0.293645
POSITIVE REGULATION OF PROTEOLYSIS%GOBP%GO:0045862	225	Up	0.293649
NEGATIVE REGULATION OF CELLULAR RESPONSE TO HYPOXIA%GOBP%GO:1900038	10	Up	0.293721
CELLULAR LIPID CATABOLIC PROCESS%GOBP%GO:0044242	92	Up	0.29417
CLATHRIN COAT DISASSEMBLY%GOBP%GO:0072318	7	Up	0.294264
LIPID CATABOLIC PROCESS%GOBP%GO:0016042	106	Up	0.294303
SUCKLING BEHAVIOR%GOBP%GO:0001967	12	Down	0.294467
NEGATIVE REGULATION OF ERYTHROCYTE DIFFERENTIATION%GOBP%GO:0045647	9	Up	0.294615
REGULATION OF RECEPTOR-MEDIATED ENDOCYTOSIS%GOBP%GO:0048259	83	Down	0.294896
REGULATION OF CHEMOKINE-MEDIATED SIGNALING PATHWAY%GOBP%GO:0070099	5	Down	0.295005
NEGATIVE REGULATION OF INTRINSIC APOPTOTIC SIGNALING PATHWAY IN RESPONSE TO DNA DAMAGE%GOBP%GO:1902230	18	Down	0.295177
UDP-N-ACETYLGLUCOSAMINE BIOSYNTHETIC PROCESS%GOBP%GO:0006048	5	Down	0.295208
SEMICIRCULAR CANAL DEVELOPMENT%GOBP%GO:0060872	5	Down	0.295272
RETINOID METABOLIC PROCESS%GOBP%GO:0001523	14	Up	0.295322
TRANS-SYNAPTIC SIGNALING BY ENDOCANNABINOID%GOBP%GO:0099542	5	Up	0.295542
TRANS-SYNAPTIC SIGNALING BY LIPID%GOBP%GO:0099541	5	Up	0.295542
REGULATION OF PEPTIDYL-CYSTEINE S-NITROSYLATION%GOBP%GO:2000169	8	Up	0.295642
TRANSLATIONAL ELONGATION%GOBP%GO:0006414	20	Down	0.29574
GLUTAMATE RECEPTOR CLUSTERING%GOBP%GO:0097688	6	Up	0.295831
POSITIVE REGULATION OF VASCULAR ENDOTHELIAL GROWTH FACTOR PRODUCTION%GOBP%GO:0010575	8	Up	0.295842
POSITIVE REGULATION BY HOST OF VIRAL GENOME REPLICATION%GOBP%GO:0044829	8	Up	0.295954
EMBRYO DEVELOPMENT%GOBP%GO:0009790	652	Down	0.296055
POSITIVE REGULATION OF MAST CELL ACTIVATION%GOBP%GO:0033005	10	Down	0.296074
EXPLORATION BEHAVIOR%GOBP%GO:0035640	27	Down	0.29627
SHORT-CHAIN FATTY ACID METABOLIC PROCESS%GOBP%GO:0046459	5	Up	0.296289
POSTSYNAPTIC NEUROTRANSMITTER RECEPTOR DIFFUSION TRAPPING%GOBP%GO:0098970	9	Down	0.296669
NEUROTRANSMITTER RECEPTOR DIFFUSION TRAPPING%GOBP%GO:0099628	9	Down	0.296669
RECEPTOR DIFFUSION TRAPPING%GOBP%GO:0098953	9	Down	0.296669
RESPONSE TO HEAT%GOBP%GO:0009408	61	Up	0.296823
SIGNAL TRANSDUCTION INVOLVED IN G2 DNA DAMAGE CHECKPOINT%GOBP%GO:0072425	7	Up	0.296954
AUTOPHAGY OF MITOCHONDRION%GOBP%GO:0000422	31	Up	0.297372
MITOCHONDRION DISASSEMBLY%GOBP%GO:0061726	31	Up	0.297372
DICARBOXYLIC ACID METABOLIC PROCESS%GOBP%GO:0043648	64	Up	0.297531
NEGATIVE REGULATION OF MYELOID CELL APOPTOTIC PROCESS%GOBP%GO:0033033	9	Up	0.297574
CELLULAR RESPONSE TO STEROID HORMONE STIMULUS%GOBP%GO:0071383	67	Up	0.297747
NEGATIVE REGULATION OF MYELOID LEUKOCYTE DIFFERENTIATION%GOBP%GO:0002762	27	Up	0.297811
ACTIVATION OF INNATE IMMUNE RESPONSE%GOBP%GO:0002218	32	Down	0.297968
RESPONSE TO VIRUS%GOBP%GO:0009615	67	Up	0.298056
SMOOTH MUSCLE CELL PROLIFERATION%GOBP%GO:0048659	5	Down	0.298193
NEGATIVE REGULATION OF CELLULAR COMPONENT MOVEMENT%GOBP%GO:0051271	208	Down	0.298494
MONOVALENT INORGANIC CATION TRANSPORT%GOBP%GO:0015672	144	Down	0.298496
REGULATION OF AXONOGENESIS%GOBP%GO:0050770	177	Down	0.298592
BIOLOGICAL PHASE%GOBP%GO:0044848	15	Down	0.298873
REGULATION OF VESICLE-MEDIATED TRANSPORT%GOBP%GO:0060627	393	Down	0.298912
ZINC ION TRANSMEMBRANE TRANSPORT%GOBP%GO:0071577	12	Down	0.298927
REGULATION OF STEM CELL DIFFERENTIATION%GOBP%GO:2000736	41	Down	0.298928
RIBONUCLEOTIDE BIOSYNTHETIC PROCESS%GOBP%GO:0009260	99	Up	0.298997
MOTOR BEHAVIOR%GOBP%GO:0061744	6	Up	0.299286
G1 DNA DAMAGE CHECKPOINT%GOBP%GO:0044783	16	Up	0.299304
POSITIVE REGULATION OF CHROMATIN ORGANIZATION%GOBP%GO:1905269	83	Down	0.299328
PROTEIN PHOSPHORYLATION%GOBP%GO:0006468	446	Down	0.299332
SIGNAL TRANSDUCTION INVOLVED IN MITOTIC DNA DAMAGE CHECKPOINT%GOBP%GO:1902402	10	Up	0.299508
SIGNAL TRANSDUCTION INVOLVED IN MITOTIC DNA INTEGRITY CHECKPOINT%GOBP%GO:1902403	10	Up	0.299508
SIGNAL TRANSDUCTION INVOLVED IN MITOTIC CELL CYCLE CHECKPOINT%GOBP%GO:0072413	10	Up	0.299508
NEGATIVE REGULATION OF T CELL ACTIVATION%GOBP%GO:0050868	48	Down	0.29973
TRANSMEMBRANE RECEPTOR PROTEIN TYROSINE KINASE SIGNALING PATHWAY%GOBP%GO:0007169	220	Down	0.299882
MELANOCYTE DIFFERENTIATION%GOBP%GO:0030318	13	Down	0.299928
RESPONSE TO BACTERIUM%GOBP%GO:0009617	199	Up	0.300012
HYDROGEN PEROXIDE METABOLIC PROCESS%GOBP%GO:0042743	19	Up	0.300126
REGULATION OF MICROTUBULE CYTOSKELETON ORGANIZATION%GOBP%GO:0070507	145	Up	0.300218
UTERUS DEVELOPMENT%GOBP%GO:0060065	12	Down	0.30041
POSITIVE REGULATION OF ERYTHROCYTE DIFFERENTIATION%GOBP%GO:0045648	19	Up	0.300485
POSITIVE REGULATION OF REACTIVE OXYGEN SPECIES BIOSYNTHETIC PROCESS%GOBP%GO:1903428	32	Down	0.30059
NEGATIVE REGULATION OF AUTOPHAGY%GOBP%GO:0010507	53	Down	0.300634
REGULATION OF NUCLEASE ACTIVITY%GOBP%GO:0032069	12	Up	0.300906
AMINE CATABOLIC PROCESS%GOBP%GO:0009310	5	Up	0.300999
CELLULAR BIOGENIC AMINE CATABOLIC PROCESS%GOBP%GO:0042402	5	Up	0.300999
REGULATION OF ALDOSTERONE BIOSYNTHETIC PROCESS%GOBP%GO:0032347	6	Down	0.301014
POLYADENYLATION-DEPENDENT NCRNA CATABOLIC PROCESS%GOBP%GO:0043634	7	Down	0.301146
NUCLEAR NCRNA SURVEILLANCE%GOBP%GO:0071029	7	Down	0.301146
NUCLEAR POLYADENYLATION-DEPENDENT NCRNA CATABOLIC PROCESS%GOBP%GO:0071046	7	Down	0.301146
NUCLEAR POLYADENYLATION-DEPENDENT RRNA CATABOLIC PROCESS%GOBP%GO:0071035	7	Down	0.301146
SISTER CHROMATID COHESION%GOBP%GO:0007062	21	Up	0.301275
REGULATION OF TAU-PROTEIN KINASE ACTIVITY%GOBP%GO:1902947	5	Down	0.301647
PONS DEVELOPMENT%GOBP%GO:0021548	10	Down	0.301653
NEGATIVE REGULATION OF EPITHELIAL CELL PROLIFERATION%GOBP%GO:0050680	89	Up	0.301654
REGULATION OF EXECUTION PHASE OF APOPTOSIS%GOBP%GO:1900117	19	Up	0.301864
REGULATION OF SYNAPTIC VESICLE ENDOCYTOSIS%GOBP%GO:1900242	22	Down	0.301966
VASCULOGENESIS%GOBP%GO:0001570	54	Down	0.302037
DENTATE GYRUS DEVELOPMENT%GOBP%GO:0021542	14	Down	0.302076
NEGATIVE REGULATION OF CELL AGING%GOBP%GO:0090344	14	Down	0.302223
MEIOTIC CHROMOSOME SEPARATION%GOBP%GO:0051307	10	Up	0.302941
REGULATION OF PROTEIN KINASE ACTIVITY%GOBP%GO:0045859	438	Down	0.303481
REGULATION OF GTPASE ACTIVITY%GOBP%GO:0043087	198	Down	0.30373
SPLICEOSOMAL CONFORMATIONAL CHANGES TO GENERATE CATALYTIC CONFORMATION%GOBP%GO:0000393	5	Down	0.303804
CELLULAR RESPONSE TO AMMONIUM ION%GOBP%GO:0071242	34	Up	0.303837
NEGATIVE REGULATION OF DOPAMINE SECRETION%GOBP%GO:0033602	5	Up	0.303843
REGULATION OF CAMP-MEDIATED SIGNALING%GOBP%GO:0043949	36	Up	0.303966
POSITIVE REGULATION OF TRANSFORMING GROWTH FACTOR BETA RECEPTOR SIGNALING PATHWAY%GOBP%GO:0030511	20	Down	0.304006
POSITIVE REGULATION OF CELLULAR RESPONSE TO TRANSFORMING GROWTH FACTOR BETA STIMULUS%GOBP%GO:1903846	20	Down	0.304006
NEGATIVE REGULATION OF RNA CATABOLIC PROCESS%GOBP%GO:1902369	37	Down	0.304216
OXIDOREDUCTION COENZYME METABOLIC PROCESS%GOBP%GO:0006733	81	Up	0.304216
REGULATION OF CATECHOLAMINE METABOLIC PROCESS%GOBP%GO:0042069	18	Down	0.304257
NEGATIVE REGULATION OF ADAPTIVE IMMUNE RESPONSE BASED ON SOMATIC RECOMBINATION OF IMMUNE RECEPTORS BUILT FROM IMMUNOGLOBULIN SUPERFAMILY DOMAINS%GOBP%GO:0002823	14	Down	0.30446
PYRIMIDINE NUCLEOSIDE METABOLIC PROCESS%GOBP%GO:0006213	9	Down	0.304465
AXONEMAL DYNEIN COMPLEX ASSEMBLY%GOBP%GO:0070286	8	Up	0.304574
PROTEIN K48-LINKED DEUBIQUITINATION%GOBP%GO:0071108	23	Down	0.30499
NEGATIVE REGULATION OF CYTOPLASMIC TRANSLATION%GOBP%GO:2000766	8	Up	0.305061
REGULATION OF NEUTROPHIL CHEMOTAXIS%GOBP%GO:0090022	11	Up	0.305347
REGULATION OF ANATOMICAL STRUCTURE MORPHOGENESIS%GOBP%GO:0022603	687	Down	0.305485
CELLULAR NITROGEN COMPOUND METABOLIC PROCESS%GOBP%GO:0034641	1761	Up	0.305509
CEREBELLAR PURKINJE CELL LAYER DEVELOPMENT%GOBP%GO:0021680	26	Down	0.305571
ANION TRANSPORT%GOBP%GO:0006820	222	Down	0.305712
ESTABLISHMENT OF MITOCHONDRION LOCALIZATION%GOBP%GO:0051654	18	Down	0.305848
PRENYLATION%GOBP%GO:0097354	7	Up	0.306179
PROTEIN PRENYLATION%GOBP%GO:0018342	7	Up	0.306179
REGULATION OF METAPHASE PLATE CONGRESSION%GOBP%GO:0090235	6	Up	0.306395
RETINA VASCULATURE DEVELOPMENT IN CAMERA-TYPE EYE%GOBP%GO:0061298	16	Down	0.306472
ISOTYPE SWITCHING%GOBP%GO:0045190	12	Up	0.306671
SOMATIC DIVERSIFICATION OF IMMUNOGLOBULINS INVOLVED IN IMMUNE RESPONSE%GOBP%GO:0002208	12	Up	0.306671
SOMATIC RECOMBINATION OF IMMUNOGLOBULIN GENES INVOLVED IN IMMUNE RESPONSE%GOBP%GO:0002204	12	Up	0.306671
CELLULAR HORMONE METABOLIC PROCESS%GOBP%GO:0034754	29	Down	0.306931
DEVELOPMENTAL INDUCTION%GOBP%GO:0031128	20	Down	0.307116
RESPONSE TO LEPTIN%GOBP%GO:0044321	13	Down	0.307415
POSITIVE REGULATION OF VIRAL RELEASE FROM HOST CELL%GOBP%GO:1902188	15	Up	0.30774
NEGATIVE REGULATION OF NEUROTRANSMITTER SECRETION%GOBP%GO:0046929	11	Up	0.307899
REGULATION OF EXTRINSIC APOPTOTIC SIGNALING PATHWAY IN ABSENCE OF LIGAND%GOBP%GO:2001239	28	Down	0.307945
REGULATION OF VENTRICULAR CARDIAC MUSCLE CELL MEMBRANE DEPOLARIZATION%GOBP%GO:0060373	5	Up	0.308153
COLLAGEN FIBRIL ORGANIZATION%GOBP%GO:0030199	18	Up	0.308972
REGULATION OF MULTICELLULAR ORGANISMAL DEVELOPMENT%GOBP%GO:2000026	1328	Down	0.309119
POSITIVE REGULATION OF EXOCYTOSIS%GOBP%GO:0045921	64	Down	0.309789
NEGATIVE REGULATION OF FOCAL ADHESION ASSEMBLY%GOBP%GO:0051895	15	Down	0.309922
TELOMERIC LOOP DISASSEMBLY%GOBP%GO:0090657	6	Down	0.310082
TELOMERIC D-LOOP DISASSEMBLY%GOBP%GO:0061820	6	Down	0.310082
CELL COMMUNICATION INVOLVED IN CARDIAC CONDUCTION%GOBP%GO:0086065	20	Down	0.310136
AORTA DEVELOPMENT%GOBP%GO:0035904	37	Down	0.310231
NEGATIVE REGULATION OF AUTOPHAGOSOME ASSEMBLY%GOBP%GO:1902902	12	Up	0.310354
CEREBRAL CORTEX NEURON DIFFERENTIATION%GOBP%GO:0021895	23	Down	0.31051
CELLULAR CARBOHYDRATE CATABOLIC PROCESS%GOBP%GO:0044275	15	Up	0.310552
SPLICEOSOMAL TRI-SNRNP COMPLEX ASSEMBLY%GOBP%GO:0000244	9	Down	0.31056
RESPONSE TO GROWTH FACTOR%GOBP%GO:0070848	273	Down	0.31057
VOCAL LEARNING%GOBP%GO:0042297	6	Down	0.311067
IMITATIVE LEARNING%GOBP%GO:0098596	6	Down	0.311067
REGULATION OF HISTONE H3-K4 METHYLATION%GOBP%GO:0051569	21	Down	0.311092
PYRAMIDAL NEURON DEVELOPMENT%GOBP%GO:0021860	10	Up	0.311109
RESPONSE TO GLUCOSE%GOBP%GO:0009749	65	Down	0.311418
REGULATION OF DEVELOPMENTAL PROCESS%GOBP%GO:0050793	1670	Down	0.311543
NEUTRAL LIPID CATABOLIC PROCESS%GOBP%GO:0046461	12	Down	0.312019
ACYLGLYCEROL CATABOLIC PROCESS%GOBP%GO:0046464	12	Down	0.312019
RESPONSE TO COPPER ION%GOBP%GO:0046688	15	Up	0.312033
GOLGI LOCALIZATION%GOBP%GO:0051645	14	Down	0.312361
REGULATION OF MIRNA METABOLIC PROCESS%GOBP%GO:2000628	11	Down	0.312363
NEGATIVE REGULATION OF VIRAL GENOME REPLICATION%GOBP%GO:0045071	19	Up	0.312669
MRNA 5'-SPLICE SITE RECOGNITION%GOBP%GO:0000395	7	Up	0.3127
POSITIVE REGULATION OF INTERLEUKIN-5 PRODUCTION%GOBP%GO:0032754	5	Down	0.312754
NEGATIVE REGULATION OF NITRIC-OXIDE SYNTHASE ACTIVITY%GOBP%GO:0051001	8	Up	0.313062
MONOCARBOXYLIC ACID TRANSPORT%GOBP%GO:0015718	49	Down	0.313511
REGULATION OF CD8-POSITIVE, ALPHA-BETA T CELL ACTIVATION%GOBP%GO:2001185	6	Down	0.313556
TETRAPYRROLE BIOSYNTHETIC PROCESS%GOBP%GO:0033014	16	Up	0.313639
REGULATION OF TYPE I INTERFERON-MEDIATED SIGNALING PATHWAY%GOBP%GO:0060338	11	Down	0.313752
CEREBELLAR PURKINJE CELL LAYER MORPHOGENESIS%GOBP%GO:0021692	12	Down	0.313781
SYNAPTIC TRANSMISSION, DOPAMINERGIC%GOBP%GO:0001963	10	Up	0.314097
NEGATIVE REGULATION OF ANDROGEN RECEPTOR SIGNALING PATHWAY%GOBP%GO:0060766	9	Down	0.314164
DORSAL SPINAL CORD DEVELOPMENT%GOBP%GO:0021516	5	Down	0.314174
CELL-CELL SIGNALING BY WNT%GOBP%GO:0198738	79	Down	0.314176
WNT SIGNALING PATHWAY%GOBP%GO:0016055	79	Down	0.314176
REGULATION OF RESPIRATORY BURST%GOBP%GO:0060263	6	Up	0.314242
REGULATION OF RELEASE OF CYTOCHROME C FROM MITOCHONDRIA%GOBP%GO:0090199	34	Up	0.314263
NEGATIVE REGULATION OF ENDOPLASMIC RETICULUM STRESS-INDUCED INTRINSIC APOPTOTIC SIGNALING PATHWAY%GOBP%GO:1902236	14	Up	0.314371
REGULATION OF OLIGODENDROCYTE DIFFERENTIATION%GOBP%GO:0048713	32	Up	0.31441
CHONDROITIN SULFATE BIOSYNTHETIC PROCESS%GOBP%GO:0030206	7	Down	0.314542
REGULATION OF HEPATIC STELLATE CELL ACTIVATION%GOBP%GO:2000489	8	Down	0.31455
REGULATION OF TRIGLYCERIDE BIOSYNTHETIC PROCESS%GOBP%GO:0010866	14	Down	0.31458
REGULATION OF INTEGRIN ACTIVATION%GOBP%GO:0033623	5	Up	0.31466
POSITIVE REGULATION OF MONOCYTE DIFFERENTIATION%GOBP%GO:0045657	7	Down	0.314663
NEGATIVE REGULATION OF TRANSMEMBRANE TRANSPORT%GOBP%GO:0034763	79	Down	0.314685
REGULATION OF SIGNALING%GOBP%GO:0023051	1921	Down	0.31469
NEGATIVE REGULATION OF HUMORAL IMMUNE RESPONSE%GOBP%GO:0002921	7	Up	0.314922
POSITIVE REGULATION OF MRNA PROCESSING%GOBP%GO:0050685	29	Up	0.315135
CELLULAR RESPONSE TO ALKALOID%GOBP%GO:0071312	13	Down	0.315386
NEGATIVE REGULATION OF EPITHELIAL CELL MIGRATION%GOBP%GO:0010633	41	Down	0.315845
[truncated: 5,013 more rows]

## Sheet: S2_3 NAc KEGG
Term	NGenes	Direction	PValue
KEGG_MM_CARDIAC_MUSCLE_CONTRACTION	55	Up	0.00336005
KEGG_MM_OXIDATIVE_PHOSPHORYLATION	102	Up	0.00590225
KEGG_MM_PARKINSONS_DISEASE	99	Up	0.00858194
KEGG_MM_SYSTEMIC_LUPUS_ERYTHEMATOSUS	29	Up	0.0142388
KEGG_MM_VITAMIN_DIGESTION_AND_ABSORPTION	11	Down	0.0173671
KEGG_MM_LONG-TERM_DEPRESSION	46	Down	0.0256715
KEGG_MM_PHENYLALANINE_METABOLISM	8	Up	0.0267321
KEGG_MM_METABOLISM_OF_XENOBIOTICS_BY_CYTOCHROME_P450	24	Up	0.0275234
KEGG_MM_MRNA_SURVEILLANCE_PATHWAY	77	Down	0.0339799
KEGG_MM_PRIMARY_BILE_ACID_BIOSYNTHESIS	6	Up	0.0368154
KEGG_MM_DRUG_METABOLISM_CYTOCHROME_P450	20	Up	0.0374518
KEGG_MM_UBIQUINONE_AND_OTHER_TERPENOID	7	Up	0.042805
KEGG_MM_GLYCOSAMINOGLYCAN_DEGRADATION	13	Down	0.0446242
KEGG_MM_HUNTINGTONS_DISEASE	144	Up	0.0521993
KEGG_MM_RIBOSOME	123	Up	0.0534102
KEGG_MM_AUTOIMMUNE_THYROID_DISEASE	7	Up	0.0596443
KEGG_MM_ALLOGRAFT_REJECTION	7	Up	0.0596443
KEGG_MM_GRAFT-VERSUS-HOST_DISEASE	7	Up	0.0596443
KEGG_MM_VITAMIN_B6_METABOLISM	5	Down	0.0693395
KEGG_MM_INTESTINAL_IMMUNE_NETWORK_FOR_IGA_PRODUCTION	6	Up	0.0706927
KEGG_MM_GLYCOLYSIS_GLUCONEOGENESIS	37	Up	0.0813481
KEGG_MM_PHOTOTRANSDUCTION	7	Up	0.0860416
KEGG_MM_SELENOCOMPOUND_METABOLISM	12	Down	0.0863532
KEGG_MM_LEUKOCYTE_TRANSENDOTHELIAL_MIGRATION	64	Up	0.0990125
KEGG_MM_PENTOSE_AND_GLUCURONATE_INTERCONVERSIONS	11	Down	0.0998254
KEGG_MM_ALZHEIMERS_DISEASE	135	Up	0.100584
KEGG_MM_PHAGOSOME	80	Up	0.119499
KEGG_MM_COMPLEMENT_AND_COAGULATION_CASCADES	15	Up	0.124178
KEGG_MM_T_CELL_RECEPTOR_SIGNALING_PATHWAY	66	Up	0.127831
KEGG_MM_LINOLEIC_ACID_METABOLISM	5	Down	0.135003
KEGG_MM_ECM-RECEPTOR_INTERACTION	39	Up	0.14045
KEGG_MM_CHEMICAL_CARCINOGENESIS	21	Up	0.143882
KEGG_MM_THYROID_CANCER	20	Down	0.145362
KEGG_MM_FC_EPSILON_RI_SIGNALING_PATHWAY	42	Up	0.159661
KEGG_MM_PROTEIN_DIGESTION_AND_ABSORPTION	28	Up	0.160285
KEGG_MM_FAT_DIGESTION_AND_ABSORPTION	10	Down	0.160453
KEGG_MM_DORSO-VENTRAL_AXIS_FORMATION	18	Down	0.162598
KEGG_MM_SULFUR_METABOLISM	9	Down	0.171456
KEGG_MM_RHEUMATOID_ARTHRITIS	31	Up	0.172691
KEGG_MM_DNA_REPLICATION	26	Up	0.181826
KEGG_MM_LONG-TERM_POTENTIATION	62	Down	0.186001
KEGG_MM_STEROID_BIOSYNTHESIS	11	Down	0.196302
KEGG_MM_FANCONI_ANEMIA_PATHWAY	29	Down	0.200785
KEGG_MM_TIGHT_JUNCTION	81	Up	0.203052
KEGG_MM_ALPHA-LINOLENIC_ACID_METABOLISM	7	Up	0.204272
KEGG_MM_AFRICAN_TRYPANOSOMIASIS	13	Down	0.206562
KEGG_MM_GLYCOSPHINGOLIPID_BIOSYNTHESIS_LACTO_NEOLACTO_SERIES	12	Down	0.219372
KEGG_MM_STAPHYLOCOCCUS_AUREUS_INFECTION	13	Up	0.220064
KEGG_MM_PRION_DISEASES	23	Up	0.227682
KEGG_MM_DILATED_CARDIOMYOPATHY	58	Up	0.232376
KEGG_MM_TOXOPLASMOSIS	68	Up	0.241281
KEGG_MM_MEASLES	64	Up	0.24372
KEGG_MM_VIRAL_MYOCARDITIS	32	Up	0.244301
KEGG_MM_AMINOACYL-TRNA_BIOSYNTHESIS	40	Down	0.247172
KEGG_MM_NEUROTROPHIN_SIGNALING_PATHWAY	101	Up	0.261748
KEGG_MM_GLYCOSAMINOGLYCAN_BIOSYNTHESIS_CHONDROITIN_DERMATAN_SULFATE	14	Down	0.261868
KEGG_MM_NICOTINE_ADDICTION	32	Down	0.27407
KEGG_MM_BIOSYNTHESIS_OF_UNSATURATED_FATTY_ACIDS	16	Up	0.276622
KEGG_MM_PROTEASOME	38	Up	0.280159
KEGG_MM_COLLECTING_DUCT_ACID_SECRETION	16	Up	0.293137
KEGG_MM_PYRIMIDINE_METABOLISM	75	Up	0.29381
KEGG_MM_HYPERTROPHIC_CARDIOMYOPATHY	55	Up	0.300951
KEGG_MM_BETA-ALANINE_METABOLISM	20	Down	0.311566
KEGG_MM_HEMATOPOIETIC_CELL_LINEAGE	24	Up	0.314044
KEGG_MM_HTLV-I_INFECTION	169	Up	0.318671
KEGG_MM_BACTERIAL_INVASION_OF_EPITHELIAL_CELLS	56	Up	0.320142
KEGG_MM_CHEMOKINE_SIGNALING_PATHWAY	103	Up	0.325299
KEGG_MM_CHOLINERGIC_SYNAPSE	86	Down	0.325358
KEGG_MM_MAPK_SIGNALING_PATHWAY	191	Up	0.32998
KEGG_MM_ETHER_LIPID_METABOLISM	19	Up	0.331046
KEGG_MM_ADHERENS_JUNCTION	54	Down	0.334318
KEGG_MM_TYPE_I_DIABETES_MELLITUS	14	Up	0.337108
KEGG_MM_ERBB_SIGNALING_PATHWAY	73	Up	0.344536
KEGG_MM_HOMOLOGOUS_RECOMBINATION	18	Down	0.345154
KEGG_MM_SEROTONERGIC_SYNAPSE	73	Down	0.353234
KEGG_MM_BASE_EXCISION_REPAIR	24	Down	0.354265
KEGG_MM_CARBOHYDRATE_DIGESTION_AND_ABSORPTION	24	Up	0.359229
KEGG_MM_INOSITOL_PHOSPHATE_METABOLISM	52	Up	0.368596
KEGG_MM_RIBOSOME_BIOGENESIS_IN_EUKARYOTES	67	Down	0.379169
KEGG_MM_NF-KAPPA_B_SIGNALING_PATHWAY	39	Down	0.380911
KEGG_MM_ONE_CARBON_POOL_BY_FOLATE	12	Up	0.388103
KEGG_MM_CYTOKINE-CYTOKINE_RECEPTOR_INTERACTION	63	Up	0.392273
KEGG_MM_MALARIA	12	Down	0.392364
KEGG_MM_UBIQUITIN_MEDIATED_PROTEOLYSIS	113	Down	0.402991
KEGG_MM_FATTY_ACID_ELONGATION	19	Up	0.410205
KEGG_MM_NEUROACTIVE_LIGAND	125	Up	0.416635
KEGG_MM_TOLL-LIKE_RECEPTOR_SIGNALING_PATHWAY	46	Up	0.418257
KEGG_MM_ARRHYTHMOGENIC_RIGHT_VENTRICULAR_CARDIOMYOPATHY	48	Up	0.419348
KEGG_MM_NON-SMALL_CELL_LUNG_CANCER	45	Up	0.419359
KEGG_MM_NOTCH_SIGNALING_PATHWAY	39	Up	0.430662
KEGG_MM_GLYOXYLATE_AND_DICARBOXYLATE_METABOLISM	17	Up	0.4321
KEGG_MM_INFLUENZA_A	86	Up	0.440675
KEGG_MM_TYROSINE_METABOLISM	16	Up	0.454003
KEGG_MM_GLUTAMATERGIC_SYNAPSE	93	Down	0.455848
KEGG_MM_RETINOL_METABOLISM	9	Up	0.470334
KEGG_MM_COLORECTAL_CANCER	53	Up	0.478474
KEGG_MM_METABOLIC_PATHWAYS	765	Up	0.48118
KEGG_MM_CELL_CYCLE	85	Up	0.482822
KEGG_MM_PERTUSSIS	33	Up	0.48801
KEGG_MM_NUCLEOTIDE_EXCISION_REPAIR	40	Up	0.49011
KEGG_MM_BLADDER_CANCER	24	Down	0.495969
KEGG_MM_EPSTEIN-BARR_VIRUS_INFECTION	142	Up	0.496466
KEGG_MM_N-GLYCAN_BIOSYNTHESIS	46	Down	0.506968
KEGG_MM_RIBOFLAVIN_METABOLISM	6	Up	0.510811
KEGG_MM_TASTE_TRANSDUCTION	15	Up	0.516464
KEGG_MM_GLYCOSAMINOGLYCAN_BIOSYNTHESIS_HEPARAN_SULFATE_HEPARIN	21	Down	0.517107
KEGG_MM_CALCIUM_SIGNALING_PATHWAY	116	Down	0.518011
KEGG_MM_VALINE_LEUCINE_AND_ISOLEUCINE_DEGRADATION	39	Up	0.526032
KEGG_MM_RIG-I-LIKE_RECEPTOR_SIGNALING_PATHWAY	33	Up	0.526779
KEGG_MM_PEROXISOME	65	Up	0.538395
KEGG_MM_OLFACTORY_TRANSDUCTION	16	Down	0.545385
KEGG_MM_AMINO_SUGAR_AND_NUCLEOTIDE_SUGAR_METABOLISM	37	Up	0.552517
KEGG_MM_GALACTOSE_METABOLISM	18	Down	0.556382
KEGG_MM_FOCAL_ADHESION	136	Up	0.557875
KEGG_MM_PROGESTERONE	64	Up	0.562961
KEGG_MM_OTHER_TYPES_OF_O-GLYCAN_BIOSYNTHESIS	22	Down	0.572303
KEGG_MM_PROXIMAL_TUBULE_BICARBONATE_RECLAMATION	15	Down	0.573426
KEGG_MM_REGULATION_OF_ACTIN_CYTOSKELETON	146	Up	0.579327
KEGG_MM_RENAL_CELL_CARCINOMA	59	Up	0.581633
KEGG_MM_COCAINE_ADDICTION	41	Down	0.583389
KEGG_MM_TERPENOID_BACKBONE_BIOSYNTHESIS	18	Down	0.58609
KEGG_MM_GLYCINE_SERINE_AND_THREONINE_METABOLISM	21	Down	0.59144
KEGG_MM_CHRONIC_MYELOID_LEUKEMIA	60	Up	0.607617
KEGG_MM_MORPHINE_ADDICTION	71	Down	0.608654
KEGG_MM_MISMATCH_REPAIR	20	Up	0.614263
KEGG_MM_SALMONELLA_INFECTION	50	Up	0.62032
KEGG_MM_CIRCADIAN_RHYTHM	28	Down	0.6208
KEGG_MM_HEPATITIS_B	91	Up	0.623612
KEGG_MM_DRUG_METABOLISM_OTHER_ENZYMES	14	Up	0.624376
KEGG_MM_HIPPO_SIGNALING_PATHWAY	103	Down	0.630032
KEGG_MM_OSTEOCLAST_DIFFERENTIATION	76	Up	0.630122
KEGG_MM_HEDGEHOG_SIGNALING_PATHWAY	28	Up	0.631567
KEGG_MM_SNARE_INTERACTIONS_IN_VESICULAR_TRANSPORT	31	Up	0.637813
KEGG_MM_MTOR_SIGNALING_PATHWAY	55	Up	0.639423
KEGG_MM_AMOEBIASIS	50	Up	0.644449
KEGG_MM_PROSTATE_CANCER	70	Down	0.648508
KEGG_MM_CHAGAS_DISEASE	63	Up	0.652624
KEGG_MM_PHOSPHATIDYLINOSITOL_SIGNALING_SYSTEM	68	Up	0.653259
KEGG_MM_REGULATION_OF_AUTOPHAGY	18	Down	0.65538
KEGG_MM_FOLATE_BIOSYNTHESIS	9	Down	0.6578
KEGG_MM_GABAERGIC_SYNAPSE	73	Down	0.659713
KEGG_MM_B_CELL_RECEPTOR_SIGNALING_PATHWAY	50	Down	0.661475
KEGG_MM_GLUTATHIONE_METABOLISM	37	Up	0.662815
KEGG_MM_TUBERCULOSIS	89	Up	0.66334
KEGG_MM_NON-HOMOLOGOUS_END-JOINING	11	Down	0.670371
KEGG_MM_ENDOMETRIAL_CANCER	42	Down	0.67153
KEGG_MM_BILE_SECRETION	36	Down	0.673957
KEGG_MM_FRUCTOSE_AND_MANNOSE_METABOLISM	29	Down	0.679232
KEGG_MM_MELANOGENESIS	64	Down	0.684714
KEGG_MM_BUTANOATE_METABOLISM	18	Up	0.688948
KEGG_MM_LYSINE_DEGRADATION	28	Down	0.689011
KEGG_MM_ADIPOCYTOKINE_SIGNALING_PATHWAY	50	Down	0.689528
KEGG_MM_SYNTHESIS_AND_DEGRADATION_OF_KETONE_BODIES	7	Down	0.696555
KEGG_MM_TYPE_II_DIABETES_MELLITUS	35	Down	0.696866
KEGG_MM_CIRCADIAN_ENTRAINMENT	75	Down	0.697288
KEGG_MM_SMALL_CELL_LUNG_CANCER	54	Down	0.697332
KEGG_MM_PRIMARY_IMMUNODEFICIENCY	9	Up	0.715602
KEGG_MM_LYSOSOME	102	Down	0.730042
KEGG_MM_FC_GAMMA_R-MEDIATED_PHAGOCYTOSIS	67	Down	0.733283
KEGG_MM_ABC_TRANSPORTERS	25	Down	0.736938
KEGG_MM_PENTOSE_PHOSPHATE_PATHWAY	16	Up	0.740768
KEGG_MM_PANCREATIC_CANCER	55	Up	0.75356
KEGG_MM_MATURITY_ONSET_DIABETES_OF_THE_YOUNG	5	Down	0.769033
KEGG_MM_RENIN-ANGIOTENSIN_SYSTEM	8	Up	0.769292
KEGG_MM_ARGININE_AND_PROLINE_METABOLISM	40	Down	0.776064
KEGG_MM_MELANOMA	46	Up	0.777092
KEGG_MM_INSULIN_SECRETION	60	Down	0.798063
KEGG_MM_NOD-LIKE_RECEPTOR_SIGNALING_PATHWAY	27	Down	0.79864
KEGG_MM_SALIVARY_SECRETION	48	Down	0.799481
KEGG_MM_ARACHIDONIC_ACID_METABOLISM	24	Down	0.80317
KEGG_MM_BASAL_CELL_CARCINOMA	28	Down	0.805286
KEGG_MM_PROTEIN_PROCESSING_IN_ENDOPLASMIC_RETICULUM	146	Up	0.808705
KEGG_MM_FATTY_ACID_METABOLISM	32	Down	0.81088
KEGG_MM_GNRH_SIGNALING_PATHWAY	64	Down	0.811354
KEGG_MM_WNT_SIGNALING_PATHWAY	100	Down	0.814248
KEGG_MM_MINERAL_ABSORPTION	23	Down	0.818045
KEGG_MM_ANTIGEN_PROCESSING_AND_PRESENTATION	36	Up	0.820584
KEGG_MM_STARCH_AND_SUCROSE_METABOLISM	18	Down	0.825584
KEGG_MM_JAK-STAT_SIGNALING_PATHWAY	63	Up	0.825998
KEGG_MM_LEGIONELLOSIS	28	Up	0.835551
KEGG_MM_DOPAMINERGIC_SYNAPSE	107	Down	0.840097
KEGG_MM_ENDOCYTOSIS	158	Up	0.844893
KEGG_MM_HERPES_SIMPLEX_INFECTION	104	Up	0.845454
KEGG_MM_SYNAPTIC_VESICLE_CYCLE	54	Up	0.846791
KEGG_MM_PROTEIN_EXPORT	21	Down	0.850796
KEGG_MM_ALCOHOLISM	96	Up	0.856117
KEGG_MM_RNA_POLYMERASE	26	Up	0.85939
KEGG_MM_APOPTOSIS	52	Down	0.862505
KEGG_MM_SPHINGOLIPID_METABOLISM	30	Down	0.86619
KEGG_MM_VIRAL_CARCINOGENESIS	127	Down	0.866558
KEGG_MM_PURINE_METABOLISM	118	Up	0.869253
KEGG_MM_LEISHMANIASIS	33	Up	0.873171
KEGG_MM_CELL_ADHESION_MOLECULES	61	Up	0.87349
KEGG_MM_RNA_TRANSPORT	132	Down	0.874684
KEGG_MM_GLIOMA	53	Up	0.874834
KEGG_MM_OOCYTE_MEIOSIS	80	Down	0.875643
KEGG_MM_ASCORBATE_AND_ALDARATE_METABOLISM	6	Down	0.880109
KEGG_MM_PYRUVATE_METABOLISM	33	Up	0.882566
KEGG_MM_TRYPTOPHAN_METABOLISM	18	Down	0.883772
KEGG_MM_GLYCOSPHINGOLIPID_BIOSYNTHESIS_GANGLIO_SERIES	15	Down	0.884932
KEGG_MM_GLYCEROPHOSPHOLIPID_METABOLISM	58	Up	0.890164
KEGG_MM_TAURINE_AND_HYPOTAURINE_METABOLISM	6	Up	0.892397
KEGG_MM_VEGF_SIGNALING_PATHWAY	46	Up	0.897817
KEGG_MM_SPLICEOSOME	120	Down	0.905634
KEGG_MM_AMYOTROPHIC_LATERAL_SCLEROSIS	41	Down	0.906517
KEGG_MM_MUCIN_TYPE_O-GLYCAN_BIOSYNTHESIS	13	Up	0.906678
KEGG_MM_GLYCOSPHINGOLIPID_BIOSYNTHESIS_GLOBO_SERIES	10	Down	0.910433
KEGG_MM_HEPATITIS_C	75	Down	0.913298
KEGG_MM_GASTRIC_ACID_SECRETION	53	Up	0.915533
KEGG_MM_STEROID_HORMONE_BIOSYNTHESIS	8	Up	0.917561
KEGG_MM_PPAR_SIGNALING_PATHWAY	38	Up	0.917601
KEGG_MM_SULFUR_RELAY_SYSTEM	9	Up	0.917873
KEGG_MM_ALANINE_ASPARTATE_AND_GLUTAMATE_METABOLISM	25	Up	0.91943
KEGG_MM_2-OXOCARBOXYLIC_ACID_METABOLISM	13	Up	0.919729
KEGG_MM_GLYCEROLIPID_METABOLISM	30	Down	0.932958
KEGG_MM_PI3K-AKT_SIGNALING_PATHWAY	201	Up	0.933502
KEGG_MM_PANCREATIC_SECRETION	49	Down	0.935619
KEGG_MM_PORPHYRIN_AND_CHLOROPHYLL_METABOLISM	20	Down	0.942386
KEGG_MM_AMPHETAMINE_ADDICTION	56	Up	0.946631
KEGG_MM_RETROGRADE_ENDOCANNABINOID_SIGNALING	82	Down	0.948059
KEGG_MM_CYTOSOLIC_DNA-SENSING_PATHWAY	29	Down	0.948488
KEGG_MM_PROPANOATE_METABOLISM	26	Up	0.949449
KEGG_MM_NICOTINATE_AND_NICOTINAMIDE_METABOLISM	12	Up	0.95263
KEGG_MM_ALDOSTERONE-REGULATED_SODIUM_REABSORPTION	27	Down	0.952694
KEGG_MM_GLYCOSYLPHOSPHATIDYLINOSITOL	22	Up	0.952827
KEGG_MM_GLYCOSAMINOGLYCAN_BIOSYNTHESIS_KERATAN_SULFATE	9	Down	0.953293
KEGG_MM_ACUTE_MYELOID_LEUKEMIA	45	Up	0.953526
KEGG_MM_PANTOTHENATE_AND_COA_BIOSYNTHESIS	11	Down	0.956169
KEGG_MM_VASOPRESSIN-REGULATED_WATER_REABSORPTION	37	Up	0.9629
KEGG_MM_CYSTEINE_AND_METHIONINE_METABOLISM	23	Up	0.968164
KEGG_MM_CITRATE_CYCLE	29	Up	0.969221
KEGG_MM_OTHER_GLYCAN_DEGRADATION	16	Up	0.972428
KEGG_MM_NATURAL_KILLER_CELL_MEDIATED_CYTOTOXICITY	53	Up	0.973433
KEGG_MM_VASCULAR_SMOOTH_MUSCLE_CONTRACTION	74	Down	0.973637
KEGG_MM_GAP_JUNCTION	65	Up	0.97762
KEGG_MM_TRANSCRIPTIONAL_MISREGULATION_IN_CANCER	100	Down	0.978839
KEGG_MM_PATHWAYS_IN_CANCER	207	Up	0.980235
KEGG_MM_ENDOCRINE_AND_OTHER_FACTOR	37	Up	0.981137
KEGG_MM_TGF-BETA_SIGNALING_PATHWAY	55	Up	0.981341
KEGG_MM_INSULIN_SIGNALING_PATHWAY	108	Down	0.98303
KEGG_MM_BASAL_TRANSCRIPTION_FACTORS	36	Down	0.984156
KEGG_MM_RNA_DEGRADATION	59	Down	0.984172
KEGG_MM_P53_SIGNALING_PATHWAY	40	Up	0.988646
KEGG_MM_HISTIDINE_METABOLISM	16	Down	0.990973
KEGG_MM_HIF-1_SIGNALING_PATHWAY	77	Up	0.991311
KEGG_MM_AXON_GUIDANCE	111	Down	0.991437

## Sheet: S2_4 NAc GOPB
Term	NGenes	Direction	PValue
ACTIVATED T CELL PROLIFERATION%GOBP%GO:0050798	5	Up	0.000351573
ENERGY COUPLED PROTON TRANSPORT, DOWN ELECTROCHEMICAL GRADIENT%GOBP%GO:0015985	14	Up	0.000366507
ATP SYNTHESIS COUPLED PROTON TRANSPORT%GOBP%GO:0015986	14	Up	0.000366507
HISTAMINE TRANSPORT%GOBP%GO:0051608	7	Up	0.0009719
LEUKOCYTE PROLIFERATION%GOBP%GO:0070661	37	Up	0.00105531
RIBONUCLEOSIDE TRIPHOSPHATE BIOSYNTHETIC PROCESS%GOBP%GO:0009201	45	Up	0.00136008
T CELL PROLIFERATION%GOBP%GO:0042098	21	Up	0.0016962
PURINE RIBONUCLEOSIDE TRIPHOSPHATE BIOSYNTHETIC PROCESS%GOBP%GO:0009206	43	Up	0.00172658
DORSAL SPINAL CORD DEVELOPMENT%GOBP%GO:0021516	5	Up	0.00183065
SMOOTHENED SIGNALING PATHWAY%GOBP%GO:0007224	51	Down	0.00209738
PURINE NUCLEOSIDE TRIPHOSPHATE BIOSYNTHETIC PROCESS%GOBP%GO:0009145	44	Up	0.00226738
MONONUCLEAR CELL PROLIFERATION%GOBP%GO:0032943	33	Up	0.00326737
LYMPHOCYTE PROLIFERATION%GOBP%GO:0046651	33	Up	0.00326737
AMINOGLYCAN BIOSYNTHETIC PROCESS%GOBP%GO:0006023	23	Down	0.00355548
RNA 5'-END PROCESSING%GOBP%GO:0000966	13	Up	0.00360424
GLYCOSAMINOGLYCAN BIOSYNTHETIC PROCESS%GOBP%GO:0006024	21	Down	0.00411293
NUCLEOSIDE TRIPHOSPHATE BIOSYNTHETIC PROCESS%GOBP%GO:0009142	54	Up	0.0042172
SPINAL CORD MOTOR NEURON CELL FATE SPECIFICATION%GOBP%GO:0021520	5	Down	0.00476299
DOUBLE-STRAND BREAK REPAIR VIA NONHOMOLOGOUS END JOINING%GOBP%GO:0006303	22	Down	0.0049835
MITOCHONDRIAL ELECTRON TRANSPORT, CYTOCHROME C TO OXYGEN%GOBP%GO:0006123	8	Up	0.00505019
AEROBIC ELECTRON TRANSPORT CHAIN%GOBP%GO:0019646	8	Up	0.00505019
OXIDATIVE PHOSPHORYLATION%GOBP%GO:0006119	48	Up	0.00506716
HISTAMINE SECRETION%GOBP%GO:0001821	6	Up	0.0051346
ASYMMETRIC CELL DIVISION%GOBP%GO:0008356	13	Up	0.00562996
NON-RECOMBINATIONAL REPAIR%GOBP%GO:0000726	26	Down	0.00624331
ATP BIOSYNTHETIC PROCESS%GOBP%GO:0006754	40	Up	0.00643434
PEPTIDYL-ASPARAGINE MODIFICATION%GOBP%GO:0018196	17	Down	0.00661612
REGULATION OF MUSCLE CELL APOPTOTIC PROCESS%GOBP%GO:0010660	69	Up	0.00690023
VENTRAL SPINAL CORD INTERNEURON SPECIFICATION%GOBP%GO:0021521	5	Down	0.0069826
CELL FATE SPECIFICATION INVOLVED IN PATTERN SPECIFICATION%GOBP%GO:0060573	5	Down	0.0069826
DNA DOUBLE-STRAND BREAK PROCESSING%GOBP%GO:0000729	10	Down	0.00725004
DETOXIFICATION%GOBP%GO:0098754	22	Up	0.00726163
CELL FATE COMMITMENT INVOLVED IN FORMATION OF PRIMARY GERM LAYER%GOBP%GO:0060795	10	Down	0.00830492
NCRNA 5'-END PROCESSING%GOBP%GO:0034471	12	Up	0.00838297
NEGATIVE REGULATION OF STEROID METABOLIC PROCESS%GOBP%GO:0045939	16	Up	0.00842844
NEGATIVE REGULATION OF STEROID BIOSYNTHETIC PROCESS%GOBP%GO:0010894	16	Up	0.00842844
REGULATION OF DEFENSE RESPONSE TO BACTERIUM%GOBP%GO:1900424	8	Up	0.00854484
PROTEIN LOCALIZATION TO CILIARY MEMBRANE%GOBP%GO:1903441	6	Down	0.00857764
REGULATION OF INTEGRIN ACTIVATION%GOBP%GO:0033623	5	Down	0.00875502
REGULATION OF MEIOTIC NUCLEAR DIVISION%GOBP%GO:0040020	15	Up	0.00877827
REGULATION OF SMOOTH MUSCLE CELL APOPTOTIC PROCESS%GOBP%GO:0034391	20	Up	0.00896268
AZOLE TRANSPORT%GOBP%GO:0045117	13	Up	0.00920176
REGULATION OF HEMOGLOBIN BIOSYNTHETIC PROCESS%GOBP%GO:0046984	5	Up	0.00939091
POSITIVE REGULATION OF SYNAPTIC PLASTICITY%GOBP%GO:0031915	9	Up	0.00939256
REGULATION OF SYNAPTIC MEMBRANE ADHESION%GOBP%GO:0099179	6	Up	0.00976727
POSITIVE REGULATION OF PROTEIN POLYUBIQUITINATION%GOBP%GO:1902916	8	Down	0.0100804
NEGATIVE REGULATION OF SMOOTHENED SIGNALING PATHWAY INVOLVED IN DORSAL/VENTRAL NEURAL TUBE PATTERNING%GOBP%GO:1901621	5	Down	0.0101904
CELLULAR DETOXIFICATION%GOBP%GO:1990748	15	Up	0.0108483
NEGATIVE REGULATION OF TELOMERE CAPPING%GOBP%GO:1904354	9	Down	0.0112676
NEURAL TUBE PATTERNING%GOBP%GO:0021532	26	Down	0.0114319
PROTEIN RETENTION IN GOLGI APPARATUS%GOBP%GO:0045053	5	Down	0.0117295
PROTON TRANSMEMBRANE TRANSPORT%GOBP%GO:1902600	37	Up	0.0117312
REGULATION OF AXON DIAMETER%GOBP%GO:0031133	5	Down	0.0123291
EMBRYONIC HEART TUBE DEVELOPMENT%GOBP%GO:0035050	49	Down	0.0129275
CHROMATIN SILENCING AT RDNA%GOBP%GO:0000183	6	Down	0.0130167
NEGATIVE REGULATION OF PRODUCTION OF MOLECULAR MEDIATOR OF IMMUNE RESPONSE%GOBP%GO:0002701	11	Up	0.0136091
RESPONSE TO FUNGUS%GOBP%GO:0009620	12	Down	0.0137032
MACROPHAGE DIFFERENTIATION%GOBP%GO:0030225	10	Up	0.0142085
POSITIVE REGULATION OF MYOTUBE DIFFERENTIATION%GOBP%GO:0010831	15	Up	0.0143378
MICROTUBULE DEPOLYMERIZATION%GOBP%GO:0007019	9	Up	0.0143684
POSITIVE REGULATION OF INTRINSIC APOPTOTIC SIGNALING PATHWAY IN RESPONSE TO DNA DAMAGE%GOBP%GO:1902231	9	Up	0.014598
REGULATION OF CARDIAC MUSCLE CELL APOPTOTIC PROCESS%GOBP%GO:0010665	40	Up	0.0150071
RESPONSE TO PLATELET AGGREGATION INHIBITOR%GOBP%GO:0061478	11	Up	0.0150324
POSITIVE REGULATION OF PROTEIN LOCALIZATION TO CENTROSOME%GOBP%GO:1904781	7	Down	0.0150988
PROTEIN N-LINKED GLYCOSYLATION VIA ASPARAGINE%GOBP%GO:0018279	16	Down	0.0151833
ESTABLISHMENT OF PROTEIN LOCALIZATION TO PLASMA MEMBRANE%GOBP%GO:0061951	37	Down	0.0155498
NEUROENDOCRINE CELL DIFFERENTIATION%GOBP%GO:0061101	6	Up	0.0159098
PROSTANOID BIOSYNTHETIC PROCESS%GOBP%GO:0046457	9	Up	0.0160089
PROSTAGLANDIN BIOSYNTHETIC PROCESS%GOBP%GO:0001516	9	Up	0.0160089
RIBOSE PHOSPHATE BIOSYNTHETIC PROCESS%GOBP%GO:0046390	103	Up	0.0162273
CARDIAC CELL FATE COMMITMENT%GOBP%GO:0060911	6	Down	0.0168843
ESTABLISHMENT OR MAINTENANCE OF ACTIN CYTOSKELETON POLARITY%GOBP%GO:0030950	11	Up	0.0170626
REGULATION OF INTERLEUKIN-6 BIOSYNTHETIC PROCESS%GOBP%GO:0045408	5	Down	0.0170628
NON-MOTILE CILIUM ASSEMBLY%GOBP%GO:1905515	43	Down	0.0171317
RESPONSE TO FORSKOLIN%GOBP%GO:1904321	10	Up	0.0172895
CELLULAR RESPONSE TO FORSKOLIN%GOBP%GO:1904322	10	Up	0.0172895
GLOMERULUS MORPHOGENESIS%GOBP%GO:0072102	9	Up	0.0175687
NEGATIVE REGULATION OF STEROID HORMONE BIOSYNTHETIC PROCESS%GOBP%GO:0090032	5	Up	0.017683
GUANOSINE-CONTAINING COMPOUND BIOSYNTHETIC PROCESS%GOBP%GO:1901070	6	Up	0.0177059
POSITIVE REGULATION OF MEIOTIC NUCLEAR DIVISION%GOBP%GO:0045836	8	Up	0.018222
TRNA 5'-END PROCESSING%GOBP%GO:0099116	11	Up	0.0187471
NEGATIVE REGULATION OF HORMONE BIOSYNTHETIC PROCESS%GOBP%GO:0032353	9	Up	0.0190314
NEGATIVE REGULATION OF HORMONE METABOLIC PROCESS%GOBP%GO:0032351	9	Up	0.0190314
DEFENSE RESPONSE TO FUNGUS%GOBP%GO:0050832	9	Down	0.0191732
PURINE NUCLEOTIDE BIOSYNTHETIC PROCESS%GOBP%GO:0006164	98	Up	0.0192525
CELL MIGRATION INVOLVED IN HEART DEVELOPMENT%GOBP%GO:0060973	7	Up	0.0193338
EMBRYONIC FORELIMB MORPHOGENESIS%GOBP%GO:0035115	14	Down	0.019701
PEPTIDYL-HISTIDINE MODIFICATION%GOBP%GO:0018202	5	Down	0.0199822
REGULATION OF INTRINSIC APOPTOTIC SIGNALING PATHWAY IN RESPONSE TO DNA DAMAGE%GOBP%GO:1902229	28	Up	0.0206257
REGULATION OF NITRIC OXIDE MEDIATED SIGNAL TRANSDUCTION%GOBP%GO:0010749	5	Down	0.0208568
PERICARDIUM MORPHOGENESIS%GOBP%GO:0003344	6	Up	0.0209592
POSITIVE REGULATION OF MUSCLE CELL DIFFERENTIATION%GOBP%GO:0051149	51	Up	0.0210992
PURINE-CONTAINING COMPOUND BIOSYNTHETIC PROCESS%GOBP%GO:0072522	100	Up	0.0211293
TRNA 5'-LEADER REMOVAL%GOBP%GO:0001682	9	Up	0.0212226
LENS MORPHOGENESIS IN CAMERA-TYPE EYE%GOBP%GO:0002089	17	Down	0.0213065
REGULATION OF SMOOTHENED SIGNALING PATHWAY INVOLVED IN DORSAL/VENTRAL NEURAL TUBE PATTERNING%GOBP%GO:1901620	6	Down	0.0216184
HISTONE H2B UBIQUITINATION%GOBP%GO:0033523	9	Down	0.0216871
REGULATION OF T-CIRCLE FORMATION%GOBP%GO:1904429	6	Down	0.0217506
CARDIAC CONDUCTION SYSTEM DEVELOPMENT%GOBP%GO:0003161	7	Up	0.0218025
REGULATION OF STRIATED MUSCLE CELL APOPTOTIC PROCESS%GOBP%GO:0010662	42	Up	0.0218692
NEGATIVE REGULATION OF MRNA SPLICING, VIA SPLICEOSOME%GOBP%GO:0048025	22	Down	0.0219253
REGULATION OF BLOOD VESSEL REMODELING%GOBP%GO:0060312	5	Down	0.022217
EMBRYONIC HINDLIMB MORPHOGENESIS%GOBP%GO:0035116	20	Down	0.0223215
HAIR FOLLICLE MATURATION%GOBP%GO:0048820	13	Up	0.0223758
REGULATION OF INTERFERON-BETA BIOSYNTHETIC PROCESS%GOBP%GO:0045357	5	Down	0.022528
CELL FATE SPECIFICATION%GOBP%GO:0001708	29	Down	0.0227268
NEGATIVE REGULATION OF CYTOKINE PRODUCTION INVOLVED IN INFLAMMATORY RESPONSE%GOBP%GO:1900016	8	Up	0.0229824
NEGATIVE REGULATION OF IMMUNOGLOBULIN PRODUCTION%GOBP%GO:0002638	7	Up	0.0238469
ASYMMETRIC NEUROBLAST DIVISION%GOBP%GO:0055059	5	Up	0.0241609
NATURAL KILLER CELL ACTIVATION%GOBP%GO:0030101	14	Up	0.0243674
NEGATIVE REGULATION OF PROTEIN POLYMERIZATION%GOBP%GO:0032272	47	Up	0.0244004
ATP SYNTHESIS COUPLED ELECTRON TRANSPORT%GOBP%GO:0042773	41	Up	0.0245709
MITOCHONDRIAL ATP SYNTHESIS COUPLED ELECTRON TRANSPORT%GOBP%GO:0042775	41	Up	0.0245709
REGULATION OF TRANSLATION IN RESPONSE TO ENDOPLASMIC RETICULUM STRESS%GOBP%GO:0036490	6	Down	0.0246176
POSITIVE REGULATION OF BEHAVIORAL FEAR RESPONSE%GOBP%GO:2000987	6	Up	0.0246842
POSITIVE REGULATION OF FEAR RESPONSE%GOBP%GO:1903367	6	Up	0.0246842
DETERMINATION OF LEFT/RIGHT SYMMETRY%GOBP%GO:0007368	68	Down	0.0249771
POSITIVE REGULATION OF TRANSLATION IN RESPONSE TO STRESS%GOBP%GO:0032056	6	Down	0.0256344
NEGATIVE REGULATION OF ACTIN FILAMENT POLYMERIZATION%GOBP%GO:0030837	33	Up	0.0256969
PHOSPHATIDYLINOSITOL 3-KINASE SIGNALING%GOBP%GO:0014065	25	Up	0.0257606
REGULATION OF PROTEIN FOLDING%GOBP%GO:1903332	10	Down	0.0260035
REGULATION OF TELOMERE CAPPING%GOBP%GO:1904353	22	Down	0.0260359
PROTEIN K63-LINKED UBIQUITINATION%GOBP%GO:0070534	29	Down	0.0262648
REGULATION OF FEAR RESPONSE%GOBP%GO:1903365	8	Up	0.0263406
REGULATION OF BEHAVIORAL FEAR RESPONSE%GOBP%GO:2000822	8	Up	0.0263406
ALKANESULFONATE METABOLIC PROCESS%GOBP%GO:0019694	5	Up	0.0272181
TAURINE METABOLIC PROCESS%GOBP%GO:0019530	5	Up	0.0272181
REGULATION OF HISTONE H2B UBIQUITINATION%GOBP%GO:2001166	5	Down	0.0272195
T-HELPER 1 TYPE IMMUNE RESPONSE%GOBP%GO:0042088	9	Down	0.0274337
NEGATIVE REGULATION OF UBIQUITIN PROTEIN LIGASE ACTIVITY%GOBP%GO:1904667	7	Up	0.0276095
ASYMMETRIC STEM CELL DIVISION%GOBP%GO:0098722	8	Up	0.0280839
NEUROTRANSMITTER RECEPTOR TRANSPORT, ENDOSOME TO PLASMA MEMBRANE%GOBP%GO:0099639	11	Down	0.0280873
EMBRYONIC CAMERA-TYPE EYE FORMATION%GOBP%GO:0060900	6	Down	0.0282458
RIBONUCLEOTIDE BIOSYNTHETIC PROCESS%GOBP%GO:0009260	99	Up	0.0282971
POSITIVE REGULATION OF MYOBLAST FUSION%GOBP%GO:1901741	8	Up	0.028751
PRESYNAPTIC MEMBRANE ORGANIZATION%GOBP%GO:0097090	9	Down	0.0289307
EMBRYONIC CAMERA-TYPE EYE DEVELOPMENT%GOBP%GO:0031076	27	Down	0.0289381
REGULATION OF AMYLOID PRECURSOR PROTEIN CATABOLIC PROCESS%GOBP%GO:1902991	24	Up	0.029005
POSITIVE REGULATION OF ACTIN CYTOSKELETON REORGANIZATION%GOBP%GO:2000251	11	Up	0.0292733
NEGATIVE REGULATION OF MRNA PROCESSING%GOBP%GO:0050686	30	Down	0.0296601
POSITIVE REGULATION OF GLIOGENESIS%GOBP%GO:0014015	59	Up	0.0296815
PURINE RIBONUCLEOSIDE BIOSYNTHETIC PROCESS%GOBP%GO:0046129	11	Up	0.0298814
PURINE NUCLEOSIDE BIOSYNTHETIC PROCESS%GOBP%GO:0042451	11	Up	0.0298814
DNA CONFORMATION CHANGE%GOBP%GO:0071103	91	Down	0.0299909
LYMPH VESSEL DEVELOPMENT%GOBP%GO:0001945	16	Down	0.030838
POSITIVE REGULATION OF SODIUM ION TRANSMEMBRANE TRANSPORT%GOBP%GO:1902307	18	Down	0.0308519
ENDODERMAL CELL FATE COMMITMENT%GOBP%GO:0001711	8	Down	0.0313906
PROTEIN IMPORT INTO NUCLEUS, TRANSLOCATION%GOBP%GO:0000060	12	Up	0.0314003
EMBRYONIC CAMERA-TYPE EYE MORPHOGENESIS%GOBP%GO:0048596	19	Down	0.0315246
NEGATIVE REGULATION OF T CELL APOPTOTIC PROCESS%GOBP%GO:0070233	10	Up	0.0315606
EMBRYONIC EYE MORPHOGENESIS%GOBP%GO:0048048	21	Down	0.0316538
NEGATIVE REGULATION OF LYMPHOCYTE APOPTOTIC PROCESS%GOBP%GO:0070229	18	Up	0.0318407
PURINE RIBONUCLEOTIDE BIOSYNTHETIC PROCESS%GOBP%GO:0009152	93	Up	0.032418
REGULATION OF CARDIOBLAST PROLIFERATION%GOBP%GO:0003264	6	Down	0.0324757
PHOSPHATIDIC ACID BIOSYNTHETIC PROCESS%GOBP%GO:0006654	6	Down	0.0330866
PURINE RIBONUCLEOSIDE MONOPHOSPHATE BIOSYNTHETIC PROCESS%GOBP%GO:0009168	54	Up	0.033258
PURINE NUCLEOSIDE MONOPHOSPHATE BIOSYNTHETIC PROCESS%GOBP%GO:0009127	54	Up	0.033258
ESTABLISHMENT OR MAINTENANCE OF CYTOSKELETON POLARITY%GOBP%GO:0030952	14	Up	0.0345878
PROTEIN N-LINKED GLYCOSYLATION%GOBP%GO:0006487	49	Down	0.0349968
POSITIVE REGULATION OF MYELOID CELL APOPTOTIC PROCESS%GOBP%GO:0033034	5	Up	0.0354509
NEUROTRANSMITTER RECEPTOR TRANSPORT, ENDOSOME TO POSTSYNAPTIC MEMBRANE%GOBP%GO:0098887	10	Down	0.0361016
CELLULAR KETONE METABOLIC PROCESS%GOBP%GO:0042180	33	Up	0.0361152
RIBOSOMAL PROTEIN IMPORT INTO NUCLEUS%GOBP%GO:0006610	7	Down	0.036303
NEGATIVE REGULATION OF HEART RATE%GOBP%GO:0010459	5	Up	0.0363055
CALCIUM-MEDIATED SIGNALING%GOBP%GO:0019722	59	Down	0.0369851
POSITIVE REGULATION OF FIBROBLAST MIGRATION%GOBP%GO:0010763	10	Up	0.03705
REGULATION OF TRANSCRIPTION INVOLVED IN CELL FATE COMMITMENT%GOBP%GO:0060850	12	Down	0.037169
SKIN MORPHOGENESIS%GOBP%GO:0043589	8	Up	0.0372605
PHOSPHATIDIC ACID METABOLIC PROCESS%GOBP%GO:0046473	7	Down	0.0373439
REGULATION OF REGULATORY T CELL DIFFERENTIATION%GOBP%GO:0045589	9	Up	0.0373731
REGULATION OF AMYLOID-BETA FORMATION%GOBP%GO:1902003	19	Up	0.0374765
POSITIVE REGULATION OF ASTROCYTE DIFFERENTIATION%GOBP%GO:0048711	12	Up	0.0379279
NEGATIVE REGULATION OF CYTOPLASMIC TRANSLATION%GOBP%GO:2000766	8	Up	0.0379575
EMBRYONIC DIGIT MORPHOGENESIS%GOBP%GO:0042733	44	Down	0.0382675
PRIMARY ALCOHOL METABOLIC PROCESS%GOBP%GO:0034308	18	Up	0.0384412
REGULATION OF GLUCOCORTICOID BIOSYNTHETIC PROCESS%GOBP%GO:0031946	7	Up	0.0384987
RIBOSOMAL SMALL SUBUNIT ASSEMBLY%GOBP%GO:0000028	17	Up	0.0385955
LENS INDUCTION IN CAMERA-TYPE EYE%GOBP%GO:0060235	5	Down	0.0386603
RRNA METHYLATION%GOBP%GO:0031167	13	Up	0.0388094
POSITIVE REGULATION OF SYNCYTIUM FORMATION BY PLASMA MEMBRANE FUSION%GOBP%GO:0060143	11	Up	0.0390613
REGULATION OF CALCIUM ION TRANSMEMBRANE TRANSPORT%GOBP%GO:1903169	81	Up	0.0395731
POSITIVE REGULATION OF SMOOTH MUSCLE CONTRACTION%GOBP%GO:0045987	14	Up	0.0398838
MITOCHONDRIAL RNA METABOLIC PROCESS%GOBP%GO:0000959	29	Up	0.040815
NEGATIVE REGULATION OF COMPLEMENT ACTIVATION%GOBP%GO:0045916	5	Up	0.0411999
NEGATIVE REGULATION OF PROTEIN ACTIVATION CASCADE%GOBP%GO:2000258	5	Up	0.0411999
POSITIVE REGULATION OF MUSCLE CELL APOPTOTIC PROCESS%GOBP%GO:0010661	26	Up	0.0412992
POSITIVE REGULATION OF AMYLOID-BETA FORMATION%GOBP%GO:1902004	9	Up	0.0413453
CALCIUM-MEDIATED SIGNALING USING INTRACELLULAR CALCIUM SOURCE%GOBP%GO:0035584	13	Down	0.0420775
REGULATION OF DOPAMINE RECEPTOR SIGNALING PATHWAY%GOBP%GO:0060159	9	Up	0.0421474
REGULATION OF CHOLESTEROL BIOSYNTHETIC PROCESS%GOBP%GO:0045540	13	Up	0.0425262
REGULATION OF STEROL BIOSYNTHETIC PROCESS%GOBP%GO:0106118	13	Up	0.0425262
NEGATIVE REGULATION OF MULTICELLULAR ORGANISM GROWTH%GOBP%GO:0040015	10	Down	0.042529
POSITIVE REGULATION OF PATHWAY-RESTRICTED SMAD PROTEIN PHOSPHORYLATION%GOBP%GO:0010862	22	Up	0.0425638
CELLULAR OXIDANT DETOXIFICATION%GOBP%GO:0098869	11	Up	0.0426724
NEGATIVE REGULATION OF ALPHA-BETA T CELL PROLIFERATION%GOBP%GO:0046642	6	Up	0.0428144
POSITIVE REGULATION OF FATTY ACID OXIDATION%GOBP%GO:0046321	12	Down	0.0431498
REGULATION OF ACTIN FILAMENT POLYMERIZATION%GOBP%GO:0030833	102	Up	0.0432494
POSITIVE REGULATION OF INTERLEUKIN-1 SECRETION%GOBP%GO:0050716	7	Up	0.0434504
POSITIVE REGULATION OF INTERLEUKIN-1 BETA SECRETION%GOBP%GO:0050718	7	Up	0.0434504
NEGATIVE REGULATION OF LIPID BIOSYNTHETIC PROCESS%GOBP%GO:0051055	30	Up	0.0435043
ORGANIC ACID TRANSPORT%GOBP%GO:0015849	117	Down	0.0440334
CARBOXYLIC ACID TRANSPORT%GOBP%GO:0046942	117	Down	0.0440334
CELLULAR RESPONSE TO NUTRIENT%GOBP%GO:0031670	19	Down	0.0442401
RIBONUCLEOSIDE MONOPHOSPHATE BIOSYNTHETIC PROCESS%GOBP%GO:0009156	58	Up	0.0444549
MITOCHONDRIAL RNA PROCESSING%GOBP%GO:0000963	11	Up	0.0447623
EXTRACELLULAR EXOSOME BIOGENESIS%GOBP%GO:0097734	6	Down	0.0450351
REGULATION OF PROTEIN LOCALIZATION TO CENTROSOME%GOBP%GO:1904779	9	Down	0.0451144
REGULATION OF OLIGODENDROCYTE PROGENITOR PROLIFERATION%GOBP%GO:0070445	9	Up	0.0451424
POSITIVE REGULATION OF NEURON APOPTOTIC PROCESS%GOBP%GO:0043525	58	Up	0.0453601
NCRNA 3'-END PROCESSING%GOBP%GO:0043628	28	Up	0.0460608
REGULATION OF SKELETAL MUSCLE CELL PROLIFERATION%GOBP%GO:0014857	8	Up	0.046231
REGULATION OF STEROID BIOSYNTHETIC PROCESS%GOBP%GO:0050810	40	Up	0.0464302
REGULATION OF SYSTEMIC ARTERIAL BLOOD PRESSURE MEDIATED BY A CHEMICAL SIGNAL%GOBP%GO:0003044	21	Up	0.0465729
CELLULAR RESPONSE TO X-RAY%GOBP%GO:0071481	7	Down	0.04683
NEGATIVE REGULATION OF LYMPHOCYTE MEDIATED IMMUNITY%GOBP%GO:0002707	15	Up	0.0474053
SPECIFICATION OF SYMMETRY%GOBP%GO:0009799	73	Down	0.0474644
DETERMINATION OF BILATERAL SYMMETRY%GOBP%GO:0009855	73	Down	0.0474644
GLYCEROL METABOLIC PROCESS%GOBP%GO:0006071	7	Up	0.0477031
REGULATION OF KERATINOCYTE PROLIFERATION%GOBP%GO:0010837	15	Down	0.0479532
POSITIVE REGULATION OF STRIATED MUSCLE CELL DIFFERENTIATION%GOBP%GO:0051155	39	Up	0.0480461
NATURAL KILLER CELL DIFFERENTIATION%GOBP%GO:0001779	10	Up	0.0486138
CONNECTIVE TISSUE DEVELOPMENT%GOBP%GO:0061448	127	Down	0.0487731
ER OVERLOAD RESPONSE%GOBP%GO:0006983	9	Down	0.048833
REGULATION OF PATHWAY-RESTRICTED SMAD PROTEIN PHOSPHORYLATION%GOBP%GO:0060393	31	Up	0.0494305
MITOCHONDRIAL FISSION%GOBP%GO:0000266	15	Up	0.049454
REGULATION OF CALCINEURIN-MEDIATED SIGNALING%GOBP%GO:0106056	28	Down	0.0497193
REGULATION OF CALCINEURIN-NFAT SIGNALING CASCADE%GOBP%GO:0070884	28	Down	0.0497193
REGULATION OF RETINA DEVELOPMENT IN CAMERA-TYPE EYE%GOBP%GO:1902866	5	Down	0.0497627
POSITIVE REGULATION OF OXIDOREDUCTASE ACTIVITY%GOBP%GO:0051353	26	Up	0.0508812
REGULATION OF NLRP3 INFLAMMASOME COMPLEX ASSEMBLY%GOBP%GO:1900225	5	Up	0.0512174
SOMATIC DIVERSIFICATION OF IMMUNE RECEPTORS VIA GERMLINE RECOMBINATION WITHIN A SINGLE LOCUS%GOBP%GO:0002562	22	Down	0.0512712
SOMATIC CELL DNA RECOMBINATION%GOBP%GO:0016444	22	Down	0.0512712
REGULATION OF INTERLEUKIN-1 BETA SECRETION%GOBP%GO:0050706	10	Up	0.0519472
CATECHOLAMINE TRANSPORT%GOBP%GO:0051937	8	Up	0.0521402
LEUKOCYTE MEDIATED CYTOTOXICITY%GOBP%GO:0001909	16	Up	0.0522824
DNA DAMAGE RESPONSE, DETECTION OF DNA DAMAGE%GOBP%GO:0042769	7	Down	0.0526287
RADIAL GLIA GUIDED MIGRATION OF PURKINJE CELL%GOBP%GO:0021942	7	Down	0.0526885
VITAMIN TRANSMEMBRANE TRANSPORT%GOBP%GO:0035461	7	Down	0.052812
REGULATION OF MYOBLAST FUSION%GOBP%GO:1901739	9	Up	0.0529071
RETROGRADE TRANSPORT, ENDOSOME TO PLASMA MEMBRANE%GOBP%GO:1990126	20	Down	0.0533866
BENZENE-CONTAINING COMPOUND METABOLIC PROCESS%GOBP%GO:0042537	6	Up	0.0534661
MITOTIC G2 DNA DAMAGE CHECKPOINT%GOBP%GO:0007095	17	Down	0.0537637
FOLIC ACID-CONTAINING COMPOUND BIOSYNTHETIC PROCESS%GOBP%GO:0009396	5	Up	0.0537957
RIBONUCLEOSIDE BIOSYNTHETIC PROCESS%GOBP%GO:0042455	15	Up	0.0538131
NUCLEOSIDE BIOSYNTHETIC PROCESS%GOBP%GO:0009163	15	Up	0.0538131
NEGATIVE REGULATION OF CARDIAC MUSCLE CELL PROLIFERATION%GOBP%GO:0060044	14	Down	0.053928
POSITIVE REGULATION OF EPITHELIAL CELL DIFFERENTIATION%GOBP%GO:0030858	31	Down	0.0544977
NUCLEOSIDE MONOPHOSPHATE BIOSYNTHETIC PROCESS%GOBP%GO:0009124	62	Up	0.0546599
NEGATIVE REGULATION OF PEPTIDYL-LYSINE ACETYLATION%GOBP%GO:2000757	18	Up	0.0548484
ENDOSOME TO PLASMA MEMBRANE PROTEIN TRANSPORT%GOBP%GO:0099638	12	Down	0.0552351
POSITIVE REGULATION OF GLIAL CELL DIFFERENTIATION%GOBP%GO:0045687	33	Up	0.0552492
CELLULAR RESPONSE TO INCREASED OXYGEN LEVELS%GOBP%GO:0036295	10	Up	0.0558791
FOREBRAIN VENTRICULAR ZONE PROGENITOR CELL DIVISION%GOBP%GO:0021869	5	Down	0.0559081
REGULATION OF SYSTEMIC ARTERIAL BLOOD PRESSURE BY HORMONE%GOBP%GO:0001990	16	Up	0.0559148
POSITIVE REGULATION OF POTASSIUM ION IMPORT%GOBP%GO:1903288	6	Down	0.0562296
PROTEIN POLYUFMYLATION%GOBP%GO:1990564	5	Up	0.0562726
PROTEIN K69-LINKED UFMYLATION%GOBP%GO:1990592	5	Up	0.0562726
NEGATIVE REGULATION OF CELL MIGRATION%GOBP%GO:0030336	171	Up	0.0563702
CELLULAR RESPONSE TO LOW-DENSITY LIPOPROTEIN PARTICLE STIMULUS%GOBP%GO:0071404	11	Down	0.0564728
REGULATION OF NUCLEAR DIVISION%GOBP%GO:0051783	115	Up	0.0567814
REGULATION OF SUPRAMOLECULAR FIBER ORGANIZATION%GOBP%GO:1902903	246	Up	0.0567956
RESPONSE TO THYROID HORMONE%GOBP%GO:0097066	10	Down	0.0568049
POSITIVE REGULATION OF CARDIAC MUSCLE CELL APOPTOTIC PROCESS%GOBP%GO:0010666	16	Up	0.057015
POSITIVE REGULATION OF STRIATED MUSCLE CELL APOPTOTIC PROCESS%GOBP%GO:0010663	16	Up	0.057015
NEGATIVE REGULATION OF AMYLOID PRECURSOR PROTEIN CATABOLIC PROCESS%GOBP%GO:1902992	12	Up	0.0574919
RESPONSE TO PROTOZOAN%GOBP%GO:0001562	6	Down	0.0575162
POSITIVE REGULATION OF RECEPTOR BIOSYNTHETIC PROCESS%GOBP%GO:0010870	7	Up	0.0577191
POSITIVE REGULATION OF ALPHA-BETA T CELL DIFFERENTIATION%GOBP%GO:0046638	17	Down	0.0582948
CELLULAR RESPONSE TO LEUKEMIA INHIBITORY FACTOR%GOBP%GO:1990830	96	Down	0.0583523
RESPONSE TO LEUKEMIA INHIBITORY FACTOR%GOBP%GO:1990823	96	Down	0.0583523
HISTONE H3 ACETYLATION%GOBP%GO:0043966	38	Up	0.0587437
REGULATION OF CALCIUM ION TRANSMEMBRANE TRANSPORT VIA HIGH VOLTAGE-GATED CALCIUM CHANNEL%GOBP%GO:1902514	7	Up	0.0589573
NEGATIVE REGULATION OF ACTION POTENTIAL%GOBP%GO:0045759	6	Up	0.0590874
NEGATIVE REGULATION OF CELL MATURATION%GOBP%GO:1903430	8	Down	0.0591117
EMBRYONIC HEART TUBE MORPHOGENESIS%GOBP%GO:0003143	41	Down	0.0595884
MITOTIC CELL CYCLE ARREST%GOBP%GO:0071850	9	Up	0.0598051
ICOSANOID BIOSYNTHETIC PROCESS%GOBP%GO:0046456	12	Up	0.0598713
REGULATION OF HISTONE H3-K14 ACETYLATION%GOBP%GO:0071440	5	Up	0.0601147
TRACHEA MORPHOGENESIS%GOBP%GO:0060439	9	Down	0.0601205
CELLULAR RESPONSE TO MISFOLDED PROTEIN%GOBP%GO:0071218	20	Down	0.0602138
PRESYNAPTIC MEMBRANE ASSEMBLY%GOBP%GO:0097105	8	Down	0.0602762
LYMPHANGIOGENESIS%GOBP%GO:0001946	10	Down	0.0603867
OLIGOSACCHARIDE-LIPID INTERMEDIATE BIOSYNTHETIC PROCESS%GOBP%GO:0006490	9	Down	0.0606934
LATERAL VENTRICLE DEVELOPMENT%GOBP%GO:0021670	7	Down	0.0610917
NEGATIVE REGULATION OF TOLL-LIKE RECEPTOR SIGNALING PATHWAY%GOBP%GO:0034122	16	Up	0.0611827
ATTACHMENT OF MITOTIC SPINDLE MICROTUBULES TO KINETOCHORE%GOBP%GO:0051315	6	Down	0.0613827
REGULATION OF ACTIN FILAMENT ORGANIZATION%GOBP%GO:0110053	177	Up	0.0615001
NEGATIVE REGULATION OF TYROSINE PHOSPHORYLATION OF STAT PROTEIN%GOBP%GO:0042532	8	Down	0.0617078
POSITIVE REGULATION OF PROTEIN OLIGOMERIZATION%GOBP%GO:0032461	14	Up	0.0619137
REGULATION OF PROTEIN POLYMERIZATION%GOBP%GO:0032271	146	Up	0.0619677
NEGATIVE REGULATION OF TELOMERE MAINTENANCE IN RESPONSE TO DNA DAMAGE%GOBP%GO:1904506	5	Down	0.0623209
REGULATION OF TELOMERE MAINTENANCE IN RESPONSE TO DNA DAMAGE%GOBP%GO:1904505	5	Down	0.0623209
MALE MATING BEHAVIOR%GOBP%GO:0060179	6	Down	0.0623498
REGULATION OF PHOTORECEPTOR CELL DIFFERENTIATION%GOBP%GO:0046532	7	Down	0.0625221
NEGATIVE REGULATION OF PHOTORECEPTOR CELL DIFFERENTIATION%GOBP%GO:0046533	7	Down	0.0625221
LYMPH VESSEL MORPHOGENESIS%GOBP%GO:0036303	11	Down	0.0632862
NEGATIVE REGULATION OF PROTEIN ACETYLATION%GOBP%GO:1901984	20	Up	0.063693
REGULATION OF NEPHRON TUBULE EPITHELIAL CELL DIFFERENTIATION%GOBP%GO:0072182	5	Down	0.0638665
XENOBIOTIC METABOLIC PROCESS%GOBP%GO:0006805	26	Up	0.0638829
PTERIDINE-CONTAINING COMPOUND BIOSYNTHETIC PROCESS%GOBP%GO:0042559	8	Up	0.0639487
NEGATIVE REGULATION OF HEART CONTRACTION%GOBP%GO:0045822	16	Up	0.0639551
NEGATIVE REGULATION OF CELL MOTILITY%GOBP%GO:2000146	179	Up	0.0641616
REGULATION OF HETEROTYPIC CELL-CELL ADHESION%GOBP%GO:0034114	10	Up	0.0642027
REGULATION OF GLUTAMINE FAMILY AMINO ACID METABOLIC PROCESS%GOBP%GO:0000820	5	Down	0.0642131
ATP-DEPENDENT CHROMATIN REMODELING%GOBP%GO:0043044	22	Down	0.0643787
NEGATIVE REGULATION OF CALCIUM ION TRANSPORT INTO CYTOSOL%GOBP%GO:0010523	10	Up	0.0650482
RESPONSE TO INCREASED OXYGEN LEVELS%GOBP%GO:0036296	11	Up	0.0651584
SYMPATHETIC GANGLION DEVELOPMENT%GOBP%GO:0061549	8	Up	0.0652393
REGULATION OF BLOOD VESSEL ENDOTHELIAL CELL MIGRATION%GOBP%GO:0043535	58	Up	0.0653252
REGULATION OF HISTONE UBIQUITINATION%GOBP%GO:0033182	10	Down	0.0653864
CYTOPLASMIC TRANSLATION%GOBP%GO:0002181	51	Up	0.0655053
DNA PACKAGING%GOBP%GO:0006323	65	Down	0.0657951
AMINOGLYCAN METABOLIC PROCESS%GOBP%GO:0006022	43	Down	0.0658535
PROTEIN MANNOSYLATION%GOBP%GO:0035268	11	Up	0.0658622
CAMERA-TYPE EYE PHOTORECEPTOR CELL DIFFERENTIATION%GOBP%GO:0060219	14	Down	0.0661003
REGULATION OF ACTOMYOSIN STRUCTURE ORGANIZATION%GOBP%GO:0110020	73	Up	0.0662199
REGULATION OF ALDOSTERONE METABOLIC PROCESS%GOBP%GO:0032344	7	Up	0.0664557
PROTEIN AUTOPROCESSING%GOBP%GO:0016540	7	Down	0.0664993
PROTEIN UFMYLATION%GOBP%GO:0071569	6	Up	0.0665496
MODULATION OF INHIBITORY POSTSYNAPTIC POTENTIAL%GOBP%GO:0098828	9	Down	0.0666752
GLYCOSAMINOGLYCAN METABOLIC PROCESS%GOBP%GO:0030203	40	Down	0.0669064
BOX C/D SNORNP ASSEMBLY%GOBP%GO:0000492	6	Down	0.0674932
REGULATION OF SODIUM ION EXPORT ACROSS PLASMA MEMBRANE%GOBP%GO:1903276	5	Down	0.0675087
CONVERGENT EXTENSION INVOLVED IN GASTRULATION%GOBP%GO:0060027	6	Up	0.067616
REGULATION OF LYMPHOCYTE APOPTOTIC PROCESS%GOBP%GO:0070228	30	Up	0.0677981
EPITHELIAL CELL MORPHOGENESIS%GOBP%GO:0003382	27	Down	0.0687662
COMMON MYELOID PROGENITOR CELL PROLIFERATION%GOBP%GO:0035726	6	Down	0.0688627
CELLULAR RESPONSE TO PH%GOBP%GO:0071467	14	Down	0.0691718
TRANSLATIONAL INITIATION%GOBP%GO:0006413	37	Up	0.0695759
LIMB DEVELOPMENT%GOBP%GO:0060173	117	Down	0.069703
APPENDAGE DEVELOPMENT%GOBP%GO:0048736	117	Down	0.069703
ENDOPLASMIC RETICULUM TUBULAR NETWORK ORGANIZATION%GOBP%GO:0071786	11	Up	0.069711
REGULATION OF CELL PROJECTION SIZE%GOBP%GO:0032536	9	Down	0.0698355
MRNA 3'-END PROCESSING%GOBP%GO:0031124	34	Down	0.0700845
APICAL JUNCTION ASSEMBLY%GOBP%GO:0043297	20	Up	0.0702093
NUCLEAR MRNA SURVEILLANCE%GOBP%GO:0071028	12	Up	0.0705501
REGULATION OF ALDOSTERONE BIOSYNTHETIC PROCESS%GOBP%GO:0032347	6	Up	0.0711185
POSITIVE REGULATION OF TRANSCRIPTION ELONGATION FROM RNA POLYMERASE II PROMOTER%GOBP%GO:0032968	19	Down	0.0720919
MITOCHONDRIAL ACETYL-COA BIOSYNTHETIC PROCESS FROM PYRUVATE%GOBP%GO:0061732	7	Up	0.072179
ACETYL-COA BIOSYNTHETIC PROCESS FROM PYRUVATE%GOBP%GO:0006086	7	Up	0.072179
GLOMERULUS DEVELOPMENT%GOBP%GO:0032835	32	Up	0.0722298
OSTEOBLAST DEVELOPMENT%GOBP%GO:0002076	9	Down	0.0723479
HYDROGEN PEROXIDE METABOLIC PROCESS%GOBP%GO:0042743	19	Up	0.0725627
ORGANIC ANION TRANSPORT%GOBP%GO:0015711	172	Down	0.0727273
MATERNAL BEHAVIOR%GOBP%GO:0042711	13	Down	0.0728493
SOMATIC DIVERSIFICATION OF IMMUNE RECEPTORS%GOBP%GO:0002200	26	Down	0.0729713
BONE CELL DEVELOPMENT%GOBP%GO:0098751	19	Down	0.0730199
REGULATION OF PHOSPHOLIPID BIOSYNTHETIC PROCESS%GOBP%GO:0071071	11	Down	0.0732717
VOLUNTARY MUSCULOSKELETAL MOVEMENT%GOBP%GO:0050882	9	Down	0.0733705
BARBED-END ACTIN FILAMENT CAPPING%GOBP%GO:0051016	12	Up	0.0734783
NEGATIVE REGULATION OF SMOOTH MUSCLE CELL APOPTOTIC PROCESS%GOBP%GO:0034392	8	Up	0.0734833
POSITIVE REGULATION OF AMYLOID PRECURSOR PROTEIN CATABOLIC PROCESS%GOBP%GO:1902993	12	Up	0.0738404
PROTEOGLYCAN METABOLIC PROCESS%GOBP%GO:0006029	44	Down	0.0744419
POSITIVE REGULATION OF CALCIUM ION TRANSMEMBRANE TRANSPORT%GOBP%GO:1904427	41	Up	0.0760624
AMMONIUM TRANSPORT%GOBP%GO:0015696	29	Up	0.0760833
REGULATION OF LYSOSOMAL LUMEN PH%GOBP%GO:0035751	11	Down	0.0764636
REGULATION OF CORTISOL BIOSYNTHETIC PROCESS%GOBP%GO:2000064	5	Up	0.0770705
REGULATION OF INTERLEUKIN-1 SECRETION%GOBP%GO:0050704	11	Up	0.0772836
TRACHEA DEVELOPMENT%GOBP%GO:0060438	12	Down	0.0773859
RENAL SYSTEM VASCULATURE MORPHOGENESIS%GOBP%GO:0061438	5	Up	0.0774879
KIDNEY VASCULATURE MORPHOGENESIS%GOBP%GO:0061439	5	Up	0.0774879
SNRNA 3'-END PROCESSING%GOBP%GO:0034472	12	Up	0.0775151
REGULATION OF T CELL APOPTOTIC PROCESS%GOBP%GO:0070232	17	Up	0.0778938
MRNA POLYADENYLATION%GOBP%GO:0006378	24	Down	0.0780389
HYDROGEN PEROXIDE CATABOLIC PROCESS%GOBP%GO:0042744	13	Up	0.0786014
NUCLEOTIDE BIOSYNTHETIC PROCESS%GOBP%GO:0009165	127	Up	0.0787087
PROXIMAL/DISTAL PATTERN FORMATION%GOBP%GO:0009954	14	Down	0.0793877
DNA RECOMBINATION%GOBP%GO:0006310	89	Down	0.0798384
MANNOSYLATION%GOBP%GO:0097502	12	Up	0.0799568
SYNAPTONEMAL COMPLEX ASSEMBLY%GOBP%GO:0007130	7	Down	0.0799868
CELL-CELL JUNCTION MAINTENANCE%GOBP%GO:0045217	7	Down	0.0800729
POSITIVE REGULATION OF TRIGLYCERIDE METABOLIC PROCESS%GOBP%GO:0090208	14	Down	0.0800958
CELLULAR RESPONSE TO BMP STIMULUS%GOBP%GO:0071773	41	Down	0.0801353
RESPONSE TO BMP%GOBP%GO:0071772	41	Down	0.0801353
ATP METABOLIC PROCESS%GOBP%GO:0046034	111	Up	0.0801615
ACTIVATION OF ADENYLATE CYCLASE ACTIVITY%GOBP%GO:0007190	9	Up	0.0802595
HOMOCYSTEINE METABOLIC PROCESS%GOBP%GO:0050667	8	Down	0.0803388
HYPOTONIC RESPONSE%GOBP%GO:0006971	6	Down	0.0803807
INTRACILIARY TRANSPORT%GOBP%GO:0042073	35	Down	0.0805946
JNK CASCADE%GOBP%GO:0007254	40	Up	0.0812071
OBSOLETE POSITIVE REGULATION OF CYCLIN-DEPENDENT PROTEIN SERINE/THREONINE KINASE ACTIVITY INVOLVED IN G1/S TRANSITION OF MITOTIC CELL CYCLE%GOBP%GO:0031659	8	Down	0.0812432
REGULATION OF POTASSIUM ION IMPORT%GOBP%GO:1903286	7	Down	0.0814086
SIGNAL TRANSDUCTION INVOLVED IN REGULATION OF GENE EXPRESSION%GOBP%GO:0023019	9	Down	0.0815083
RNA POLYADENYLATION%GOBP%GO:0043631	25	Down	0.0818182
NEGATIVE REGULATION OF AMYLOID-BETA FORMATION%GOBP%GO:1902430	10	Up	0.0819729
TIGHT JUNCTION ASSEMBLY%GOBP%GO:0120192	13	Up	0.0823263
TIGHT JUNCTION ORGANIZATION%GOBP%GO:0120193	13	Up	0.0823263
AMINO ACID TRANSPORT%GOBP%GO:0006865	66	Down	0.0825918
G2 DNA DAMAGE CHECKPOINT%GOBP%GO:0031572	23	Down	0.0829882
HINDLIMB MORPHOGENESIS%GOBP%GO:0035137	26	Down	0.083246
FACE DEVELOPMENT%GOBP%GO:0060324	38	Up	0.0832802
REGULATION OF SYNCYTIUM FORMATION BY PLASMA MEMBRANE FUSION%GOBP%GO:0060142	13	Up	0.0835808
REGULATION OF APOPTOTIC PROCESS INVOLVED IN MORPHOGENESIS%GOBP%GO:1902337	7	Up	0.0846989
REGULATION OF APOPTOTIC PROCESS INVOLVED IN DEVELOPMENT%GOBP%GO:1904748	7	Up	0.0846989
POSTSYNAPSE TO NUCLEUS SIGNALING PATHWAY%GOBP%GO:0099527	13	Up	0.0848132
POSTSYNAPTIC SIGNAL TRANSDUCTION%GOBP%GO:0098926	13	Up	0.0848132
POSITIVE REGULATION OF PROTEIN TARGETING TO MEMBRANE%GOBP%GO:0090314	21	Up	0.0850502
CORPUS CALLOSUM MORPHOGENESIS%GOBP%GO:0021540	7	Down	0.0851099
CHONDROITIN SULFATE PROTEOGLYCAN BIOSYNTHETIC PROCESS%GOBP%GO:0050650	14	Down	0.085283
POSITIVE REGULATION OF SMOOTH MUSCLE CELL DIFFERENTIATION%GOBP%GO:0051152	9	Up	0.0861482
NEGATIVE REGULATION OF CELL-SUBSTRATE ADHESION%GOBP%GO:0010812	42	Up	0.0862179
REGULATION OF UNSATURATED FATTY ACID BIOSYNTHETIC PROCESS%GOBP%GO:2001279	7	Up	0.0865358
CHONDROITIN SULFATE PROTEOGLYCAN METABOLIC PROCESS%GOBP%GO:0050654	21	Down	0.0866613
NEGATIVE REGULATION OF LIPID METABOLIC PROCESS%GOBP%GO:0045833	49	Up	0.0871123
PURINE NUCLEOSIDE MONOPHOSPHATE METABOLIC PROCESS%GOBP%GO:0009126	130	Up	0.0872699
PURINE RIBONUCLEOSIDE MONOPHOSPHATE METABOLIC PROCESS%GOBP%GO:0009167	130	Up	0.0872699
CARTILAGE DEVELOPMENT%GOBP%GO:0051216	90	Down	0.0875288
MICROTUBULE POLYMERIZATION OR DEPOLYMERIZATION%GOBP%GO:0031109	33	Up	0.0880626
POSITIVE REGULATION OF TRANSCRIPTION OF NUCLEOLAR LARGE RRNA BY RNA POLYMERASE I%GOBP%GO:1901838	9	Down	0.0881568
REGULATION OF NUCLEASE ACTIVITY%GOBP%GO:0032069	12	Up	0.0881986
EMBRYONIC ORGAN MORPHOGENESIS%GOBP%GO:0048562	160	Down	0.0883655
REGULATION OF SMOOTHENED SIGNALING PATHWAY%GOBP%GO:0008589	62	Down	0.0884499
NEGATIVE REGULATION OF I-KAPPAB KINASE/NF-KAPPAB SIGNALING%GOBP%GO:0043124	28	Up	0.0886013
LYSOSOME ORGANIZATION%GOBP%GO:0007040	51	Down	0.0886805
LYTIC VACUOLE ORGANIZATION%GOBP%GO:0080171	51	Down	0.0886805
RIBOSOME DISASSEMBLY%GOBP%GO:0032790	6	Up	0.0890055
NEGATIVE REGULATION OF TELOMERE MAINTENANCE%GOBP%GO:0032205	33	Down	0.089012
OVULATION CYCLE%GOBP%GO:0042698	32	Up	0.0892895
POSTSYNAPTIC NEUROTRANSMITTER RECEPTOR DIFFUSION TRAPPING%GOBP%GO:0098970	9	Up	0.0895204
NEUROTRANSMITTER RECEPTOR DIFFUSION TRAPPING%GOBP%GO:0099628	9	Up	0.0895204
RECEPTOR DIFFUSION TRAPPING%GOBP%GO:0098953	9	Up	0.0895204
NEGATIVE REGULATION OF GLUTAMATE SECRETION%GOBP%GO:0014050	6	Down	0.0898284
CELLULAR RESPONSE TO THYROID HORMONE STIMULUS%GOBP%GO:0097067	7	Down	0.0900258
POSITIVE REGULATION OF PROTEIN HOMOOLIGOMERIZATION%GOBP%GO:0032464	6	Up	0.0902055
POSITIVE REGULATION OF TELOMERE MAINTENANCE VIA TELOMERE LENGTHENING%GOBP%GO:1904358	29	Down	0.0903783
EXTRACELLULAR VESICLE BIOGENESIS%GOBP%GO:0140112	7	Down	0.0905223
REGULATION OF TRANSCRIPTION FROM RNA POLYMERASE II PROMOTER IN RESPONSE TO OXIDATIVE STRESS%GOBP%GO:0043619	8	Down	0.0909398
HEART TRABECULA MORPHOGENESIS%GOBP%GO:0061384	27	Up	0.0911557
CLUSTERING OF VOLTAGE-GATED SODIUM CHANNELS%GOBP%GO:0045162	5	Up	0.0913591
NUCLEOSIDE MONOPHOSPHATE METABOLIC PROCESS%GOBP%GO:0009123	141	Up	0.091491
EMBRYONIC LIMB MORPHOGENESIS%GOBP%GO:0030326	81	Down	0.0925343
EMBRYONIC APPENDAGE MORPHOGENESIS%GOBP%GO:0035113	81	Down	0.0925343
NEGATIVE REGULATION OF NATURAL KILLER CELL MEDIATED IMMUNITY%GOBP%GO:0002716	6	Up	0.0926554
NEGATIVE REGULATION OF NATURAL KILLER CELL MEDIATED CYTOTOXICITY%GOBP%GO:0045953	6	Up	0.0926554
LYMPHATIC ENDOTHELIAL CELL DIFFERENTIATION%GOBP%GO:0060836	7	Down	0.0926772
REGULATION OF MITOCHONDRIAL MEMBRANE PERMEABILITY INVOLVED IN APOPTOTIC PROCESS%GOBP%GO:1902108	15	Up	0.0929301
LEUKOCYTE ADHESION TO VASCULAR ENDOTHELIAL CELL%GOBP%GO:0061756	8	Down	0.0939336
LEUKOCYTE TETHERING OR ROLLING%GOBP%GO:0050901	8	Down	0.0939336
REGULATION OF TELOMERE MAINTENANCE VIA TELOMERE LENGTHENING%GOBP%GO:1904356	49	Down	0.0939523
SULFUR COMPOUND TRANSPORT%GOBP%GO:0072348	21	Down	0.0941221
PROTOPORPHYRINOGEN IX METABOLIC PROCESS%GOBP%GO:0046501	5	Up	0.0941305
NEGATIVE REGULATION OF STRIATED MUSCLE CONTRACTION%GOBP%GO:0045988	5	Up	0.0943921
MITOTIC METAPHASE PLATE CONGRESSION%GOBP%GO:0007080	25	Down	0.0945827
OVULATION CYCLE PROCESS%GOBP%GO:0022602	25	Up	0.0946346
ELECTRON TRANSPORT CHAIN%GOBP%GO:0022900	60	Up	0.0947745
GDP-MANNOSE METABOLIC PROCESS%GOBP%GO:0019673	5	Up	0.0949085
OSTEOBLAST FATE COMMITMENT%GOBP%GO:0002051	5	Down	0.0950742
BASEMENT MEMBRANE ORGANIZATION%GOBP%GO:0071711	10	Down	0.0951029
NEURON FATE SPECIFICATION%GOBP%GO:0048665	12	Down	0.0954833
REGULATION OF TRANSCRIPTION BY RNA POLYMERASE I%GOBP%GO:0006356	28	Down	0.0955754
POSITIVE REGULATION OF SYNAPTIC VESICLE ENDOCYTOSIS%GOBP%GO:1900244	12	Up	0.0956302
REGULATION OF CARDIAC MUSCLE CELL PROLIFERATION%GOBP%GO:0060043	34	Down	0.0958619
REGULATION OF PHOSPHATIDYLINOSITOL DEPHOSPHORYLATION%GOBP%GO:0060304	5	Down	0.0960859
NEGATIVE REGULATION OF OSTEOBLAST DIFFERENTIATION%GOBP%GO:0045668	31	Down	0.0961064
PROTEIN LOCALIZATION TO GOLGI APPARATUS%GOBP%GO:0034067	22	Down	0.0962224
NEGATIVE REGULATION OF JAK-STAT CASCADE%GOBP%GO:0046426	16	Down	0.0962413
NEGATIVE REGULATION OF STAT CASCADE%GOBP%GO:1904893	16	Down	0.0962413
NEGATIVE REGULATION OF MUSCLE CELL APOPTOTIC PROCESS%GOBP%GO:0010656	40	Up	0.0962746
NEGATIVE REGULATION OF LEUKOCYTE APOPTOTIC PROCESS%GOBP%GO:2000107	28	Up	0.0966591
REGULATION OF TYROSINE PHOSPHORYLATION OF STAT PROTEIN%GOBP%GO:0042509	31	Down	0.0966946
SPONGIOTROPHOBLAST LAYER DEVELOPMENT%GOBP%GO:0060712	7	Up	0.0967877
RIBONUCLEOSIDE MONOPHOSPHATE METABOLIC PROCESS%GOBP%GO:0009161	134	Up	0.0968868
ANTIGEN PROCESSING AND PRESENTATION%GOBP%GO:0019882	39	Up	0.0969377
NEGATIVE REGULATION OF CELLULAR COMPONENT MOVEMENT%GOBP%GO:0051271	208	Up	0.0970727
DERMATAN SULFATE PROTEOGLYCAN METABOLIC PROCESS%GOBP%GO:0050655	5	Down	0.0971161
SKIN EPIDERMIS DEVELOPMENT%GOBP%GO:0098773	58	Up	0.0975442
HAIR FOLLICLE DEVELOPMENT%GOBP%GO:0001942	58	Up	0.0975442
APOPTOTIC MITOCHONDRIAL CHANGES%GOBP%GO:0008637	54	Up	0.0979518
REGULATION OF GLUTAMATE RECEPTOR SIGNALING PATHWAY%GOBP%GO:1900449	44	Up	0.0983691
MITOCHONDRIAL RNA 3'-END PROCESSING%GOBP%GO:0000965	5	Up	0.0987416
NEGATIVE REGULATION OF KERATINOCYTE PROLIFERATION%GOBP%GO:0010839	7	Down	0.0988114
SMALL NUCLEOLAR RIBONUCLEOPROTEIN COMPLEX ASSEMBLY%GOBP%GO:0000491	7	Down	0.0991959
REGULATION OF TAU-PROTEIN KINASE ACTIVITY%GOBP%GO:1902947	5	Up	0.0995113
VESICLE TRANSPORT ALONG ACTIN FILAMENT%GOBP%GO:0030050	5	Up	0.0998347
REGULATION OF LEUKOCYTE APOPTOTIC PROCESS%GOBP%GO:2000106	49	Up	0.0998463
REGULATION OF SODIUM ION TRANSMEMBRANE TRANSPORT%GOBP%GO:1902305	48	Down	0.100015
NEUTROPHIL ACTIVATION%GOBP%GO:0042119	6	Down	0.100069
POSITIVE REGULATION OF MUSCLE ADAPTATION%GOBP%GO:0014744	5	Down	0.100185
POSITIVE REGULATION OF DNA DAMAGE RESPONSE, SIGNAL TRANSDUCTION BY P53 CLASS MEDIATOR%GOBP%GO:0043517	8	Down	0.10112
POSITIVE REGULATION OF VASCULAR PERMEABILITY%GOBP%GO:0043117	6	Down	0.101298
IMMUNOGLOBULIN PRODUCTION%GOBP%GO:0002377	27	Down	0.101507
ACIDIC AMINO ACID TRANSPORT%GOBP%GO:0015800	28	Down	0.101902
REGULATION OF CELL SHAPE%GOBP%GO:0008360	101	Up	0.102007
DEFENSE RESPONSE TO PROTOZOAN%GOBP%GO:0042832	5	Down	0.102086
CAMERA-TYPE EYE MORPHOGENESIS%GOBP%GO:0048593	83	Down	0.102088
REGULATION OF SYSTEMIC ARTERIAL BLOOD PRESSURE BY ENDOTHELIN%GOBP%GO:0003100	5	Up	0.10219
VAGINA DEVELOPMENT%GOBP%GO:0060068	9	Up	0.102249
WATER-SOLUBLE VITAMIN METABOLIC PROCESS%GOBP%GO:0006767	15	Down	0.102259
ANTIBIOTIC METABOLIC PROCESS%GOBP%GO:0016999	60	Up	0.102611
DIENCEPHALON DEVELOPMENT%GOBP%GO:0021536	40	Up	0.102639
REGULATION OF ENDOPLASMIC RETICULUM UNFOLDED PROTEIN RESPONSE%GOBP%GO:1900101	17	Down	0.102738
DETERMINATION OF HEART LEFT/RIGHT ASYMMETRY%GOBP%GO:0061371	37	Down	0.102769
REGULATION OF MRNA PROCESSING%GOBP%GO:0050684	117	Down	0.103567
HISTONE H3-S10 PHOSPHORYLATION%GOBP%GO:0043987	5	Up	0.104191
HISTONE-SERINE PHOSPHORYLATION%GOBP%GO:0035404	5	Up	0.104191
NEGATIVE REGULATION OF BLOOD CIRCULATION%GOBP%GO:1903523	23	Up	0.104631
REGULATION OF INTERLEUKIN-12 BIOSYNTHETIC PROCESS%GOBP%GO:0045075	5	Down	0.104767
POSITIVE REGULATION OF EXTRINSIC APOPTOTIC SIGNALING PATHWAY VIA DEATH DOMAIN RECEPTORS%GOBP%GO:1902043	13	Up	0.10498
APPENDAGE MORPHOGENESIS%GOBP%GO:0035107	102	Down	0.105086
LIMB MORPHOGENESIS%GOBP%GO:0035108	102	Down	0.105086
CYTOKINESIS%GOBP%GO:0000910	53	Up	0.105225
SULFUR AMINO ACID BIOSYNTHETIC PROCESS%GOBP%GO:0000097	12	Down	0.105284
PURINE RIBONUCLEOSIDE TRIPHOSPHATE METABOLIC PROCESS%GOBP%GO:0009205	128	Up	0.10559
PROTEIN DEPALMITOYLATION%GOBP%GO:0002084	8	Down	0.105606
MACROMOLECULE DEPALMITOYLATION%GOBP%GO:0098734	8	Down	0.105606
QUATERNARY AMMONIUM GROUP TRANSPORT%GOBP%GO:0015697	6	Up	0.105917
POSITIVE REGULATION OF PODOSOME ASSEMBLY%GOBP%GO:0071803	10	Up	0.106099
MIRNA CATABOLIC PROCESS%GOBP%GO:0010587	5	Down	0.1062
EXONUCLEOLYTIC NUCLEAR-TRANSCRIBED MRNA CATABOLIC PROCESS INVOLVED IN DEADENYLATION-DEPENDENT DECAY%GOBP%GO:0043928	10	Up	0.106233
NEGATIVE REGULATION OF RNA SPLICING%GOBP%GO:0033119	27	Down	0.107124
REGULATION OF PROTEIN TARGETING TO MEMBRANE%GOBP%GO:0090313	25	Up	0.10723
REGULATION OF MALE GONAD DEVELOPMENT%GOBP%GO:2000018	6	Up	0.107284
REGULATION OF PROSTAGLANDIN BIOSYNTHETIC PROCESS%GOBP%GO:0031392	5	Up	0.107407
RIBOSOME ASSEMBLY%GOBP%GO:0042255	55	Up	0.107509
ACTIVATION OF INNATE IMMUNE RESPONSE%GOBP%GO:0002218	32	Down	0.107547
ACTIN FILAMENT CAPPING%GOBP%GO:0051693	16	Up	0.107591
CHROMOSOME ORGANIZATION INVOLVED IN MEIOTIC CELL CYCLE%GOBP%GO:0070192	25	Down	0.108472
PROTEIN O-LINKED MANNOSYLATION%GOBP%GO:0035269	7	Up	0.108769
NUCLEOTIDE PHOSPHORYLATION%GOBP%GO:0046939	29	Up	0.108852
REGULATION OF HEART RATE%GOBP%GO:0002027	52	Up	0.109083
INTRACILIARY RETROGRADE TRANSPORT%GOBP%GO:0035721	11	Down	0.10909
MITOTIC G2/M TRANSITION CHECKPOINT%GOBP%GO:0044818	23	Down	0.109169
CELLULAR RESPONSE TO GROWTH HORMONE STIMULUS%GOBP%GO:0071378	8	Up	0.109423
GROWTH HORMONE RECEPTOR SIGNALING PATHWAY%GOBP%GO:0060396	8	Up	0.109423
COLLAGEN-ACTIVATED TYROSINE KINASE RECEPTOR SIGNALING PATHWAY%GOBP%GO:0038063	5	Up	0.109425
COLLAGEN-ACTIVATED SIGNALING PATHWAY%GOBP%GO:0038065	5	Up	0.109425
RESPIRATORY ELECTRON TRANSPORT CHAIN%GOBP%GO:0022904	58	Up	0.109846
RIGHTING REFLEX%GOBP%GO:0060013	7	Down	0.110149
NEGATIVE REGULATION OF AUTOPHAGY OF MITOCHONDRION%GOBP%GO:1903147	8	Up	0.11037
MEGAKARYOCYTE DEVELOPMENT%GOBP%GO:0035855	15	Down	0.110379
REGULATION OF GTP BINDING%GOBP%GO:1904424	13	Up	0.110481
EYE MORPHOGENESIS%GOBP%GO:0048592	98	Down	0.110583
VENTRICULAR COMPACT MYOCARDIUM MORPHOGENESIS%GOBP%GO:0003223	6	Up	0.110633
POSITIVE REGULATION OF PEPTIDYL-SERINE PHOSPHORYLATION%GOBP%GO:0033138	64	Up	0.110945
MULTI-ORGANISM LOCALIZATION%GOBP%GO:1902579	12	Up	0.110945
MULTI-ORGANISM TRANSPORT%GOBP%GO:0044766	12	Up	0.110945
SYNAPTIC VESICLE BUDDING%GOBP%GO:0070142	8	Down	0.111055
CHEMICAL HOMEOSTASIS WITHIN A TISSUE%GOBP%GO:0048875	9	Down	0.111131
PERIPHERAL NERVOUS SYSTEM NEURON DIFFERENTIATION%GOBP%GO:0048934	6	Down	0.111214
PERIPHERAL NERVOUS SYSTEM NEURON DEVELOPMENT%GOBP%GO:0048935	6	Down	0.111214
PROTEIN DENEDDYLATION%GOBP%GO:0000338	9	Up	0.111257
MITOCHONDRIAL GENE EXPRESSION%GOBP%GO:0140053	63	Up	0.111726
REGULATION OF ALCOHOL BIOSYNTHETIC PROCESS%GOBP%GO:1902930	30	Up	0.11233
ENDOCHONDRAL BONE GROWTH%GOBP%GO:0003416	17	Down	0.112409
BONE GROWTH%GOBP%GO:0098868	17	Down	0.112409
POSITIVE REGULATION OF CELLULAR RESPONSE TO INSULIN STIMULUS%GOBP%GO:1900078	22	Up	0.112446
DICARBOXYLIC ACID TRANSPORT%GOBP%GO:0006835	35	Down	0.112748
DNA SYNTHESIS INVOLVED IN DNA REPAIR%GOBP%GO:0000731	16	Up	0.112882
ATRIAL SEPTUM MORPHOGENESIS%GOBP%GO:0060413	8	Down	0.11296
NUCLEAR RNA SURVEILLANCE%GOBP%GO:0071027	13	Up	0.113183
CYTOSKELETON-DEPENDENT CYTOKINESIS%GOBP%GO:0061640	50	Up	0.113565
REGULATION OF PHOSPHOPROTEIN PHOSPHATASE ACTIVITY%GOBP%GO:0043666	40	Up	0.113716
SMOOTHENED SIGNALING PATHWAY INVOLVED IN DORSAL/VENTRAL NEURAL TUBE PATTERNING%GOBP%GO:0060831	6	Down	0.113725
REGULATION OF CELLULAR AMINO ACID METABOLIC PROCESS%GOBP%GO:0006521	8	Down	0.113947
NEGATIVE REGULATION OF RETINOIC ACID RECEPTOR SIGNALING PATHWAY%GOBP%GO:0048387	5	Up	0.114094
POSITIVE REGULATION OF ALPHA-BETA T CELL ACTIVATION%GOBP%GO:0046635	23	Down	0.114515
NEGATIVE REGULATION OF PROTEIN COMPLEX ASSEMBLY%GOBP%GO:0031333	92	Up	0.114544
MITOTIC CYTOKINESIS%GOBP%GO:0000281	43	Up	0.114713
REGULATION OF ACTIN POLYMERIZATION OR DEPOLYMERIZATION%GOBP%GO:0008064	118	Up	0.115006
REGULATION OF ACTIN FILAMENT LENGTH%GOBP%GO:0030832	118	Up	0.115006
NEGATIVE REGULATION OF DNA METABOLIC PROCESS%GOBP%GO:0051053	99	Down	0.115702
NEGATIVE REGULATION OF INSULIN RECEPTOR SIGNALING PATHWAY%GOBP%GO:0046627	27	Down	0.116166
REGULATION OF NMDA RECEPTOR ACTIVITY%GOBP%GO:2000310	20	Up	0.116633
NEGATIVE REGULATION OF SYNAPSE ORGANIZATION%GOBP%GO:1905809	21	Up	0.116735
FEMALE GONAD DEVELOPMENT%GOBP%GO:0008585	62	Up	0.116982
CHROMATIN ASSEMBLY%GOBP%GO:0031497	47	Down	0.117004
POSITIVE REGULATION OF PROSTAGLANDIN SECRETION%GOBP%GO:0032308	5	Up	0.117024
FEMALE MEIOTIC NUCLEAR DIVISION%GOBP%GO:0007143	14	Down	0.117097
REGULATION OF PROTEIN POLYUBIQUITINATION%GOBP%GO:1902914	14	Down	0.117176
4-HYDROXYPROLINE METABOLIC PROCESS%GOBP%GO:0019471	10	Down	0.117236
HEPATOCYTE GROWTH FACTOR RECEPTOR SIGNALING PATHWAY%GOBP%GO:0048012	6	Up	0.117301
REGULATION OF EXECUTION PHASE OF APOPTOSIS%GOBP%GO:1900117	19	Up	0.117332
REGULATION OF KERATINOCYTE MIGRATION%GOBP%GO:0051547	9	Down	0.117405
NEUROMUSCULAR PROCESS%GOBP%GO:0050905	100	Down	0.117408
REGULATION OF APPETITE%GOBP%GO:0032098	9	Up	0.117873
REGULATION OF STRESS FIBER ASSEMBLY%GOBP%GO:0051492	65	Up	0.117904
CELLULAR RESPONSE TO ATP%GOBP%GO:0071318	9	Down	0.118179
NEGATIVE REGULATION OF CYTOSKELETON ORGANIZATION%GOBP%GO:0051494	101	Up	0.118587
LIPOPROTEIN CATABOLIC PROCESS%GOBP%GO:0042159	11	Down	0.11881
RESPONSE TO GLUCOSE%GOBP%GO:0009749	65	Down	0.118834
REGULATION OF DEOXYRIBONUCLEASE ACTIVITY%GOBP%GO:0032070	7	Up	0.118925
MELANIN METABOLIC PROCESS%GOBP%GO:0006582	5	Up	0.119439
REGULATION OF TELOMERE MAINTENANCE%GOBP%GO:0032204	71	Down	0.119498
NEUROTRANSMITTER UPTAKE%GOBP%GO:0001504	18	Down	0.119537
RIBONUCLEOSIDE TRIPHOSPHATE METABOLIC PROCESS%GOBP%GO:0009199	131	Up	0.119756
PROTEIN MATURATION BY PROTEIN FOLDING%GOBP%GO:0022417	5	Down	0.119797
NEGATIVE REGULATION OF LEUKOCYTE MEDIATED CYTOTOXICITY%GOBP%GO:0001911	7	Up	0.120448
NEGATIVE REGULATION OF CELLULAR RESPONSE TO INSULIN STIMULUS%GOBP%GO:1900077	29	Down	0.120567
OSTEOCLAST DIFFERENTIATION%GOBP%GO:0030316	29	Down	0.120578
POSITIVE REGULATION OF ERBB SIGNALING PATHWAY%GOBP%GO:1901186	16	Up	0.120943
HINDBRAIN RADIAL GLIA GUIDED CELL MIGRATION%GOBP%GO:0021932	13	Down	0.1215
ACID SECRETION%GOBP%GO:0046717	21	Down	0.12152
NEURON PROJECTION REGENERATION%GOBP%GO:0031102	18	Up	0.121771
REGULATION OF GONAD DEVELOPMENT%GOBP%GO:1905939	9	Up	0.122007
AEROBIC RESPIRATION%GOBP%GO:0009060	47	Up	0.122323
POSITIVE REGULATION OF NEURON DEATH%GOBP%GO:1901216	90	Up	0.122452
LEPTIN-MEDIATED SIGNALING PATHWAY%GOBP%GO:0033210	8	Up	0.122488
NATURAL KILLER CELL MEDIATED IMMUNITY%GOBP%GO:0002228	6	Up	0.122558
NATURAL KILLER CELL MEDIATED CYTOTOXICITY%GOBP%GO:0042267	6	Up	0.122558
EXIT FROM MITOSIS%GOBP%GO:0010458	8	Up	0.122698
PRODUCTION OF MOLECULAR MEDIATOR OF IMMUNE RESPONSE%GOBP%GO:0002440	35	Down	0.122895
ORGANIC CATION TRANSPORT%GOBP%GO:0015695	17	Up	0.122908
REGULATION OF NAD(P)H OXIDASE ACTIVITY%GOBP%GO:0033860	5	Up	0.12341
POSITIVE REGULATION OF NAD(P)H OXIDASE ACTIVITY%GOBP%GO:0033864	5	Up	0.12341
POSITIVE REGULATION OF TRANSCRIPTION FROM RNA POLYMERASE II PROMOTER INVOLVED IN CELLULAR RESPONSE TO CHEMICAL STIMULUS%GOBP%GO:1901522	20	Down	0.123466
RESPONSE TO ISOQUINOLINE ALKALOID%GOBP%GO:0014072	14	Up	0.12373
REGULATION OF ACTIN CYTOSKELETON ORGANIZATION%GOBP%GO:0032956	230	Up	0.123751
POSITIVE REGULATION OF MONOOXYGENASE ACTIVITY%GOBP%GO:0032770	12	Up	0.123779
NUCLEOSIDE PHOSPHATE BIOSYNTHETIC PROCESS%GOBP%GO:1901293	132	Up	0.123866
NEGATIVE REGULATION OF SMOOTHENED SIGNALING PATHWAY%GOBP%GO:0045879	26	Down	0.123877
POSITIVE REGULATION OF METALLOPEPTIDASE ACTIVITY%GOBP%GO:1905050	7	Up	0.123889
NEGATIVE REGULATION OF SUPRAMOLECULAR FIBER ORGANIZATION%GOBP%GO:1902904	97	Up	0.124746
CYTOPLASM ORGANIZATION%GOBP%GO:0007028	6	Down	0.124789
FRUCTOSE 1,6-BISPHOSPHATE METABOLIC PROCESS%GOBP%GO:0030388	6	Up	0.124843
UNSATURATED FATTY ACID BIOSYNTHETIC PROCESS%GOBP%GO:0006636	14	Up	0.124843
POSITIVE REGULATION OF ARP2/3 COMPLEX-MEDIATED ACTIN NUCLEATION%GOBP%GO:2000601	5	Down	0.125169
ADIPOSE TISSUE DEVELOPMENT%GOBP%GO:0060612	28	Down	0.125317
POSITIVE REGULATION OF EPIDERMAL GROWTH FACTOR RECEPTOR SIGNALING PATHWAY%GOBP%GO:0045742	14	Up	0.125692
REGULATION OF TRANSLATIONAL FIDELITY%GOBP%GO:0006450	7	Up	0.125758
WHITE FAT CELL DIFFERENTIATION%GOBP%GO:0050872	9	Up	0.125844
ANION TRANSPORT%GOBP%GO:0006820	222	Down	0.126142
ENTRAINMENT OF CIRCADIAN CLOCK BY PHOTOPERIOD%GOBP%GO:0043153	19	Up	0.126246
PHOTOPERIODISM%GOBP%GO:0009648	19	Up	0.126246
REGULATION OF MITOTIC SISTER CHROMATID SEGREGATION%GOBP%GO:0033047	43	Up	0.126584
ERYTHROCYTE HOMEOSTASIS%GOBP%GO:0034101	72	Up	0.126733
QUINONE METABOLIC PROCESS%GOBP%GO:1901661	17	Up	0.127415
EPIDERMAL CELL DIFFERENTIATION%GOBP%GO:0009913	60	Down	0.127469
REGULATION OF DEVELOPMENT, HETEROCHRONIC%GOBP%GO:0040034	12	Up	0.127786
DORSAL/VENTRAL NEURAL TUBE PATTERNING%GOBP%GO:0021904	13	Down	0.127813
REGULATION OF PROTEIN AUTOUBIQUITINATION%GOBP%GO:1902498	5	Down	0.128237
OXALOACETATE METABOLIC PROCESS%GOBP%GO:0006107	11	Up	0.12847
CELL JUNCTION MAINTENANCE%GOBP%GO:0034331	9	Down	0.129252
ANTIBIOTIC CATABOLIC PROCESS%GOBP%GO:0017001	20	Up	0.129794
HISTONE EXCHANGE%GOBP%GO:0043486	13	Down	0.129833
NADH METABOLIC PROCESS%GOBP%GO:0006734	18	Up	0.129956
CILIUM ASSEMBLY%GOBP%GO:0060271	161	Down	0.130012
B CELL PROLIFERATION%GOBP%GO:0042100	9	Up	0.130026
MYELOID CELL HOMEOSTASIS%GOBP%GO:0002262	84	Up	0.130347
PHOSPHOLIPID TRANSLOCATION%GOBP%GO:0045332	15	Down	0.130503
REGULATION OF RELEASE OF SEQUESTERED CALCIUM ION INTO CYTOSOL%GOBP%GO:0051279	40	Up	0.131092
GANGLION DEVELOPMENT%GOBP%GO:0061548	10	Up	0.131564
3'-UTR-MEDIATED MRNA DESTABILIZATION%GOBP%GO:0061158	9	Up	0.131578
VIRAL TRANSLATIONAL TERMINATION-REINITIATION%GOBP%GO:0075525	5	Up	0.131787
RESPONSE TO TOPOLOGICALLY INCORRECT PROTEIN%GOBP%GO:0035966	71	Down	0.13192
GOLGI TO ENDOSOME TRANSPORT%GOBP%GO:0006895	13	Up	0.131943
SPINAL CORD MOTOR NEURON DIFFERENTIATION%GOBP%GO:0021522	21	Down	0.132292
MULTICELLULAR ORGANISM AGING%GOBP%GO:0010259	28	Down	0.132547
NEGATIVE REGULATION OF LIPID STORAGE%GOBP%GO:0010888	9	Down	0.132582
XENOBIOTIC TRANSPORT%GOBP%GO:0042908	6	Down	0.132681
BMP SIGNALING PATHWAY%GOBP%GO:0030509	37	Down	0.132794
RESPONSE TO HEXOSE%GOBP%GO:0009746	66	Down	0.133218
DIACYLGLYCEROL METABOLIC PROCESS%GOBP%GO:0046339	11	Down	0.133699
MITOCHONDRIAL RIBOSOME ASSEMBLY%GOBP%GO:0061668	6	Down	0.133859
POSITIVE REGULATION OF SMOOTHENED SIGNALING PATHWAY%GOBP%GO:0045880	24	Down	0.134234
INSEMINATION%GOBP%GO:0007320	5	Down	0.134277
DNA DAMAGE RESPONSE, SIGNAL TRANSDUCTION BY P53 CLASS MEDIATOR RESULTING IN CELL CYCLE ARREST%GOBP%GO:0006977	8	Up	0.134279
KIDNEY MESENCHYME DEVELOPMENT%GOBP%GO:0072074	5	Up	0.13462
PROTEIN DESTABILIZATION%GOBP%GO:0031648	38	Down	0.134959
MODULATION BY HOST OF VIRAL GENOME REPLICATION%GOBP%GO:0044827	12	Down	0.135397
REGULATION OF INTERLEUKIN-1 PRODUCTION%GOBP%GO:0032652	25	Up	0.136156
FACE MORPHOGENESIS%GOBP%GO:0060325	24	Up	0.136186
PARASYMPATHETIC NERVOUS SYSTEM DEVELOPMENT%GOBP%GO:0048486	10	Up	0.136208
POSITIVE REGULATION OF BLOOD VESSEL ENDOTHELIAL CELL MIGRATION%GOBP%GO:0043536	36	Up	0.136407
PHOSPHATIDYLINOSITOL-3-PHOSPHATE BIOSYNTHETIC PROCESS%GOBP%GO:0036092	6	Up	0.136463
POSITIVE REGULATION OF MESENCHYMAL CELL PROLIFERATION%GOBP%GO:0002053	24	Down	0.136496
SYNAPTONEMAL COMPLEX ORGANIZATION%GOBP%GO:0070193	9	Down	0.13672
CELLULAR RESPONSE TO XENOBIOTIC STIMULUS%GOBP%GO:0071466	50	Up	0.136726
BICELLULAR TIGHT JUNCTION ASSEMBLY%GOBP%GO:0070830	12	Up	0.137004
POSITIVE REGULATION OF CYTOKINE PRODUCTION INVOLVED IN INFLAMMATORY RESPONSE%GOBP%GO:1900017	5	Down	0.137011
REGULATION OF MESENCHYMAL CELL PROLIFERATION%GOBP%GO:0010464	30	Down	0.137108
POSITIVE REGULATION OF VASCULAR ASSOCIATED SMOOTH MUSCLE CELL APOPTOTIC PROCESS%GOBP%GO:1905461	6	Up	0.137402
MITOCHONDRIAL OUTER MEMBRANE PERMEABILIZATION INVOLVED IN PROGRAMMED CELL DEATH%GOBP%GO:1902686	10	Up	0.13743
REGULATION OF KETONE BIOSYNTHETIC PROCESS%GOBP%GO:0010566	12	Up	0.137664
HOMEOSTASIS OF NUMBER OF CELLS%GOBP%GO:0048872	159	Up	0.137671
SODIUM ION TRANSMEMBRANE TRANSPORT%GOBP%GO:0035725	35	Down	0.137835
POSITIVE REGULATION OF TELOMERE MAINTENANCE%GOBP%GO:0032206	45	Down	0.137844
NEUROTRANSMITTER RECEPTOR TRANSPORT, POSTSYNAPTIC ENDOSOME TO LYSOSOME%GOBP%GO:0098943	7	Up	0.137939
ESTABLISHMENT OF GOLGI LOCALIZATION%GOBP%GO:0051683	7	Up	0.138095
REGULATION OF CGMP-MEDIATED SIGNALING%GOBP%GO:0010752	5	Down	0.138385
SEMICIRCULAR CANAL DEVELOPMENT%GOBP%GO:0060872	5	Down	0.138419
POSITIVE REGULATION OF NITRIC OXIDE METABOLIC PROCESS%GOBP%GO:1904407	23	Up	0.138542
POSITIVE REGULATION OF NITRIC OXIDE BIOSYNTHETIC PROCESS%GOBP%GO:0045429	23	Up	0.138542
RNA SURVEILLANCE%GOBP%GO:0071025	14	Up	0.138879
ENDOCARDIAL CUSHION FORMATION%GOBP%GO:0003272	12	Up	0.139058
NUCLEAR-TRANSCRIBED MRNA CATABOLIC PROCESS, EXONUCLEOLYTIC%GOBP%GO:0000291	14	Up	0.13909
POSITIVE REGULATION OF TRANSCRIPTION BY RNA POLYMERASE I%GOBP%GO:0045943	20	Down	0.139143
NEGATIVE REGULATION OF UBIQUITIN-PROTEIN TRANSFERASE ACTIVITY%GOBP%GO:0051444	14	Up	0.139388
REGULATION OF GRANULOCYTE DIFFERENTIATION%GOBP%GO:0030852	9	Up	0.139598
FORELIMB MORPHOGENESIS%GOBP%GO:0035136	20	Down	0.139713
REGULATION OF VASCULAR PERMEABILITY%GOBP%GO:0043114	18	Down	0.139747
REGULATION OF FIBROBLAST MIGRATION%GOBP%GO:0010762	25	Up	0.139833
D-AMINO ACID TRANSPORT%GOBP%GO:0042940	6	Down	0.139883
MIRNA METABOLIC PROCESS%GOBP%GO:0010586	12	Down	0.139922
RNA METHYLATION%GOBP%GO:0001510	48	Up	0.139947
POSITIVE REGULATION OF PURINE NUCLEOTIDE BIOSYNTHETIC PROCESS%GOBP%GO:1900373	19	Down	0.140093
POSITIVE REGULATION OF NUCLEOTIDE BIOSYNTHETIC PROCESS%GOBP%GO:0030810	19	Down	0.140093
HEART LOOPING%GOBP%GO:0001947	35	Down	0.140317
BONE DEVELOPMENT%GOBP%GO:0060348	115	Down	0.140627
DOLICHOL-LINKED OLIGOSACCHARIDE BIOSYNTHETIC PROCESS%GOBP%GO:0006488	6	Down	0.141069
MRNA SPLICE SITE SELECTION%GOBP%GO:0006376	26	Down	0.141078
NEGATIVE REGULATION OF MITOPHAGY%GOBP%GO:1901525	6	Up	0.141287
REGULATION OF ACTIN CYTOSKELETON REORGANIZATION%GOBP%GO:2000249	21	Up	0.141393
POSITIVE REGULATION OF CHROMATIN SILENCING%GOBP%GO:0031937	7	Up	0.141398
POSITIVE REGULATION OF REACTIVE OXYGEN SPECIES BIOSYNTHETIC PROCESS%GOBP%GO:1903428	32	Up	0.141588
SULFATION%GOBP%GO:0051923	6	Down	0.141601
INNER EAR AUDITORY RECEPTOR CELL DIFFERENTIATION%GOBP%GO:0042491	24	Down	0.141641
L-ORNITHINE TRANSMEMBRANE TRANSPORT%GOBP%GO:1903352	5	Up	0.141735
ORNITHINE TRANSPORT%GOBP%GO:0015822	5	Up	0.141735
REGULATION OF BRANCHING INVOLVED IN PROSTATE GLAND MORPHOGENESIS%GOBP%GO:0060687	5	Up	0.141933
DEVELOPMENTAL INDUCTION%GOBP%GO:0031128	20	Down	0.142105
CELLULAR RESPONSE TO TOPOLOGICALLY INCORRECT PROTEIN%GOBP%GO:0035967	59	Down	0.14244
PURINE NUCLEOSIDE TRIPHOSPHATE METABOLIC PROCESS%GOBP%GO:0009144	134	Up	0.142456
NEGATIVE REGULATION OF PATHWAY-RESTRICTED SMAD PROTEIN PHOSPHORYLATION%GOBP%GO:0060394	8	Up	0.142634
CHONDROITIN SULFATE BIOSYNTHETIC PROCESS%GOBP%GO:0030206	7	Down	0.142645
PEPTIDYL-TYROSINE DEPHOSPHORYLATION%GOBP%GO:0035335	21	Down	0.142685
POSITIVE REGULATION OF CELL PROLIFERATION INVOLVED IN HEART MORPHOGENESIS%GOBP%GO:2000138	5	Down	0.142774
LACRIMAL GLAND DEVELOPMENT%GOBP%GO:0032808	6	Up	0.142979
POSITIVE REGULATION OF SUPRAMOLECULAR FIBER ORGANIZATION%GOBP%GO:1902905	136	Up	0.142997
REGULATION OF INTERFERON-ALPHA PRODUCTION%GOBP%GO:0032647	13	Down	0.143075
HYPOTHALAMUS DEVELOPMENT%GOBP%GO:0021854	9	Up	0.143493
NADPH OXIDATION%GOBP%GO:0070995	6	Up	0.143806
REGULATION OF STRIATED MUSCLE CELL DIFFERENTIATION%GOBP%GO:0051153	69	Up	0.143891
REGULATION OF ENDOTHELIAL CELL MIGRATION%GOBP%GO:0010594	95	Up	0.14395
ALDITOL METABOLIC PROCESS%GOBP%GO:0019400	9	Up	0.144137
SPINAL CORD DORSAL/VENTRAL PATTERNING%GOBP%GO:0021513	15	Down	0.144188
REGULATION OF AMYLOID FIBRIL FORMATION%GOBP%GO:1905906	6	Up	0.145116
CELLULAR RESPONSE TO IRON ION%GOBP%GO:0071281	6	Up	0.145839
POSITIVE REGULATION OF LEUKOCYTE APOPTOTIC PROCESS%GOBP%GO:2000108	19	Up	0.146365
DEOXYRIBONUCLEOSIDE DIPHOSPHATE METABOLIC PROCESS%GOBP%GO:0009186	5	Up	0.146569
REGULATION OF SKELETAL MUSCLE SATELLITE CELL PROLIFERATION%GOBP%GO:0014842	7	Up	0.146673
TELOMERE MAINTENANCE%GOBP%GO:0000723	60	Down	0.14713
REGULATION OF SARCOMERE ORGANIZATION%GOBP%GO:0060297	7	Up	0.147709
SENSORY SYSTEM DEVELOPMENT%GOBP%GO:0048880	225	Down	0.147786
GLYCOSYL COMPOUND BIOSYNTHETIC PROCESS%GOBP%GO:1901659	19	Up	0.147906
RESPONSE TO GONADOTROPIN%GOBP%GO:0034698	9	Up	0.148015
IMMUNOGLOBULIN MEDIATED IMMUNE RESPONSE%GOBP%GO:0016064	24	Down	0.148117
B CELL MEDIATED IMMUNITY%GOBP%GO:0019724	24	Down	0.148117
REGULATION OF MEMBRANE LIPID DISTRIBUTION%GOBP%GO:0097035	25	Down	0.148213
CHONDROITIN SULFATE METABOLIC PROCESS%GOBP%GO:0030204	14	Down	0.148455
SNRNA PROCESSING%GOBP%GO:0016180	20	Up	0.148524
POSITIVE REGULATION OF CELL SIZE%GOBP%GO:0045793	13	Up	0.148944
RETINOL METABOLIC PROCESS%GOBP%GO:0042572	6	Up	0.14897
LENS DEVELOPMENT IN CAMERA-TYPE EYE%GOBP%GO:0002088	42	Down	0.149021
REGULATION OF ACTIN FILAMENT-BASED PROCESS%GOBP%GO:0032970	261	Up	0.14922
NEGATIVE REGULATION OF NUCLEAR DIVISION%GOBP%GO:0051784	30	Up	0.149262
POSITIVE REGULATION OF CARDIAC MUSCLE CONTRACTION%GOBP%GO:0060452	5	Down	0.14943
MONOCARBOXYLIC ACID TRANSPORT%GOBP%GO:0015718	49	Down	0.14944
REGULATION OF PROTEIN DEUBIQUITINATION%GOBP%GO:0090085	10	Up	0.149711
REGULATION OF EXTRINSIC APOPTOTIC SIGNALING PATHWAY VIA DEATH DOMAIN RECEPTORS%GOBP%GO:1902041	27	Up	0.150143
POSITIVE REGULATION OF GAMMA-AMINOBUTYRIC ACID SECRETION%GOBP%GO:0014054	6	Down	0.150561
RELEASE OF CYTOCHROME C FROM MITOCHONDRIA%GOBP%GO:0001836	18	Up	0.150882
CELLULAR RESPONSE TO KETONE%GOBP%GO:1901655	47	Up	0.151502
BRADYKININ CATABOLIC PROCESS%GOBP%GO:0010815	5	Up	0.151619
RIBONUCLEOPROTEIN COMPLEX DISASSEMBLY%GOBP%GO:0032988	13	Up	0.151631
LYMPH NODE DEVELOPMENT%GOBP%GO:0048535	10	Down	0.151691
ARP2/3 COMPLEX-MEDIATED ACTIN NUCLEATION%GOBP%GO:0034314	13	Up	0.151846
REGULATION OF STEROID HORMONE BIOSYNTHETIC PROCESS%GOBP%GO:0090030	13	Up	0.152217
REGULATION OF DENDRITE MORPHOGENESIS%GOBP%GO:0048814	99	Down	0.152315
TELOMERE CAPPING%GOBP%GO:0016233	12	Down	0.152541
NEUROMUSCULAR PROCESS CONTROLLING BALANCE%GOBP%GO:0050885	51	Down	0.152656
ASTROCYTE ACTIVATION%GOBP%GO:0048143	6	Down	0.153212
ENDOTHELIAL CELL MIGRATION%GOBP%GO:0043542	45	Up	0.153385
NEGATIVE REGULATION OF OXIDATIVE STRESS-INDUCED INTRINSIC APOPTOTIC SIGNALING PATHWAY%GOBP%GO:1902176	15	Up	0.153737
RESPIRATORY CHAIN COMPLEX IV ASSEMBLY%GOBP%GO:0008535	17	Down	0.154327
POSITIVE REGULATION OF INTRACELLULAR STEROID HORMONE RECEPTOR SIGNALING PATHWAY%GOBP%GO:0033145	17	Down	0.154662
HIPPO SIGNALING%GOBP%GO:0035329	14	Up	0.154789
REGULATION OF GAMMA-AMINOBUTYRIC ACID SECRETION%GOBP%GO:0014052	10	Down	0.155032
U4 SNRNA 3'-END PROCESSING%GOBP%GO:0034475	7	Up	0.155085
PLASMA MEMBRANE RAFT ASSEMBLY%GOBP%GO:0044854	5	Up	0.155328
PLASMA MEMBRANE RAFT ORGANIZATION%GOBP%GO:0044857	5	Up	0.155328
RHO PROTEIN SIGNAL TRANSDUCTION%GOBP%GO:0007266	54	Up	0.155419
REGULATION OF CALCIUM ION TRANSPORT INTO CYTOSOL%GOBP%GO:0010522	56	Up	0.155477
REGULATION OF DNA-TEMPLATED TRANSCRIPTION IN RESPONSE TO STRESS%GOBP%GO:0043620	45	Down	0.155973
POSITIVE REGULATION OF ENDOTHELIAL CELL MIGRATION%GOBP%GO:0010595	61	Up	0.156127
PROTEASOMAL UBIQUITIN-INDEPENDENT PROTEIN CATABOLIC PROCESS%GOBP%GO:0010499	19	Up	0.156131
CRANIOFACIAL SUTURE MORPHOGENESIS%GOBP%GO:0097094	9	Down	0.156413
NEGATIVE REGULATION OF OSSIFICATION%GOBP%GO:0030279	47	Down	0.156419
POSITIVE REGULATION OF CHOLESTEROL METABOLIC PROCESS%GOBP%GO:0090205	6	Up	0.156506
POSITIVE REGULATION OF CHOLESTEROL BIOSYNTHETIC PROCESS%GOBP%GO:0045542	6	Up	0.156506
POSITIVE REGULATION OF STEROL BIOSYNTHETIC PROCESS%GOBP%GO:0106120	6	Up	0.156506
CLATHRIN COAT ASSEMBLY%GOBP%GO:0048268	17	Up	0.156511
SKELETAL MUSCLE CELL DIFFERENTIATION%GOBP%GO:0035914	32	Up	0.156544
POSITIVE REGULATION OF PENILE ERECTION%GOBP%GO:0060406	5	Down	0.156603
NUCLEAR-TRANSCRIBED MRNA CATABOLIC PROCESS, DEADENYLATION-DEPENDENT DECAY%GOBP%GO:0000288	28	Up	0.156611
CELL KILLING%GOBP%GO:0001906	24	Up	0.156672
RESPONSE TO NITROSATIVE STRESS%GOBP%GO:0051409	7	Down	0.156704
SNORNA LOCALIZATION%GOBP%GO:0048254	5	Down	0.156802
POSITIVE REGULATION OF FEEDING BEHAVIOR%GOBP%GO:2000253	6	Down	0.156861
PHOTORECEPTOR CELL DIFFERENTIATION%GOBP%GO:0046530	40	Down	0.156916
ENERGY COUPLED PROTON TRANSMEMBRANE TRANSPORT, AGAINST ELECTROCHEMICAL GRADIENT%GOBP%GO:0015988	10	Up	0.157313
VISCERAL SEROUS PERICARDIUM DEVELOPMENT%GOBP%GO:0061032	5	Down	0.157338
POSITIVE REGULATION OF REACTIVE OXYGEN SPECIES METABOLIC PROCESS%GOBP%GO:2000379	56	Up	0.157618
NEGATIVE REGULATION OF DOPAMINE SECRETION%GOBP%GO:0033602	5	Up	0.157657
SODIUM-INDEPENDENT ORGANIC ANION TRANSPORT%GOBP%GO:0043252	6	Down	0.157804
CELLULAR RESPONSE TO MECHANICAL STIMULUS%GOBP%GO:0071260	21	Up	0.157913
ACTIVATION OF MAPK ACTIVITY%GOBP%GO:0000187	57	Up	0.158054
RRNA 3'-END PROCESSING%GOBP%GO:0031125	9	Up	0.159171
NEGATIVE REGULATION OF MICROTUBULE POLYMERIZATION%GOBP%GO:0031115	14	Up	0.159243
REGULATION OF SYSTEMIC ARTERIAL BLOOD PRESSURE BY RENIN-ANGIOTENSIN%GOBP%GO:0003081	11	Up	0.159663
RETINA MORPHOGENESIS IN CAMERA-TYPE EYE%GOBP%GO:0060042	35	Down	0.159734
NUCLEOSIDE DIPHOSPHATE PHOSPHORYLATION%GOBP%GO:0006165	27	Up	0.15988
NEGATIVE REGULATION OF LOCOMOTION%GOBP%GO:0040013	222	Up	0.160072
MITOCHONDRIAL ELECTRON TRANSPORT, UBIQUINOL TO CYTOCHROME C%GOBP%GO:0006122	11	Up	0.160272
PROTEIN LOCALIZATION TO CELL JUNCTION%GOBP%GO:1902414	9	Up	0.160438
NUCLEOSIDE TRIPHOSPHATE METABOLIC PROCESS%GOBP%GO:0009141	149	Up	0.160489
ANTERIOR/POSTERIOR PATTERN SPECIFICATION%GOBP%GO:0009952	105	Down	0.160749
INTRACELLULAR ESTROGEN RECEPTOR SIGNALING PATHWAY%GOBP%GO:0030520	11	Down	0.161152
CELLULAR RESPONSE TO HYDROGEN PEROXIDE%GOBP%GO:0070301	37	Up	0.161194
LABYRINTHINE LAYER BLOOD VESSEL DEVELOPMENT%GOBP%GO:0060716	17	Up	0.161558
POSITIVE REGULATION OF GLIAL CELL PROLIFERATION%GOBP%GO:0060252	14	Up	0.161593
NEGATIVE REGULATION OF SMALL MOLECULE METABOLIC PROCESS%GOBP%GO:0062014	51	Up	0.161599
NUCLEAR-TRANSCRIBED MRNA POLY(A) TAIL SHORTENING%GOBP%GO:0000289	7	Up	0.161831
NEGATIVE REGULATION OF DNA BIOSYNTHETIC PROCESS%GOBP%GO:2000279	30	Down	0.161937
PARENTAL BEHAVIOR%GOBP%GO:0060746	14	Down	0.161983
POSITIVE REGULATION OF DEFENSE RESPONSE TO VIRUS BY HOST%GOBP%GO:0002230	8	Down	0.162309
PROTEOGLYCAN BIOSYNTHETIC PROCESS%GOBP%GO:0030166	29	Down	0.162393
RESPONSE TO MISFOLDED PROTEIN%GOBP%GO:0051788	21	Down	0.162416
NADP METABOLIC PROCESS%GOBP%GO:0006739	20	Down	0.162896
POSITIVE REGULATION OF FILOPODIUM ASSEMBLY%GOBP%GO:0051491	25	Up	0.162957
T CELL MEDIATED CYTOTOXICITY%GOBP%GO:0001913	6	Up	0.163232
POSITIVE REGULATION OF DNA REPLICATION%GOBP%GO:0045740	26	Up	0.163314
NCRNA EXPORT FROM NUCLEUS%GOBP%GO:0097064	7	Up	0.163355
GROWTH PLATE CARTILAGE DEVELOPMENT%GOBP%GO:0003417	16	Down	0.164478
NUCLEAR POLYADENYLATION-DEPENDENT MRNA CATABOLIC PROCESS%GOBP%GO:0071042	5	Up	0.164516
POLYADENYLATION-DEPENDENT MRNA CATABOLIC PROCESS%GOBP%GO:0071047	5	Up	0.164516
CEREBELLAR GRANULAR LAYER DEVELOPMENT%GOBP%GO:0021681	15	Up	0.164569
MITOTIC G1/S TRANSITION CHECKPOINT%GOBP%GO:0044819	15	Up	0.164696
MITOTIC G1 DNA DAMAGE CHECKPOINT%GOBP%GO:0031571	15	Up	0.164696
REGULATION OF CARDIAC EPITHELIAL TO MESENCHYMAL TRANSITION%GOBP%GO:0062042	9	Up	0.16487
REGULATION OF STEROID METABOLIC PROCESS%GOBP%GO:0019218	58	Up	0.165079
EPITHELIAL CILIUM MOVEMENT INVOLVED IN DETERMINATION OF LEFT/RIGHT ASYMMETRY%GOBP%GO:0060287	6	Down	0.165602
ENDOTHELIAL CELL PROLIFERATION%GOBP%GO:0001935	14	Down	0.166
THYMUS DEVELOPMENT%GOBP%GO:0048538	35	Down	0.166023
PIGMENT GRANULE LOCALIZATION%GOBP%GO:0051875	14	Down	0.166117
POSITIVE REGULATION OF T CELL RECEPTOR SIGNALING PATHWAY%GOBP%GO:0050862	6	Up	0.166155
RESPONSE TO MONOSACCHARIDE%GOBP%GO:0034284	67	Down	0.166488
ACTIVATION OF PHOSPHOLIPASE C ACTIVITY%GOBP%GO:0007202	7	Down	0.1665
DEVELOPMENT OF PRIMARY FEMALE SEXUAL CHARACTERISTICS%GOBP%GO:0046545	64	Up	0.166713
ALDEHYDE CATABOLIC PROCESS%GOBP%GO:0046185	6	Up	0.167108
EYE DEVELOPMENT%GOBP%GO:0001654	224	Down	0.16742
VISUAL SYSTEM DEVELOPMENT%GOBP%GO:0150063	224	Down	0.16742
PRESYNAPSE ORGANIZATION%GOBP%GO:0099172	19	Down	0.168519
AUDITORY BEHAVIOR%GOBP%GO:0031223	9	Down	0.168539
DOUBLE-STRAND BREAK REPAIR%GOBP%GO:0006302	97	Down	0.168606
NEGATIVE REGULATION OF VESICLE FUSION%GOBP%GO:0031339	5	Down	0.168923
RETINOID METABOLIC PROCESS%GOBP%GO:0001523	14	Up	0.169046
REGULATION OF I-KAPPAB PHOSPHORYLATION%GOBP%GO:1903719	5	Up	0.169168
POSITIVE REGULATION OF I-KAPPAB PHOSPHORYLATION%GOBP%GO:1903721	5	Up	0.169168
PROTEIN POLYUBIQUITINATION%GOBP%GO:0000209	144	Down	0.16917
POSITIVE REGULATION OF NUCLEAR DIVISION%GOBP%GO:0051785	38	Up	0.16919
REGULATION OF ALPHA-BETA T CELL DIFFERENTIATION%GOBP%GO:0046637	24	Down	0.169216
REGULATION OF CELL-CELL ADHESION INVOLVED IN GASTRULATION%GOBP%GO:0070587	5	Up	0.169296
NEGATIVE REGULATION OF HETEROTYPIC CELL-CELL ADHESION%GOBP%GO:0034115	5	Up	0.169296
TRACHEA FORMATION%GOBP%GO:0060440	6	Down	0.169541
LIPID TRANSLOCATION%GOBP%GO:0034204	16	Down	0.169947
NEGATIVE REGULATION OF HUMORAL IMMUNE RESPONSE%GOBP%GO:0002921	7	Up	0.170048
PROTEIN TETRAMERIZATION%GOBP%GO:0051262	94	Down	0.170342
PURINE NUCLEOBASE BIOSYNTHETIC PROCESS%GOBP%GO:0009113	5	Up	0.170447
REGULATION OF GLUCOCORTICOID METABOLIC PROCESS%GOBP%GO:0031943	9	Up	0.170482
NEGATIVE REGULATION OF CARDIAC MUSCLE CELL APOPTOTIC PROCESS%GOBP%GO:0010667	22	Up	0.170694
CENTROSOME CYCLE%GOBP%GO:0007098	49	Down	0.170929
SNRNA MODIFICATION%GOBP%GO:0040031	5	Down	0.170939
REGULATION OF STORE-OPERATED CALCIUM CHANNEL ACTIVITY%GOBP%GO:1901339	6	Up	0.170982
PROTEIN TARGETING TO VACUOLE%GOBP%GO:0006623	24	Down	0.171142
G1 DNA DAMAGE CHECKPOINT%GOBP%GO:0044783	16	Up	0.171445
NEGATIVE REGULATION OF TRANSFORMING GROWTH FACTOR BETA RECEPTOR SIGNALING PATHWAY%GOBP%GO:0030512	40	Up	0.171607
CANONICAL GLYCOLYSIS%GOBP%GO:0061621	5	Up	0.171679
NADH REGENERATION%GOBP%GO:0006735	5	Up	0.171679
GLUCOSE CATABOLIC PROCESS TO PYRUVATE%GOBP%GO:0061718	5	Up	0.171679
LEFT/RIGHT PATTERN FORMATION%GOBP%GO:0060972	13	Down	0.171703
MITOTIC SISTER CHROMATID SEGREGATION%GOBP%GO:0000070	59	Down	0.171742
KERATINOCYTE DEVELOPMENT%GOBP%GO:0003334	8	Down	0.171964
REGULATION OF HIPPO SIGNALING%GOBP%GO:0035330	8	Down	0.172155
XENOBIOTIC CATABOLIC PROCESS%GOBP%GO:0042178	8	Up	0.172167
EYE PHOTORECEPTOR CELL DIFFERENTIATION%GOBP%GO:0001754	30	Down	0.172176
DEVELOPMENT OF SECONDARY SEXUAL CHARACTERISTICS%GOBP%GO:0045136	8	Up	0.172414
POSITIVE REGULATION OF T CELL CYTOKINE PRODUCTION%GOBP%GO:0002726	5	Down	0.172516
REGULATION OF MYOTUBE DIFFERENTIATION%GOBP%GO:0010830	30	Up	0.172733
RESPONSE TO GROWTH HORMONE%GOBP%GO:0060416	9	Up	0.173025
RETINAL METABOLIC PROCESS%GOBP%GO:0042574	5	Up	0.173133
OUTER EAR MORPHOGENESIS%GOBP%GO:0042473	6	Down	0.173502
CORONARY VASCULATURE DEVELOPMENT%GOBP%GO:0060976	47	Down	0.173507
POSITIVE REGULATION OF INTERLEUKIN-1 PRODUCTION%GOBP%GO:0032732	14	Up	0.173835
POSITIVE REGULATION OF TELOMERE MAINTENANCE VIA TELOMERASE%GOBP%GO:0032212	26	Down	0.174164
TRANSLESION SYNTHESIS%GOBP%GO:0019985	10	Up	0.174386
ANGIOTENSIN-ACTIVATED SIGNALING PATHWAY%GOBP%GO:0038166	6	Up	0.174393
NEUROTRANSMITTER LOADING INTO SYNAPTIC VESICLE%GOBP%GO:0098700	7	Down	0.174476
REGULATION OF FERTILIZATION%GOBP%GO:0080154	6	Down	0.174569
POSITIVE REGULATION OF PROTEIN IMPORT INTO NUCLEUS, TRANSLOCATION%GOBP%GO:0033160	12	Down	0.174812
NEURAL FOLD FORMATION%GOBP%GO:0001842	6	Up	0.174904
CAMERA-TYPE EYE DEVELOPMENT%GOBP%GO:0043010	200	Down	0.175467
ERYTHROCYTE DIFFERENTIATION%GOBP%GO:0030218	63	Up	0.175597
REGULATION OF MITOTIC SISTER CHROMATID SEPARATION%GOBP%GO:0010965	34	Up	0.175798
MRNA CLEAVAGE%GOBP%GO:0006379	13	Down	0.175966
MANNOSE METABOLIC PROCESS%GOBP%GO:0006013	8	Up	0.176024
CELLULAR RESPONSE TO REACTIVE OXYGEN SPECIES%GOBP%GO:0034614	79	Up	0.176037
POSITIVE REGULATION OF NEUROBLAST PROLIFERATION%GOBP%GO:0002052	18	Up	0.176232
POSITIVE REGULATION OF INTERLEUKIN-6 PRODUCTION%GOBP%GO:0032755	26	Down	0.176428
POSITIVE REGULATION OF INHIBITORY POSTSYNAPTIC POTENTIAL%GOBP%GO:0097151	8	Down	0.17645
REGULATION OF CARBOHYDRATE METABOLIC PROCESS BY REGULATION OF TRANSCRIPTION FROM RNA POLYMERASE II PROMOTER%GOBP%GO:1900402	9	Up	0.176613
LEUCINE METABOLIC PROCESS%GOBP%GO:0006551	6	Down	0.176638
MIRNA MEDIATED INHIBITION OF TRANSLATION%GOBP%GO:0035278	8	Up	0.176829
REGULATION OF TRANSLATION, NCRNA-MEDIATED%GOBP%GO:0045974	8	Up	0.176829
NEGATIVE REGULATION OF TRANSLATION, NCRNA-MEDIATED%GOBP%GO:0040033	8	Up	0.176829
MECHANOSENSORY BEHAVIOR%GOBP%GO:0007638	11	Down	0.176953
NEGATIVE REGULATION OF GLIAL CELL APOPTOTIC PROCESS%GOBP%GO:0034351	7	Down	0.177009
REGULATION OF MRNA 3'-END PROCESSING%GOBP%GO:0031440	22	Down	0.177367
POSITIVE REGULATION OF HISTONE UBIQUITINATION%GOBP%GO:0033184	6	Down	0.177369
REGULATION OF SMAD PROTEIN SIGNAL TRANSDUCTION%GOBP%GO:0060390	13	Up	0.177608
NEGATIVE REGULATION OF RELEASE OF SEQUESTERED CALCIUM ION INTO CYTOSOL%GOBP%GO:0051280	8	Up	0.177673
COMPLEMENT ACTIVATION%GOBP%GO:0006956	6	Down	0.178155
REGULATION OF POSTSYNAPTIC CYTOSOLIC CALCIUM ION CONCENTRATION%GOBP%GO:0099566	5	Up	0.178439
POSITIVE REGULATION OF FATTY ACID METABOLIC PROCESS%GOBP%GO:0045923	20	Down	0.178713
EPITHELIAL TO MESENCHYMAL TRANSITION%GOBP%GO:0001837	41	Up	0.178802
REGULATION OF ENDODEOXYRIBONUCLEASE ACTIVITY%GOBP%GO:0032071	5	Up	0.179256
REGULATION OF MITOTIC NUCLEAR DIVISION%GOBP%GO:0007088	100	Up	0.179314
REGULATION OF CELL PROLIFERATION INVOLVED IN HEART MORPHOGENESIS%GOBP%GO:2000136	13	Down	0.180305
REGULATION OF FATTY ACID BIOSYNTHETIC PROCESS%GOBP%GO:0042304	22	Up	0.180334
POSITIVE REGULATION OF INTRINSIC APOPTOTIC SIGNALING PATHWAY%GOBP%GO:2001244	45	Up	0.180351
REGULATION OF CHEMOKINE (C-X-C MOTIF) LIGAND 2 PRODUCTION%GOBP%GO:2000341	6	Up	0.180367
POSITIVE REGULATION OF RELEASE OF SEQUESTERED CALCIUM ION INTO CYTOSOL%GOBP%GO:0051281	18	Up	0.180567
FEMALE SEX DIFFERENTIATION%GOBP%GO:0046660	74	Up	0.180573
CELLULAR RESPONSE TO ESTROGEN STIMULUS%GOBP%GO:0071391	9	Up	0.180851
POSITIVE REGULATION OF NEURAL PRECURSOR CELL PROLIFERATION%GOBP%GO:2000179	42	Up	0.181015
EXTRACELLULAR MATRIX DISASSEMBLY%GOBP%GO:0022617	6	Up	0.181447
CHROMATIN-MEDIATED MAINTENANCE OF TRANSCRIPTION%GOBP%GO:0048096	7	Down	0.181725
PHOSPHOLIPID DEPHOSPHORYLATION%GOBP%GO:0046839	18	Down	0.181949
REGULATION OF INTERFERON-GAMMA PRODUCTION%GOBP%GO:0032649	27	Down	0.182318
REGULATION OF MACROPHAGE MIGRATION%GOBP%GO:1905521	14	Down	0.18232
DEOXYRIBONUCLEOSIDE MONOPHOSPHATE METABOLIC PROCESS%GOBP%GO:0009162	7	Up	0.182925
V(D)J RECOMBINATION%GOBP%GO:0033151	10	Down	0.183566
MITOCHONDRIAL FRAGMENTATION INVOLVED IN APOPTOTIC PROCESS%GOBP%GO:0043653	10	Up	0.183679
POSITIVE REGULATION OF LYMPHOCYTE MIGRATION%GOBP%GO:2000403	13	Up	0.183755
UBIQUITIN-DEPENDENT PROTEIN CATABOLIC PROCESS VIA THE MULTIVESICULAR BODY SORTING PATHWAY%GOBP%GO:0043162	12	Down	0.183816
NEGATIVE REGULATION OF HISTONE H3-K9 METHYLATION%GOBP%GO:0051573	9	Up	0.184094
REGULATION OF TRANSCRIPTION FROM RNA POLYMERASE II PROMOTER IN RESPONSE TO STRESS%GOBP%GO:0043618	41	Down	0.184152
POSITIVE REGULATION OF NITRIC-OXIDE SYNTHASE ACTIVITY%GOBP%GO:0051000	10	Up	0.184204
METANEPHRIC GLOMERULUS DEVELOPMENT%GOBP%GO:0072224	6	Up	0.184354
REGULATION OF OSTEOBLAST DIFFERENTIATION%GOBP%GO:0045667	87	Down	0.185174
VESICLE-MEDIATED TRANSPORT TO THE PLASMA MEMBRANE%GOBP%GO:0098876	72	Down	0.185316
REGULATION OF STORE-OPERATED CALCIUM ENTRY%GOBP%GO:2001256	8	Down	0.185533
SURFACTANT HOMEOSTASIS%GOBP%GO:0043129	7	Down	0.185583
REGULATION OF PROTEIN KINASE C SIGNALING%GOBP%GO:0090036	11	Up	0.185868
POSITIVE REGULATION OF CYTOKINE-MEDIATED SIGNALING PATHWAY%GOBP%GO:0001961	17	Up	0.186045
POSITIVE REGULATION OF CYTOPLASMIC TRANSLATION%GOBP%GO:2000767	6	Down	0.186107
POSITIVE REGULATION OF FATTY ACID TRANSPORT%GOBP%GO:2000193	9	Up	0.186477
AGGRESSIVE BEHAVIOR%GOBP%GO:0002118	7	Up	0.186682
RESPIRATORY CHAIN COMPLEX III ASSEMBLY%GOBP%GO:0017062	9	Up	0.187585
MITOCHONDRIAL RESPIRATORY CHAIN COMPLEX III ASSEMBLY%GOBP%GO:0034551	9	Up	0.187585
DITERPENOID METABOLIC PROCESS%GOBP%GO:0016101	15	Up	0.187611
STRESS-ACTIVATED MAPK CASCADE%GOBP%GO:0051403	52	Up	0.187713
REGULATION OF FATTY ACID TRANSPORT%GOBP%GO:2000191	15	Up	0.188044
POSITIVE REGULATION OF CYTOKINE SECRETION INVOLVED IN IMMUNE RESPONSE%GOBP%GO:0002741	5	Up	0.188179
NEGATIVE REGULATION OF TUBULIN DEACETYLATION%GOBP%GO:1904428	5	Down	0.188203
AMINO ACID ACTIVATION%GOBP%GO:0043038	39	Down	0.18836
TRNA AMINOACYLATION%GOBP%GO:0043039	39	Down	0.18836
REGULATION OF CARDIAC MUSCLE ADAPTATION%GOBP%GO:0010612	9	Down	0.188533
POSITIVE REGULATION OF ICOSANOID SECRETION%GOBP%GO:0032305	7	Up	0.188571
ENTRAINMENT OF CIRCADIAN CLOCK%GOBP%GO:0009649	20	Up	0.188827
CELLULAR RESPONSE TO UV-B%GOBP%GO:0071493	6	Up	0.189427
POSITIVE REGULATION OF ALCOHOL BIOSYNTHETIC PROCESS%GOBP%GO:1902932	16	Up	0.189871
PROTEIN LOCALIZATION TO NON-MOTILE CILIUM%GOBP%GO:0097499	8	Down	0.189927
NEURONAL STEM CELL DIVISION%GOBP%GO:0036445	10	Up	0.19018
NEUROBLAST DIVISION%GOBP%GO:0055057	10	Up	0.19018
POSITIVE REGULATION OF EXECUTION PHASE OF APOPTOSIS%GOBP%GO:1900119	11	Up	0.19019
NEGATIVE REGULATION OF PROTEIN LOCALIZATION TO NUCLEUS%GOBP%GO:1900181	22	Down	0.190282
TELENCEPHALON REGIONALIZATION%GOBP%GO:0021978	10	Up	0.190301
AUDITORY RECEPTOR CELL DEVELOPMENT%GOBP%GO:0060117	15	Down	0.190671
POSITIVE REGULATION OF CALCINEURIN-NFAT SIGNALING CASCADE%GOBP%GO:0070886	13	Down	0.190934
POSITIVE REGULATION OF CALCINEURIN-MEDIATED SIGNALING%GOBP%GO:0106058	13	Down	0.190934
COENZYME BIOSYNTHETIC PROCESS%GOBP%GO:0009108	88	Up	0.190984
PROTEIN LOCALIZATION TO CELL SURFACE%GOBP%GO:0034394	13	Down	0.191406
CELLULAR IRON ION HOMEOSTASIS%GOBP%GO:0006879	26	Up	0.191567
PROTEIN HETEROTETRAMERIZATION%GOBP%GO:0051290	24	Down	0.191635
RECEPTOR RECYCLING%GOBP%GO:0001881	7	Down	0.19179
NEGATIVE REGULATION OF DOUBLE-STRAND BREAK REPAIR VIA HOMOLOGOUS RECOMBINATION%GOBP%GO:2000042	7	Up	0.191976
POSITIVE REGULATION OF HETEROTYPIC CELL-CELL ADHESION%GOBP%GO:0034116	5	Up	0.192135
REGULATION OF PROTEIN DEPHOSPHORYLATION%GOBP%GO:0035304	68	Up	0.192748
REGULATION OF NEURAL PRECURSOR CELL PROLIFERATION%GOBP%GO:2000177	73	Up	0.192775
POSITIVE REGULATION OF INTERFERON-ALPHA PRODUCTION%GOBP%GO:0032727	11	Down	0.193172
REGULATION OF CELL-MATRIX ADHESION%GOBP%GO:0001952	81	Up	0.193229
PROTEIN DEPOLYMERIZATION%GOBP%GO:0051261	27	Up	0.193295
CELLULAR RESPONSE TO GLUCOSE STARVATION%GOBP%GO:0042149	32	Down	0.193565
NEGATIVE REGULATION OF CYTOKINE PRODUCTION INVOLVED IN IMMUNE RESPONSE%GOBP%GO:0002719	5	Up	0.193701
REGULATION OF SYNAPTIC TRANSMISSION, CHOLINERGIC%GOBP%GO:0032222	9	Down	0.193725
POSITIVE REGULATION OF ODONTOGENESIS%GOBP%GO:0042482	5	Up	0.193978
NEGATIVE REGULATION OF RYANODINE-SENSITIVE CALCIUM-RELEASE CHANNEL ACTIVITY%GOBP%GO:0060315	5	Up	0.193991
BEHAVIORAL DEFENSE RESPONSE%GOBP%GO:0002209	36	Up	0.194152
NEGATIVE REGULATION OF CALCIUM ION TRANSPORT%GOBP%GO:0051926	32	Up	0.194233
NEGATIVE REGULATION OF CATION CHANNEL ACTIVITY%GOBP%GO:2001258	22	Up	0.194289
REGULATION OF GLUCAGON SECRETION%GOBP%GO:0070092	7	Down	0.194557
POSITIVE REGULATION OF SIGNAL TRANSDUCTION BY P53 CLASS MEDIATOR%GOBP%GO:1901798	17	Down	0.194931
PROTEIN LOCALIZATION TO CILIUM%GOBP%GO:0061512	30	Down	0.195046
INTRACELLULAR SIGNAL TRANSDUCTION INVOLVED IN G1 DNA DAMAGE CHECKPOINT%GOBP%GO:1902400	9	Up	0.195074
SIGNAL TRANSDUCTION INVOLVED IN MITOTIC G1 DNA DAMAGE CHECKPOINT%GOBP%GO:0072431	9	Up	0.195074
VESICLE FUSION WITH GOLGI APPARATUS%GOBP%GO:0048280	6	Up	0.195355
LIMB BUD FORMATION%GOBP%GO:0060174	9	Down	0.195395
HEART TRABECULA FORMATION%GOBP%GO:0060347	10	Up	0.195845
REGULATION OF DEFENSE RESPONSE TO VIRUS%GOBP%GO:0050688	31	Down	0.196294
SELENOCYSTEINE INCORPORATION%GOBP%GO:0001514	6	Down	0.196306
TRANSLATIONAL READTHROUGH%GOBP%GO:0006451	6	Down	0.196306
POSITIVE REGULATION OF MITOCHONDRIAL MEMBRANE PERMEABILITY%GOBP%GO:0035794	13	Up	0.196402
TRNA PROCESSING%GOBP%GO:0008033	76	Up	0.19656
NEGATIVE REGULATION OF PROTEIN LOCALIZATION TO CELL SURFACE%GOBP%GO:2000009	10	Up	0.196609
COBALAMIN METABOLIC PROCESS%GOBP%GO:0009235	5	Down	0.196896
CELLULAR RESPONSE TO GONADOTROPIN STIMULUS%GOBP%GO:0071371	8	Up	0.197229
POSITIVE REGULATION OF HEART RATE%GOBP%GO:0010460	14	Up	0.197394
POSITIVE REGULATION OF AXON EXTENSION%GOBP%GO:0045773	45	Down	0.19747
POSITIVE REGULATION OF CHROMOSOME SEGREGATION%GOBP%GO:0051984	19	Up	0.1975
POLYADENYLATION-DEPENDENT RNA CATABOLIC PROCESS%GOBP%GO:0043633	8	Up	0.197743
REGULATION OF ENTRY OF BACTERIUM INTO HOST CELL%GOBP%GO:2000535	5	Up	0.197791
BASE-EXCISION REPAIR%GOBP%GO:0006284	25	Down	0.19787
NERVE DEVELOPMENT%GOBP%GO:0021675	49	Down	0.197921
HEMATOPOIETIC STEM CELL HOMEOSTASIS%GOBP%GO:0061484	7	Up	0.198079
DNA DEALKYLATION%GOBP%GO:0035510	8	Up	0.198271
CELL FATE COMMITMENT%GOBP%GO:0045165	130	Down	0.198451
LYMPHOCYTE MIGRATION%GOBP%GO:0072676	8	Down	0.198733
SPERMATID DIFFERENTIATION%GOBP%GO:0048515	66	Up	0.19896
UBIQUINONE METABOLIC PROCESS%GOBP%GO:0006743	14	Up	0.199419
SKIN DEVELOPMENT%GOBP%GO:0043588	116	Up	0.199536
STRESS-ACTIVATED PROTEIN KINASE SIGNALING CASCADE%GOBP%GO:0031098	87	Up	0.199623
POSITIVE REGULATION OF TRANSCRIPTION REGULATORY REGION DNA BINDING%GOBP%GO:2000679	12	Down	0.199649
REGULATION OF NEUROBLAST PROLIFERATION%GOBP%GO:1902692	25	Up	0.199668
NEGATIVE REGULATION OF ORGANELLE ASSEMBLY%GOBP%GO:1902116	29	Up	0.200283
MITOTIC CELL CYCLE PHASE TRANSITION%GOBP%GO:0044772	79	Up	0.201065
REGULATION OF PEPTIDYL-SERINE PHOSPHORYLATION%GOBP%GO:0033135	90	Up	0.201299
DENDRITIC TRANSPORT OF MESSENGER RIBONUCLEOPROTEIN COMPLEX%GOBP%GO:0098963	6	Down	0.20207
DENDRITIC TRANSPORT OF RIBONUCLEOPROTEIN COMPLEX%GOBP%GO:0098961	6	Down	0.20207
RESPONSE TO UV-B%GOBP%GO:0010224	13	Up	0.20236
NEGATIVE REGULATION OF IMMUNOGLOBULIN MEDIATED IMMUNE RESPONSE%GOBP%GO:0002890	6	Up	0.202805
NEGATIVE REGULATION OF B CELL MEDIATED IMMUNITY%GOBP%GO:0002713	6	Up	0.202805
POSITIVE REGULATION OF MITOCHONDRIAL DEPOLARIZATION%GOBP%GO:0051901	8	Up	0.203078
NUCLEOSOME POSITIONING%GOBP%GO:0016584	8	Down	0.203814
REGULATION OF MRNA SPLICING, VIA SPLICEOSOME%GOBP%GO:0048024	84	Down	0.203886
RESPONSE TO FOLLICLE-STIMULATING HORMONE%GOBP%GO:0032354	8	Up	0.203893
NEGATIVE REGULATION OF PROTEIN DEPHOSPHORYLATION%GOBP%GO:0035308	27	Up	0.203972
NEGATIVE REGULATION OF NEURON MIGRATION%GOBP%GO:2001223	9	Up	0.204083
REGULATION OF INTERLEUKIN-1 BETA PRODUCTION%GOBP%GO:0032651	20	Up	0.204109
D-ASPARTATE IMPORT ACROSS PLASMA MEMBRANE%GOBP%GO:0070779	5	Down	0.204162
D-ASPARTATE TRANSPORT%GOBP%GO:0070777	5	Down	0.204162
NEGATIVE REGULATION OF MYELINATION%GOBP%GO:0031642	5	Down	0.20421
VENTRICULAR SYSTEM DEVELOPMENT%GOBP%GO:0021591	21	Down	0.2043
NEGATIVE REGULATION OF ENDOPLASMIC RETICULUM UNFOLDED PROTEIN RESPONSE%GOBP%GO:1900102	8	Down	0.204354
CELLULAR RESPONSE TO ANTIBIOTIC%GOBP%GO:0071236	67	Up	0.204786
LUNG ALVEOLUS DEVELOPMENT%GOBP%GO:0048286	39	Down	0.204889
BONE MINERALIZATION%GOBP%GO:0030282	25	Down	0.205126
RETINA VASCULATURE DEVELOPMENT IN CAMERA-TYPE EYE%GOBP%GO:0061298	16	Down	0.205312
SPINAL CORD PATTERNING%GOBP%GO:0021511	17	Down	0.205374
NEGATIVE REGULATION OF TISSUE REMODELING%GOBP%GO:0034104	12	Down	0.205614
POST-EMBRYONIC DEVELOPMENT%GOBP%GO:0009791	92	Down	0.205714
GLUTAMATE SECRETION%GOBP%GO:0014047	8	Down	0.205758
REGULATION OF CELL GROWTH INVOLVED IN CARDIAC MUSCLE CELL DEVELOPMENT%GOBP%GO:0061050	19	Up	0.205909
ECTODERMAL PLACODE FORMATION%GOBP%GO:0060788	12	Down	0.206078
ECTODERMAL PLACODE MORPHOGENESIS%GOBP%GO:0071697	12	Down	0.206078
POSITIVE REGULATION OF WOUND HEALING%GOBP%GO:0090303	23	Down	0.206316
POSITIVE REGULATION OF VOLTAGE-GATED CALCIUM CHANNEL ACTIVITY%GOBP%GO:1901387	9	Up	0.206455
MUSCLE CELL APOPTOTIC PROCESS%GOBP%GO:0010657	5	Up	0.20664
REGULATION OF MYELOID CELL APOPTOTIC PROCESS%GOBP%GO:0033032	19	Up	0.206652
N-TERMINAL PROTEIN LIPIDATION%GOBP%GO:0006498	5	Up	0.206664
NEUROBLAST PROLIFERATION%GOBP%GO:0007405	23	Up	0.206808
ADHESION OF SYMBIONT TO HOST%GOBP%GO:0044406	5	Down	0.207002
HOMOLOGOUS CHROMOSOME SEGREGATION%GOBP%GO:0045143	21	Down	0.207274
POSITIVE REGULATION OF HISTONE PHOSPHORYLATION%GOBP%GO:0033129	8	Down	0.207391
L-GLUTAMATE IMPORT ACROSS PLASMA MEMBRANE%GOBP%GO:0098712	8	Down	0.207467
REGULATION OF PINOCYTOSIS%GOBP%GO:0048548	7	Up	0.207626
TELOMERE ORGANIZATION%GOBP%GO:0032200	62	Down	0.207636
QUINONE BIOSYNTHETIC PROCESS%GOBP%GO:1901663	13	Up	0.207811
UBIQUINONE BIOSYNTHETIC PROCESS%GOBP%GO:0006744	13	Up	0.207811
MEIOSIS I CELL CYCLE PROCESS%GOBP%GO:0061982	42	Down	0.207889
RRNA PSEUDOURIDINE SYNTHESIS%GOBP%GO:0031118	5	Down	0.208396
REGULATION OF GLUCONEOGENESIS BY REGULATION OF TRANSCRIPTION FROM RNA POLYMERASE II PROMOTER%GOBP%GO:0035947	7	Up	0.208444
MOLTING CYCLE%GOBP%GO:0042303	60	Up	0.20893
HAIR CYCLE PROCESS%GOBP%GO:0022405	60	Up	0.20893
HAIR CYCLE%GOBP%GO:0042633	60	Up	0.20893
MOLTING CYCLE PROCESS%GOBP%GO:0022404	60	Up	0.20893
PEPTIDYL-LYSINE DEACETYLATION%GOBP%GO:0034983	7	Up	0.209742
LIPID OXIDATION%GOBP%GO:0034440	49	Up	0.210003
LONG-CHAIN FATTY ACID TRANSPORT%GOBP%GO:0015909	15	Down	0.210249
REGULATION OF CYTOKINE SECRETION INVOLVED IN IMMUNE RESPONSE%GOBP%GO:0002739	6	Up	0.210438
POSITIVE REGULATION OF INTERFERON-BETA PRODUCTION%GOBP%GO:0032728	15	Down	0.210515
NEGATIVE REGULATION OF ACTIVATED T CELL PROLIFERATION%GOBP%GO:0046007	5	Up	0.210701
REGULATION OF CARDIAC CONDUCTION%GOBP%GO:1903779	11	Down	0.210994
REGULATION OF EXTRINSIC APOPTOTIC SIGNALING PATHWAY IN ABSENCE OF LIGAND%GOBP%GO:2001239	28	Up	0.211177
POSITIVE REGULATION OF INTERFERON-GAMMA PRODUCTION%GOBP%GO:0032729	21	Down	0.21151
POSITIVE REGULATION OF DEVELOPMENTAL PIGMENTATION%GOBP%GO:0048087	6	Up	0.212067
DNA DAMAGE RESPONSE, SIGNAL TRANSDUCTION RESULTING IN TRANSCRIPTION%GOBP%GO:0042772	10	Up	0.212097
CHONDROCYTE DIFFERENTIATION%GOBP%GO:0002062	47	Down	0.212772
TRABECULA MORPHOGENESIS%GOBP%GO:0061383	37	Up	0.212793
GLUCONEOGENESIS%GOBP%GO:0006094	15	Up	0.212885
POSITIVE REGULATION OF B CELL PROLIFERATION%GOBP%GO:0030890	20	Up	0.213224
ACTIN-MYOSIN FILAMENT SLIDING%GOBP%GO:0033275	6	Up	0.213449
RESPONSE TO MORPHINE%GOBP%GO:0043278	13	Up	0.21378
POSITIVE REGULATION OF JUN KINASE ACTIVITY%GOBP%GO:0043507	45	Up	0.21398
ANGIOGENESIS INVOLVED IN WOUND HEALING%GOBP%GO:0060055	6	Up	0.214125
REGULATION OF PROTEIN LOCALIZATION TO ENDOSOME%GOBP%GO:1905666	10	Down	0.214157
POSITIVE REGULATION OF PROTEIN LOCALIZATION TO ENDOSOME%GOBP%GO:1905668	10	Down	0.214157
SEQUESTERING OF ACTIN MONOMERS%GOBP%GO:0042989	7	Up	0.21441
POSITIVE REGULATION OF HISTONE H3-K4 METHYLATION%GOBP%GO:0051571	11	Down	0.2146
REGULATION OF HELICASE ACTIVITY%GOBP%GO:0051095	7	Up	0.214645
POSITIVE REGULATION OF PHOSPHOPROTEIN PHOSPHATASE ACTIVITY%GOBP%GO:0032516	12	Up	0.214686
NOTOCHORD MORPHOGENESIS%GOBP%GO:0048570	5	Up	0.215122
RESPONSE TO CARBOHYDRATE%GOBP%GO:0009743	73	Down	0.215223
FATTY ACID OXIDATION%GOBP%GO:0019395	48	Up	0.215543
COPPER ION IMPORT%GOBP%GO:0015677	5	Down	0.215588
REGULATION OF MICROVILLUS ORGANIZATION%GOBP%GO:0032530	7	Up	0.215599
MODIFIED AMINO ACID TRANSPORT%GOBP%GO:0072337	14	Down	0.215613
CELLULAR RESPONSE TO TESTOSTERONE STIMULUS%GOBP%GO:0071394	6	Up	0.216101
ISOPRENOID BIOSYNTHETIC PROCESS%GOBP%GO:0008299	15	Down	0.216249
SENSORY PERCEPTION OF TASTE%GOBP%GO:0050909	5	Up	0.216591
MAINTENANCE OF PROTEIN LOCATION IN MITOCHONDRION%GOBP%GO:0072656	5	Up	0.216652
MOTOR NEURON AXON GUIDANCE%GOBP%GO:0008045	19	Up	0.216758
MRNA TRANSPORT%GOBP%GO:0051028	45	Down	0.216987
NEGATIVE REGULATION OF STRIATED MUSCLE CELL APOPTOTIC PROCESS%GOBP%GO:0010664	25	Up	0.217074
NEGATIVE REGULATION OF T CELL DIFFERENTIATION%GOBP%GO:0045581	20	Down	0.217138
POSITIVE REGULATION OF KERATINOCYTE MIGRATION%GOBP%GO:0051549	8	Down	0.217686
ER TO GOLGI VESICLE-MEDIATED TRANSPORT%GOBP%GO:0006888	96	Up	0.21788
CELLULAR RESPIRATION%GOBP%GO:0045333	102	Up	0.218526
REGULATION OF PROSTAGLANDIN SECRETION%GOBP%GO:0032306	6	Up	0.21876
POSITIVE REGULATION OF TYROSINE PHOSPHORYLATION OF STAT PROTEIN%GOBP%GO:0042531	22	Down	0.218907
OVULATION FROM OVARIAN FOLLICLE%GOBP%GO:0001542	7	Up	0.219515
REGULATION OF TYPE I INTERFERON PRODUCTION%GOBP%GO:0032479	40	Down	0.219688
NEGATIVE REGULATION OF CELL CYCLE ARREST%GOBP%GO:0071157	13	Down	0.219781
NEPHRON DEVELOPMENT%GOBP%GO:0072006	72	Up	0.219795
CELLULAR RESPONSE TO RETINOIC ACID%GOBP%GO:0071300	30	Up	0.219872
COPPER ION TRANSPORT%GOBP%GO:0006825	9	Down	0.220047
POSITIVE REGULATION OF EXTRINSIC APOPTOTIC SIGNALING PATHWAY%GOBP%GO:2001238	41	Up	0.220169
POSITIVE REGULATION OF INTRACELLULAR ESTROGEN RECEPTOR SIGNALING PATHWAY%GOBP%GO:0033148	9	Down	0.220459
PURINE NUCLEOBASE METABOLIC PROCESS%GOBP%GO:0006144	7	Up	0.220504
POSITIVE REGULATION OF TYPE B PANCREATIC CELL APOPTOTIC PROCESS%GOBP%GO:2000676	5	Up	0.220591
POST-EMBRYONIC CAMERA-TYPE EYE DEVELOPMENT%GOBP%GO:0031077	8	Down	0.220657
RESPONSE TO NUTRIENT%GOBP%GO:0007584	51	Down	0.221056
NEGATIVE REGULATION OF CALCIUM ION TRANSMEMBRANE TRANSPORT%GOBP%GO:1903170	20	Up	0.221289
MICROTUBULE ORGANIZING CENTER ORGANIZATION%GOBP%GO:0031023	58	Down	0.221362
REGULATION OF CELL MATURATION%GOBP%GO:1903429	17	Down	0.221507
REGULATION OF CALCIUM ION TRANSPORT%GOBP%GO:0051924	142	Up	0.221799
CELLULAR AMINO ACID BIOSYNTHETIC PROCESS%GOBP%GO:0008652	43	Down	0.222121
REGULATION OF INTERFERON-BETA PRODUCTION%GOBP%GO:0032648	28	Down	0.222592
REGULATION OF T CELL CYTOKINE PRODUCTION%GOBP%GO:0002724	7	Down	0.223536
REGULATION OF GLIOGENESIS%GOBP%GO:0014013	103	Up	0.223561
REGULATION OF STEM CELL POPULATION MAINTENANCE%GOBP%GO:2000036	18	Down	0.223654
ANION HOMEOSTASIS%GOBP%GO:0055081	30	Down	0.22368
REGULATION OF OXIDATIVE STRESS-INDUCED NEURON DEATH%GOBP%GO:1903203	21	Down	0.223754
EPITHELIAL STRUCTURE MAINTENANCE%GOBP%GO:0010669	9	Up	0.224133
NEGATIVE REGULATION OF CELL-MATRIX ADHESION%GOBP%GO:0001953	27	Up	0.224496
REGULATION OF PERK-MEDIATED UNFOLDED PROTEIN RESPONSE%GOBP%GO:1903897	6	Down	0.224693
REGULATION OF CHOLESTEROL ESTERIFICATION%GOBP%GO:0010872	6	Up	0.224792
BLOOD VESSEL REMODELING%GOBP%GO:0001974	30	Down	0.224794
CELL DIVISION%GOBP%GO:0051301	110	Up	0.225132
GERM CELL DEVELOPMENT%GOBP%GO:0007281	109	Up	0.225249
NEGATIVE REGULATION OF FATTY ACID METABOLIC PROCESS%GOBP%GO:0045922	14	Up	0.225286
CELL MOTILITY INVOLVED IN CEREBRAL CORTEX RADIAL GLIA GUIDED MIGRATION%GOBP%GO:0021814	6	Down	0.225349
REGULATION OF CLATHRIN-DEPENDENT ENDOCYTOSIS%GOBP%GO:2000369	15	Down	0.225362
REGULATION OF MITOTIC CENTROSOME SEPARATION%GOBP%GO:0046602	5	Down	0.225461
CELL FATE COMMITMENT INVOLVED IN PATTERN SPECIFICATION%GOBP%GO:0060581	7	Down	0.22547
VENTRAL SPINAL CORD INTERNEURON FATE COMMITMENT%GOBP%GO:0060579	7	Down	0.22547
IRON ION HOMEOSTASIS%GOBP%GO:0055072	40	Up	0.225482
PROTEIN O-LINKED FUCOSYLATION%GOBP%GO:0036066	6	Down	0.225606
HISTONE H3 DEACETYLATION%GOBP%GO:0070932	14	Up	0.22582
EMBRYONIC SKELETAL SYSTEM MORPHOGENESIS%GOBP%GO:0048704	47	Down	0.226165
MITOCHONDRIAL TRNA PROCESSING%GOBP%GO:0090646	6	Up	0.22625
CONVERGENT EXTENSION%GOBP%GO:0060026	10	Up	0.226418
MONOSACCHARIDE BIOSYNTHETIC PROCESS%GOBP%GO:0046364	22	Up	0.226686
ORGAN OR TISSUE SPECIFIC IMMUNE RESPONSE%GOBP%GO:0002251	5	Down	0.22711
MUCOSAL IMMUNE RESPONSE%GOBP%GO:0002385	5	Down	0.22711
INTERMEDIATE FILAMENT ORGANIZATION%GOBP%GO:0045109	11	Down	0.227322
REGULATION OF CYTOPLASMIC TRANSPORT%GOBP%GO:1903649	23	Down	0.22744
CELLULAR BIOGENIC AMINE BIOSYNTHETIC PROCESS%GOBP%GO:0042401	8	Up	0.227671
AMINE BIOSYNTHETIC PROCESS%GOBP%GO:0009309	8	Up	0.227671
PURINE NUCLEOTIDE METABOLIC PROCESS%GOBP%GO:0006163	235	Up	0.227675
RIBONUCLEOTIDE METABOLIC PROCESS%GOBP%GO:0009259	232	Up	0.227689
REGULATION OF VASCULAR ASSOCIATED SMOOTH MUSCLE CELL APOPTOTIC PROCESS%GOBP%GO:1905459	8	Up	0.227944
ORGANIC ACID TRANSMEMBRANE TRANSPORT%GOBP%GO:1903825	56	Down	0.227956
CARBOXYLIC ACID TRANSMEMBRANE TRANSPORT%GOBP%GO:1905039	56	Down	0.227956
SKELETAL SYSTEM DEVELOPMENT%GOBP%GO:0001501	261	Down	0.228032
RETINA LAYER FORMATION%GOBP%GO:0010842	15	Down	0.22804
POSITIVE REGULATION OF MACROPHAGE MIGRATION%GOBP%GO:1905523	10	Down	0.228144
SYNAPSIS%GOBP%GO:0007129	14	Down	0.228307
REGULATION OF TOLERANCE INDUCTION%GOBP%GO:0002643	8	Down	0.228325
NEGATIVE REGULATION OF VIRAL RELEASE FROM HOST CELL%GOBP%GO:1902187	14	Up	0.228524
ETHANOLAMINE-CONTAINING COMPOUND METABOLIC PROCESS%GOBP%GO:0042439	6	Up	0.228701
ADULT BEHAVIOR%GOBP%GO:0030534	134	Down	0.228702
POSITIVE REGULATION OF HISTONE H3-K9 ACETYLATION%GOBP%GO:2000617	5	Up	0.228744
ATP HYDROLYSIS COUPLED PROTON TRANSPORT%GOBP%GO:0015991	6	Up	0.228891
MANGANESE ION TRANSPORT%GOBP%GO:0006828	12	Down	0.228919
POSITIVE REGULATION OF PROTEIN GLYCOSYLATION%GOBP%GO:0060050	6	Up	0.229281
STEM CELL PROLIFERATION%GOBP%GO:0072089	38	Up	0.229282
NEGATIVE REGULATION OF EPITHELIAL CELL PROLIFERATION%GOBP%GO:0050680	89	Down	0.229459
HIGH-DENSITY LIPOPROTEIN PARTICLE REMODELING%GOBP%GO:0034375	6	Up	0.230209
POSITIVE REGULATION OF TRANSCRIPTION FROM RNA POLYMERASE II PROMOTER IN RESPONSE TO ENDOPLASMIC RETICULUM STRESS%GOBP%GO:1990440	8	Down	0.230225
TRNA 3'-END PROCESSING%GOBP%GO:0042780	6	Up	0.23026
CHAPERONE-MEDIATED PROTEIN FOLDING%GOBP%GO:0061077	44	Up	0.230386
NEGATIVE REGULATION OF TRANSCRIPTION FROM RNA POLYMERASE II PROMOTER IN RESPONSE TO ENDOPLASMIC RETICULUM STRESS%GOBP%GO:1990441	5	Up	0.230725
REGULATION OF DEFENSE RESPONSE TO VIRUS BY HOST%GOBP%GO:0050691	12	Down	0.230902
POSITIVE REGULATION OF RESPONSE TO CYTOKINE STIMULUS%GOBP%GO:0060760	18	Up	0.231006
ACTIVATION OF JUN KINASE ACTIVITY%GOBP%GO:0007257	21	Up	0.231104
SOMATIC RECOMBINATION OF IMMUNOGLOBULIN GENE SEGMENTS%GOBP%GO:0016447	18	Down	0.231118
CELLULAR RESPONSE TO OSMOTIC STRESS%GOBP%GO:0071470	17	Down	0.231273
REGULATION OF CATION CHANNEL ACTIVITY%GOBP%GO:2001257	114	Up	0.231497
PHOSPHATIDYLINOSITOL BIOSYNTHETIC PROCESS%GOBP%GO:0006661	41	Up	0.23151
SENSORY ORGAN MORPHOGENESIS%GOBP%GO:0090596	153	Down	0.23169
LUNG-ASSOCIATED MESENCHYME DEVELOPMENT%GOBP%GO:0060484	5	Down	0.231703
PROSTAGLANDIN METABOLIC PROCESS%GOBP%GO:0006693	16	Up	0.232022
PROSTANOID METABOLIC PROCESS%GOBP%GO:0006692	16	Up	0.232022
POSITIVE REGULATION OF STEM CELL POPULATION MAINTENANCE%GOBP%GO:1902459	6	Down	0.232335
CONVERGENT EXTENSION INVOLVED IN AXIS ELONGATION%GOBP%GO:0060028	5	Up	0.232361
DIGESTION%GOBP%GO:0007586	23	Up	0.232444
NON-CANONICAL WNT SIGNALING PATHWAY%GOBP%GO:0035567	19	Up	0.232516
EXOGENOUS DRUG CATABOLIC PROCESS%GOBP%GO:0042738	6	Down	0.232609
PROTEIN POLYGLUTAMYLATION%GOBP%GO:0018095	6	Up	0.232686
TRACHEA CARTILAGE DEVELOPMENT%GOBP%GO:0060534	6	Down	0.232728
REGULATION OF PODOSOME ASSEMBLY%GOBP%GO:0071801	12	Up	0.232754
MEMBRANE LIPID CATABOLIC PROCESS%GOBP%GO:0046466	15	Down	0.23287
EPITHELIAL CELL DIFFERENTIATION INVOLVED IN PROSTATE GLAND DEVELOPMENT%GOBP%GO:0060742	8	Down	0.232978
REGULATION OF SISTER CHROMATID SEGREGATION%GOBP%GO:0033045	48	Up	0.233582
REGULATION OF NUCLEAR CELL CYCLE DNA REPLICATION%GOBP%GO:0033262	8	Down	0.233658
REGULATION OF SODIUM ION TRANSMEMBRANE TRANSPORTER ACTIVITY%GOBP%GO:2000649	40	Down	0.233711
NUCLEOTIDE-SUGAR METABOLIC PROCESS%GOBP%GO:0009225	22	Up	0.233832
POSITIVE REGULATION OF CALCIUM ION TRANSPORT%GOBP%GO:0051928	70	Up	0.234204
BEHAVIORAL RESPONSE TO COCAINE%GOBP%GO:0048148	17	Down	0.234392
REGULATION OF ACUTE INFLAMMATORY RESPONSE TO ANTIGENIC STIMULUS%GOBP%GO:0002864	7	Up	0.234653
REGULATION OF ACTIN FILAMENT BUNDLE ASSEMBLY%GOBP%GO:0032231	77	Up	0.234658
PROTEIN-CONTAINING COMPLEX LOCALIZATION%GOBP%GO:0031503	174	Down	0.234664
TRANSCRIPTION INITIATION FROM RNA POLYMERASE III PROMOTER%GOBP%GO:0006384	6	Down	0.234685
COCHLEA DEVELOPMENT%GOBP%GO:0090102	26	Down	0.23471
RNA LOCALIZATION%GOBP%GO:0006403	100	Down	0.235016
CELLULAR HYPOTONIC RESPONSE%GOBP%GO:0071476	5	Down	0.23587
NEGATIVE REGULATION OF PHOSPHOPROTEIN PHOSPHATASE ACTIVITY%GOBP%GO:0032515	17	Up	0.236486
DETECTION OF EXTERNAL STIMULUS%GOBP%GO:0009581	52	Up	0.236512
DETECTION OF ABIOTIC STIMULUS%GOBP%GO:0009582	52	Up	0.236512
DNA DEMETHYLATION%GOBP%GO:0080111	7	Up	0.236803
EMBRYONIC FOREGUT MORPHOGENESIS%GOBP%GO:0048617	7	Down	0.236826
NEGATIVE REGULATION OF CELL KILLING%GOBP%GO:0031342	8	Up	0.236961
NEGATIVE REGULATION OF INTRINSIC APOPTOTIC SIGNALING PATHWAY IN RESPONSE TO DNA DAMAGE%GOBP%GO:1902230	18	Up	0.237057
REGULATION OF BICELLULAR TIGHT JUNCTION ASSEMBLY%GOBP%GO:2000810	11	Down	0.237169
POSITIVE REGULATION OF EPIDERMIS DEVELOPMENT%GOBP%GO:0045684	17	Down	0.237204
HETEROTYPIC CELL-CELL ADHESION%GOBP%GO:0034113	8	Down	0.237246
REGULATION OF BASEMENT MEMBRANE ORGANIZATION%GOBP%GO:0110011	5	Up	0.237284
POSITIVE REGULATION OF BASEMENT MEMBRANE ASSEMBLY INVOLVED IN EMBRYONIC BODY MORPHOGENESIS%GOBP%GO:1904261	5	Up	0.237284
REGULATION OF BASEMENT MEMBRANE ASSEMBLY INVOLVED IN EMBRYONIC BODY MORPHOGENESIS%GOBP%GO:1904259	5	Up	0.237284
ALPHA-BETA T CELL DIFFERENTIATION INVOLVED IN IMMUNE RESPONSE%GOBP%GO:0002293	11	Down	0.23734
CD4-POSITIVE, ALPHA-BETA T CELL DIFFERENTIATION INVOLVED IN IMMUNE RESPONSE%GOBP%GO:0002294	11	Down	0.23734
ALPHA-BETA T CELL ACTIVATION INVOLVED IN IMMUNE RESPONSE%GOBP%GO:0002287	11	Down	0.23734
T-HELPER CELL DIFFERENTIATION%GOBP%GO:0042093	11	Down	0.23734
MECHANORECEPTOR DIFFERENTIATION%GOBP%GO:0042490	46	Down	0.23736
VENTRAL SPINAL CORD DEVELOPMENT%GOBP%GO:0021517	30	Down	0.237844
NEGATIVE REGULATION OF BLOOD VESSEL MORPHOGENESIS%GOBP%GO:2000181	61	Up	0.237913
POLYAMINE BIOSYNTHETIC PROCESS%GOBP%GO:0006596	7	Up	0.238311
ENUCLEATE ERYTHROCYTE DIFFERENTIATION%GOBP%GO:0043353	7	Up	0.238513
PYRUVATE METABOLIC PROCESS%GOBP%GO:0006090	38	Up	0.238719
CELL DIFFERENTIATION IN HINDBRAIN%GOBP%GO:0021533	20	Up	0.238875
RESPONSE TO PAIN%GOBP%GO:0048265	22	Down	0.23901
ESTABLISHMENT OF EPITHELIAL CELL APICAL/BASAL POLARITY%GOBP%GO:0045198	8	Up	0.239181
POSITIVE REGULATION OF MUCUS SECRETION%GOBP%GO:0070257	6	Up	0.239197
NEGATIVE REGULATION OF GLYCOPROTEIN BIOSYNTHETIC PROCESS%GOBP%GO:0010561	10	Down	0.239388
REGULATION OF RECEPTOR BIOSYNTHETIC PROCESS%GOBP%GO:0010869	12	Up	0.239417
REGULATION OF NOREPINEPHRINE SECRETION%GOBP%GO:0014061	11	Down	0.239618
GOLGI TO PLASMA MEMBRANE PROTEIN TRANSPORT%GOBP%GO:0043001	22	Down	0.239809
CELL CYCLE PHASE TRANSITION%GOBP%GO:0044770	85	Up	0.239913
REGULATION OF BMP SIGNALING PATHWAY%GOBP%GO:0030510	56	Down	0.240234
MALE MEIOTIC NUCLEAR DIVISION%GOBP%GO:0007140	14	Down	0.240411
NEGATIVE REGULATION OF LYMPHOCYTE MIGRATION%GOBP%GO:2000402	5	Up	0.240917
ESTABLISHMENT OF RNA LOCALIZATION%GOBP%GO:0051236	82	Down	0.240944
REGULATION OF CARDIAC MUSCLE CELL MEMBRANE POTENTIAL%GOBP%GO:0086036	7	Down	0.241351
L-GLUTAMATE IMPORT%GOBP%GO:0051938	10	Down	0.241854
REGULATION OF NEURON MATURATION%GOBP%GO:0014041	9	Down	0.24192
PROTEIN ADP-RIBOSYLATION%GOBP%GO:0006471	13	Down	0.241929
POSITIVE REGULATION OF SMAD PROTEIN SIGNAL TRANSDUCTION%GOBP%GO:0060391	8	Up	0.242021
CELL DIFFERENTIATION IN SPINAL CORD%GOBP%GO:0021515	23	Down	0.242062
CELLULAR RESPONSE TO GLUCOSE STIMULUS%GOBP%GO:0071333	34	Down	0.242383
CELL MIGRATION INVOLVED IN GASTRULATION%GOBP%GO:0042074	6	Up	0.242423
REGULATION OF B CELL PROLIFERATION%GOBP%GO:0030888	30	Up	0.242653
MEIOTIC NUCLEAR DIVISION%GOBP%GO:0140013	55	Down	0.242706
TRANSCRIPTION-COUPLED NUCLEOTIDE-EXCISION REPAIR%GOBP%GO:0006283	10	Up	0.243087
REGULATION OF HEPATOCYTE PROLIFERATION%GOBP%GO:2000345	7	Down	0.243601
NEGATIVE REGULATION OF EPIDERMAL GROWTH FACTOR RECEPTOR SIGNALING PATHWAY%GOBP%GO:0042059	20	Down	0.24365
REGULATION OF UBIQUITIN PROTEIN LIGASE ACTIVITY%GOBP%GO:1904666	10	Up	0.243752
REGIONALIZATION%GOBP%GO:0003002	181	Down	0.244157
TRABECULA FORMATION%GOBP%GO:0060343	15	Up	0.244234
REGULATION OF ISOTYPE SWITCHING TO IGG ISOTYPES%GOBP%GO:0048302	6	Up	0.244418
POSITIVE REGULATION OF BLOOD COAGULATION%GOBP%GO:0030194	8	Down	0.245052
POSITIVE REGULATION OF HEMOSTASIS%GOBP%GO:1900048	8	Down	0.245052
POSITIVE REGULATION OF CATECHOLAMINE SECRETION%GOBP%GO:0033605	15	Down	0.245464
REGULATION OF GLUCOSE TRANSMEMBRANE TRANSPORT%GOBP%GO:0010827	64	Up	0.245527
NEGATIVE REGULATION OF ERBB SIGNALING PATHWAY%GOBP%GO:1901185	21	Down	0.24555
NEGATIVE REGULATION OF CYTOKINE BIOSYNTHETIC PROCESS%GOBP%GO:0042036	16	Down	0.245565
PLASMA MEMBRANE FUSION%GOBP%GO:0045026	5	Down	0.245784
REGULATION OF PROTEIN CATABOLIC PROCESS IN THE VACUOLE%GOBP%GO:1904350	7	Down	0.245849
REGULATION OF CYTOKINE BIOSYNTHETIC PROCESS%GOBP%GO:0042035	39	Down	0.245943
ACTIVATION OF MAPKKK ACTIVITY%GOBP%GO:0000185	6	Down	0.245986
CARTILAGE DEVELOPMENT INVOLVED IN ENDOCHONDRAL BONE MORPHOGENESIS%GOBP%GO:0060351	23	Down	0.246551
KETONE BIOSYNTHETIC PROCESS%GOBP%GO:0042181	18	Up	0.246666
METHIONINE BIOSYNTHETIC PROCESS%GOBP%GO:0009086	9	Down	0.246927
METHIONINE METABOLIC PROCESS%GOBP%GO:0006555	9	Down	0.246927
REMOVAL OF SUPEROXIDE RADICALS%GOBP%GO:0019430	9	Up	0.247007
ANTIGEN PROCESSING AND PRESENTATION OF EXOGENOUS PEPTIDE ANTIGEN VIA MHC CLASS I%GOBP%GO:0042590	5	Down	0.247272
NEGATIVE REGULATION OF SIGNAL TRANSDUCTION IN ABSENCE OF LIGAND%GOBP%GO:1901099	17	Up	0.2475
NEGATIVE REGULATION OF EXTRINSIC APOPTOTIC SIGNALING PATHWAY IN ABSENCE OF LIGAND%GOBP%GO:2001240	17	Up	0.2475
RIBOSE PHOSPHATE METABOLIC PROCESS%GOBP%GO:0019693	242	Up	0.247567
DNA GEOMETRIC CHANGE%GOBP%GO:0032392	24	Down	0.247677
NEGATIVE REGULATION OF CELLULAR RESPONSE TO TRANSFORMING GROWTH FACTOR BETA STIMULUS%GOBP%GO:1903845	42	Up	0.247812
REGULATION OF HEMATOPOIETIC PROGENITOR CELL DIFFERENTIATION%GOBP%GO:1901532	19	Down	0.248324
NEURON FATE COMMITMENT%GOBP%GO:0048663	41	Down	0.24849
CELL CYCLE ARREST%GOBP%GO:0007050	48	Up	0.248746
AMIDE BIOSYNTHETIC PROCESS%GOBP%GO:0043604	271	Up	0.249051
PURINE-CONTAINING COMPOUND METABOLIC PROCESS%GOBP%GO:0072521	249	Up	0.249152
OLFACTORY BULB INTERNEURON DEVELOPMENT%GOBP%GO:0021891	9	Up	0.249692
REGULATION OF GLIAL CELL PROLIFERATION%GOBP%GO:0060251	28	Up	0.2499
POSITIVE REGULATION OF MEIOTIC CELL CYCLE%GOBP%GO:0051446	13	Up	0.250002
NUCLEAR CHROMOSOME SEGREGATION%GOBP%GO:0098813	100	Down	0.25045
PURINE RIBONUCLEOTIDE METABOLIC PROCESS%GOBP%GO:0009150	225	Up	0.250693
ALPHA-AMINO ACID BIOSYNTHETIC PROCESS%GOBP%GO:1901607	40	Down	0.251067
ANTIMICROBIAL HUMORAL RESPONSE%GOBP%GO:0019730	13	Down	0.251134
ACETYL-COA BIOSYNTHETIC PROCESS%GOBP%GO:0006085	12	Up	0.251458
NEGATIVE REGULATION OF OOGENESIS%GOBP%GO:1905880	5	Down	0.251745
NEGATIVE REGULATION OF OOCYTE DEVELOPMENT%GOBP%GO:0060283	5	Down	0.251745
UTERUS DEVELOPMENT%GOBP%GO:0060065	12	Up	0.252076
NEGATIVE REGULATION OF ALCOHOL BIOSYNTHETIC PROCESS%GOBP%GO:1902931	9	Up	0.252431
NEGATIVE REGULATION OF HISTONE H3-K9 TRIMETHYLATION%GOBP%GO:1900113	6	Up	0.252572
T CELL MEDIATED IMMUNITY%GOBP%GO:0002456	17	Up	0.252939
POSITIVE REGULATION OF MITOCHONDRIAL MEMBRANE PERMEABILITY INVOLVED IN APOPTOTIC PROCESS%GOBP%GO:1902110	8	Up	0.252977
REGULATION OF PROTEIN ACTIVATION CASCADE%GOBP%GO:2000257	8	Up	0.253131
REGULATION OF COMPLEMENT ACTIVATION%GOBP%GO:0030449	8	Up	0.253131
ACTIVATION OF IMMUNE RESPONSE%GOBP%GO:0002253	89	Down	0.253352
REGULATION OF OSTEOBLAST PROLIFERATION%GOBP%GO:0033688	14	Up	0.253382
PYRUVATE BIOSYNTHETIC PROCESS%GOBP%GO:0042866	22	Up	0.253673
REGULATION OF INNER EAR AUDITORY RECEPTOR CELL DIFFERENTIATION%GOBP%GO:0045607	7	Down	0.253673
REGULATION OF INNER EAR RECEPTOR CELL DIFFERENTIATION%GOBP%GO:2000980	7	Down	0.253673
REGULATION OF MECHANORECEPTOR DIFFERENTIATION%GOBP%GO:0045631	7	Down	0.253673
NEGATIVE REGULATION OF LEUKOCYTE MEDIATED IMMUNITY%GOBP%GO:0002704	18	Up	0.25371
REGULATION OF TRANSCRIPTION ELONGATION FROM RNA POLYMERASE II PROMOTER%GOBP%GO:0034243	30	Down	0.253769
ER-ASSOCIATED MISFOLDED PROTEIN CATABOLIC PROCESS%GOBP%GO:0071712	11	Down	0.253981
CARDIAC EPITHELIAL TO MESENCHYMAL TRANSITION%GOBP%GO:0060317	17	Up	0.254168
CELL FATE DETERMINATION%GOBP%GO:0001709	20	Down	0.254252
CELLULAR PIGMENTATION%GOBP%GO:0033059	27	Down	0.254273
POSITIVE REGULATION OF CYTOSKELETON ORGANIZATION%GOBP%GO:0051495	151	Up	0.254596
POSITIVE REGULATION OF T CELL MIGRATION%GOBP%GO:2000406	11	Up	0.254682
NEGATIVE REGULATION OF STRESS FIBER ASSEMBLY%GOBP%GO:0051497	18	Up	0.25476
CELLULAR HORMONE METABOLIC PROCESS%GOBP%GO:0034754	29	Up	0.255009
RECOMBINATIONAL REPAIR%GOBP%GO:0000725	53	Down	0.255196
DOUBLE-STRAND BREAK REPAIR VIA HOMOLOGOUS RECOMBINATION%GOBP%GO:0000724	53	Down	0.255196
RESPONSE TO ISCHEMIA%GOBP%GO:0002931	26	Up	0.255933
DENDRITE MORPHOGENESIS%GOBP%GO:0048813	67	Up	0.256181
NEGATIVE REGULATION OF INTERLEUKIN-2 PRODUCTION%GOBP%GO:0032703	11	Down	0.256401
PROTEIN LOCALIZATION TO CELL CORTEX%GOBP%GO:0072697	5	Up	0.256555
REGULATION OF INTERLEUKIN-12 PRODUCTION%GOBP%GO:0032655	18	Down	0.256655
ARTERY SMOOTH MUSCLE CONTRACTION%GOBP%GO:0014824	9	Up	0.25685
POSITIVE REGULATION OF VACUOLE ORGANIZATION%GOBP%GO:0044090	12	Down	0.256975
DRUG METABOLIC PROCESS%GOBP%GO:0017144	289	Up	0.257101
RAC PROTEIN SIGNAL TRANSDUCTION%GOBP%GO:0016601	17	Down	0.257229
MITOCHONDRIAL RESPIRATORY CHAIN COMPLEX IV ASSEMBLY%GOBP%GO:0033617	15	Down	0.257285
REGULATION OF T CELL DIFFERENTIATION IN THYMUS%GOBP%GO:0033081	13	Down	0.257376
GLYCOLYTIC PROCESS%GOBP%GO:0006096	21	Up	0.257968
ATP GENERATION FROM ADP%GOBP%GO:0006757	21	Up	0.257968
RRNA TRANSPORT%GOBP%GO:0051029	6	Up	0.258012
LONG-CHAIN FATTY-ACYL-COA METABOLIC PROCESS%GOBP%GO:0035336	9	Down	0.2583
AV NODE CELL TO BUNDLE OF HIS CELL COMMUNICATION%GOBP%GO:0086067	7	Down	0.258461
PROTEIN PEPTIDYL-PROLYL ISOMERIZATION%GOBP%GO:0000413	17	Up	0.25878
OLIGODENDROCYTE CELL FATE SPECIFICATION%GOBP%GO:0021778	5	Up	0.258909
GLIAL CELL FATE SPECIFICATION%GOBP%GO:0021780	5	Up	0.258909
OLIGODENDROCYTE CELL FATE COMMITMENT%GOBP%GO:0021779	5	Up	0.258909
NEGATIVE REGULATION OF MUSCLE CONTRACTION%GOBP%GO:0045932	17	Up	0.259187
POSITIVE REGULATION OF BLOOD CIRCULATION%GOBP%GO:1903524	39	Up	0.259444
CYTOPLASMIC TRANSLATIONAL INITIATION%GOBP%GO:0002183	15	Up	0.259789
NEGATIVE REGULATION OF MICROTUBULE POLYMERIZATION OR DEPOLYMERIZATION%GOBP%GO:0031111	37	Up	0.259808
NEGATIVE REGULATION OF TELOMERASE ACTIVITY%GOBP%GO:0051974	9	Down	0.26006
WNT SIGNALING PATHWAY, PLANAR CELL POLARITY PATHWAY%GOBP%GO:0060071	15	Up	0.260117
REGULATION OF TOLL-LIKE RECEPTOR SIGNALING PATHWAY%GOBP%GO:0034121	26	Up	0.260632
POSITIVE REGULATION OF INTRACELLULAR PROTEIN TRANSPORT%GOBP%GO:0090316	104	Up	0.260825
GLYCOLYTIC PROCESS THROUGH FRUCTOSE-6-PHOSPHATE%GOBP%GO:0061615	10	Up	0.261278
NEGATIVE REGULATION OF CYCLIN-DEPENDENT PROTEIN KINASE ACTIVITY%GOBP%GO:1904030	16	Up	0.261285
POSITIVE REGULATION OF SODIUM ION TRANSMEMBRANE TRANSPORTER ACTIVITY%GOBP%GO:2000651	13	Down	0.261454
REGULATION OF CELL FATE COMMITMENT%GOBP%GO:0010453	12	Down	0.261607
REGULATION OF PROTEIN OLIGOMERIZATION%GOBP%GO:0032459	27	Up	0.262007
NEURON PROJECTION MAINTENANCE%GOBP%GO:1990535	9	Up	0.262297
HEAD MORPHOGENESIS%GOBP%GO:0060323	28	Up	0.262735
PREPULSE INHIBITION%GOBP%GO:0060134	13	Down	0.262782
CHROMOSOME ORGANIZATION%GOBP%GO:0051276	543	Down	0.262891
ORNITHINE METABOLIC PROCESS%GOBP%GO:0006591	6	Up	0.2629
ATRIAL SEPTUM DEVELOPMENT%GOBP%GO:0003283	12	Down	0.263074
DNA STRAND ELONGATION%GOBP%GO:0022616	11	Down	0.263105
CELLULAR RESPONSE TO TOXIC SUBSTANCE%GOBP%GO:0097237	70	Up	0.263441
ANAGEN%GOBP%GO:0042640	6	Up	0.263441
REGULATION OF MORPHOGENESIS OF A BRANCHING STRUCTURE%GOBP%GO:0060688	37	Up	0.263557
RAS PROTEIN SIGNAL TRANSDUCTION%GOBP%GO:0007265	160	Up	0.264417
COENZYME CATABOLIC PROCESS%GOBP%GO:0009109	8	Down	0.264485
PRIMITIVE HEMOPOIESIS%GOBP%GO:0060215	6	Up	0.264596
POSITIVE REGULATION OF TRANSCRIPTION FROM RNA POLYMERASE II PROMOTER IN RESPONSE TO STRESS%GOBP%GO:0036003	21	Down	0.26492
POSITIVE REGULATION OF SYNAPSE MATURATION%GOBP%GO:0090129	9	Up	0.264973
NEGATIVE REGULATION OF HISTONE METHYLATION%GOBP%GO:0031061	18	Up	0.265009
POSITIVE REGULATION OF NEUROTRANSMITTER TRANSPORT%GOBP%GO:0051590	33	Down	0.265157
ATP HYDROLYSIS COUPLED CATION TRANSMEMBRANE TRANSPORT%GOBP%GO:0099132	7	Up	0.26544
ATP HYDROLYSIS COUPLED TRANSMEMBRANE TRANSPORT%GOBP%GO:0090662	7	Up	0.26544
ATP HYDROLYSIS COUPLED ION TRANSMEMBRANE TRANSPORT%GOBP%GO:0099131	7	Up	0.26544
CALCIUM-DEPENDENT CELL-CELL ADHESION VIA PLASMA MEMBRANE CELL ADHESION MOLECULES%GOBP%GO:0016339	21	Down	0.265805
REGULATION OF CELL MIGRATION%GOBP%GO:0030334	540	Up	0.266177
NEGATIVE REGULATION OF ACTIN FILAMENT DEPOLYMERIZATION%GOBP%GO:0030835	21	Up	0.266328
POSITIVE REGULATION OF CARDIAC MUSCLE CELL PROLIFERATION%GOBP%GO:0060045	18	Down	0.266631
REGULATION OF OXIDATIVE STRESS-INDUCED NEURON INTRINSIC APOPTOTIC SIGNALING PATHWAY%GOBP%GO:1903376	8	Down	0.266729
REGULATION OF EPITHELIAL CELL PROLIFERATION%GOBP%GO:0050678	214	Down	0.266789
RETINAL GANGLION CELL AXON GUIDANCE%GOBP%GO:0031290	15	Up	0.266858
RESPONSE TO LIPOPROTEIN PARTICLE%GOBP%GO:0055094	13	Down	0.266887
REGULATION OF BLOOD VOLUME BY RENIN-ANGIOTENSIN%GOBP%GO:0002016	6	Up	0.267003
NEGATIVE REGULATION OF CARDIAC MUSCLE ADAPTATION%GOBP%GO:0010616	7	Down	0.267115
NEGATIVE REGULATION OF INTERLEUKIN-8 PRODUCTION%GOBP%GO:0032717	6	Up	0.267441
CERAMIDE BIOSYNTHETIC PROCESS%GOBP%GO:0046513	31	Up	0.267649
GANGLIOSIDE BIOSYNTHETIC PROCESS%GOBP%GO:0001574	7	Up	0.267714
MELANOSOME LOCALIZATION%GOBP%GO:0032400	13	Down	0.267732
NODAL SIGNALING PATHWAY%GOBP%GO:0038092	7	Down	0.267805
POSITIVE REGULATION BY HOST OF VIRAL TRANSCRIPTION%GOBP%GO:0043923	13	Down	0.267817
MOTILE CILIUM ASSEMBLY%GOBP%GO:0044458	13	Down	0.267832
REGULATION OF SKELETAL MUSCLE CELL DIFFERENTIATION%GOBP%GO:2001014	12	Up	0.267937
REGULATION OF OSSIFICATION%GOBP%GO:0030278	131	Down	0.267993
CELLULAR RESPONSE TO LEUCINE STARVATION%GOBP%GO:1990253	10	Down	0.268007
RESPONSE TO ESTROGEN%GOBP%GO:0043627	31	Up	0.26816
PATTERN SPECIFICATION PROCESS%GOBP%GO:0007389	229	Down	0.268381
NEGATIVE REGULATION OF CAMP-DEPENDENT PROTEIN KINASE ACTIVITY%GOBP%GO:2000480	8	Up	0.268489
REGULATION OF PROTON TRANSPORT%GOBP%GO:0010155	10	Up	0.268536
TRANSCRIPTION-DEPENDENT TETHERING OF RNA POLYMERASE II GENE DNA AT NUCLEAR PERIPHERY%GOBP%GO:0000972	6	Up	0.268587
ACTIN FILAMENT SEVERING%GOBP%GO:0051014	5	Up	0.268655
CELL MIGRATION IN HINDBRAIN%GOBP%GO:0021535	16	Down	0.26879
POSITIVE REGULATION OF MAMMARY GLAND EPITHELIAL CELL PROLIFERATION%GOBP%GO:0033601	7	Down	0.268825
RIBOSOMAL SMALL SUBUNIT EXPORT FROM NUCLEUS%GOBP%GO:0000056	6	Down	0.268918
REGULATION OF MUCUS SECRETION%GOBP%GO:0070255	7	Up	0.269052
PROTEIN O-LINKED GLYCOSYLATION%GOBP%GO:0006493	38	Up	0.269168
POSITIVE REGULATION OF EXOCYTOSIS%GOBP%GO:0045921	64	Up	0.269217
RESPONSE TO RETINOIC ACID%GOBP%GO:0032526	51	Up	0.269383
MEIOTIC CHROMOSOME SEGREGATION%GOBP%GO:0045132	35	Down	0.269402
PROTEIN ACTIVATION CASCADE%GOBP%GO:0072376	9	Down	0.269425
POSITIVE REGULATION OF CENTROSOME CYCLE%GOBP%GO:0046607	10	Down	0.269583
ANOIKIS%GOBP%GO:0043276	6	Up	0.269732
NEGATIVE REGULATION OF HISTONE ACETYLATION%GOBP%GO:0035067	13	Up	0.269847
NUCLEAR-TRANSCRIBED MRNA CATABOLIC PROCESS, EXONUCLEOLYTIC, 3'-5'%GOBP%GO:0034427	8	Up	0.269922
ESTABLISHMENT OF PROTEIN LOCALIZATION TO MEMBRANE%GOBP%GO:0090150	126	Down	0.270094
REGULATION OF REACTIVE OXYGEN SPECIES BIOSYNTHETIC PROCESS%GOBP%GO:1903426	59	Up	0.270141
REGULATION OF HEAT GENERATION%GOBP%GO:0031650	6	Down	0.270149
REGULATION OF MITOTIC SPINDLE CHECKPOINT%GOBP%GO:1903504	8	Up	0.270231
REGULATION OF MITOTIC CELL CYCLE SPINDLE ASSEMBLY CHECKPOINT%GOBP%GO:0090266	8	Up	0.270231
SPLICEOSOMAL COMPLEX ASSEMBLY%GOBP%GO:0000245	38	Down	0.27036
REGULATION OF CARDIAC MUSCLE HYPERTROPHY IN RESPONSE TO STRESS%GOBP%GO:1903242	8	Down	0.27053
NEGATIVE REGULATION OF CELL GROWTH%GOBP%GO:0030308	141	Up	0.270552
ENDOSOME TRANSPORT VIA MULTIVESICULAR BODY SORTING PATHWAY%GOBP%GO:0032509	18	Down	0.270933
TRANS-SYNAPTIC SIGNALING BY TRANS-SYNAPTIC COMPLEX%GOBP%GO:0099545	9	Down	0.270942
SOMATIC DIVERSIFICATION OF IMMUNOGLOBULINS%GOBP%GO:0016445	21	Down	0.271058
PHOTORECEPTOR CELL OUTER SEGMENT ORGANIZATION%GOBP%GO:0035845	7	Down	0.271228
OLIGOPEPTIDE TRANSPORT%GOBP%GO:0006857	6	Down	0.271989
HYALURONAN METABOLIC PROCESS%GOBP%GO:0030212	7	Up	0.272065
FATTY ACID BETA-OXIDATION%GOBP%GO:0006635	39	Up	0.27235
WALKING BEHAVIOR%GOBP%GO:0090659	43	Down	0.272826
ADULT WALKING BEHAVIOR%GOBP%GO:0007628	43	Down	0.272826
POSITIVE REGULATION OF RESPONSE TO DRUG%GOBP%GO:2001025	27	Down	0.27285
REGULATION OF AUTOPHAGY OF MITOCHONDRION%GOBP%GO:1903146	31	Up	0.273251
POSITIVE REGULATION OF CARDIAC EPITHELIAL TO MESENCHYMAL TRANSITION%GOBP%GO:0062043	7	Up	0.273287
REGULATION OF CYTOKINE PRODUCTION INVOLVED IN INFLAMMATORY RESPONSE%GOBP%GO:1900015	16	Up	0.273319
MITOCHONDRION MORPHOGENESIS%GOBP%GO:0070584	23	Up	0.273426
POSITIVE REGULATION BY HOST OF VIRAL RELEASE FROM HOST CELL%GOBP%GO:0044791	6	Up	0.273623
MODULATION BY HOST OF VIRAL RELEASE FROM HOST CELL%GOBP%GO:0044789	6	Up	0.273623
CELLULAR RESPONSE TO FOLLICLE-STIMULATING HORMONE STIMULUS%GOBP%GO:0071372	7	Up	0.273942
LIPID STORAGE%GOBP%GO:0019915	19	Down	0.274135
MITOCHONDRIAL PROTEIN PROCESSING%GOBP%GO:0034982	11	Up	0.274336
NEGATIVE REGULATION OF BLOOD VESSEL ENDOTHELIAL CELL MIGRATION%GOBP%GO:0043537	17	Up	0.274408
PRESYNAPSE ASSEMBLY%GOBP%GO:0099054	16	Down	0.27445
REGULATION OF ISOTYPE SWITCHING%GOBP%GO:0045191	16	Up	0.27446
PEPTIDYL-THREONINE MODIFICATION%GOBP%GO:0018210	65	Up	0.274543
RESPONSE TO INTERLEUKIN-4%GOBP%GO:0070670	18	Up	0.274702
PROLINE TRANSPORT%GOBP%GO:0015824	7	Up	0.274787
SECOND-MESSENGER-MEDIATED SIGNALING%GOBP%GO:0019932	137	Down	0.2749
POSITIVE REGULATION OF POTASSIUM ION TRANSMEMBRANE TRANSPORT%GOBP%GO:1901381	30	Down	0.27492
NEGATIVE REGULATION OF ORGANELLE ORGANIZATION%GOBP%GO:0010639	273	Up	0.275036
RESPONSE TO UV%GOBP%GO:0009411	105	Up	0.275379
REGULATION OF MAINTENANCE OF MITOTIC SISTER CHROMATID COHESION%GOBP%GO:0034182	6	Up	0.275502
REGULATION OF MAINTENANCE OF SISTER CHROMATID COHESION%GOBP%GO:0034091	6	Up	0.275502
GENERATION OF PRECURSOR METABOLITES AND ENERGY%GOBP%GO:0006091	174	Up	0.275608
RESPONSE TO UNFOLDED PROTEIN%GOBP%GO:0006986	52	Down	0.275796
CHONDROCYTE DEVELOPMENT%GOBP%GO:0002063	22	Down	0.275861
REGULATION OF LONG-TERM SYNAPTIC DEPRESSION%GOBP%GO:1900452	14	Down	0.275911
EPITHELIAL CELL DIFFERENTIATION INVOLVED IN KIDNEY DEVELOPMENT%GOBP%GO:0035850	15	Up	0.276189
NEGATIVE REGULATION OF HEART GROWTH%GOBP%GO:0061117	21	Down	0.276194
NEGATIVE REGULATION OF CARDIAC MUSCLE TISSUE GROWTH%GOBP%GO:0055022	21	Down	0.276194
POSITIVE REGULATION OF LYMPHOCYTE CHEMOTAXIS%GOBP%GO:0140131	6	Up	0.27622
PROTEIN MATURATION BY IRON-SULFUR CLUSTER TRANSFER%GOBP%GO:0097428	9	Up	0.276242
MAGNESIUM ION TRANSPORT%GOBP%GO:0015693	13	Down	0.276801
POSITIVE REGULATION OF PROTEIN ACETYLATION%GOBP%GO:1901985	32	Down	0.276935
NEGATIVE REGULATION OF CHROMATIN BINDING%GOBP%GO:0035562	6	Up	0.277015
ACYL-COA BIOSYNTHETIC PROCESS%GOBP%GO:0071616	17	Up	0.277295
THIOESTER BIOSYNTHETIC PROCESS%GOBP%GO:0035384	17	Up	0.277295
POSITIVE REGULATION OF INTERLEUKIN-1 BETA PRODUCTION%GOBP%GO:0032731	12	Up	0.277298
NEGATIVE REGULATION OF SCHWANN CELL PROLIFERATION%GOBP%GO:0010626	5	Up	0.277301
MEGAKARYOCYTE DIFFERENTIATION%GOBP%GO:0030219	17	Down	0.27777
NEGATIVE REGULATION OF SODIUM ION TRANSPORT%GOBP%GO:0010766	16	Down	0.277868
PROTEIN-CONTAINING COMPLEX DISASSEMBLY%GOBP%GO:0032984	87	Up	0.278087
RAB PROTEIN SIGNAL TRANSDUCTION%GOBP%GO:0032482	48	Up	0.278096
CELLULAR RESPONSE TO HEXOSE STIMULUS%GOBP%GO:0071331	35	Down	0.2781
PENTOSE METABOLIC PROCESS%GOBP%GO:0019321	8	Down	0.278221
NEGATIVE REGULATION OF AMINO ACID TRANSPORT%GOBP%GO:0051956	13	Down	0.278324
SULFUR AMINO ACID CATABOLIC PROCESS%GOBP%GO:0000098	6	Up	0.278501
CALCIUM ION-REGULATED EXOCYTOSIS OF NEUROTRANSMITTER%GOBP%GO:0048791	15	Down	0.278785
SOMATIC STEM CELL DIVISION%GOBP%GO:0048103	18	Up	0.278794
INACTIVATION OF MAPK ACTIVITY%GOBP%GO:0000188	12	Down	0.279223
MAMMARY GLAND FORMATION%GOBP%GO:0060592	7	Down	0.279226
CALCINEURIN-MEDIATED SIGNALING%GOBP%GO:0097720	11	Down	0.279254
CALCINEURIN-NFAT SIGNALING CASCADE%GOBP%GO:0033173	11	Down	0.279254
REGULATION OF MITOTIC CELL CYCLE, EMBRYONIC%GOBP%GO:0009794	5	Down	0.279298
REGULATION OF TRANSMEMBRANE TRANSPORT%GOBP%GO:0034762	309	Up	0.27941
CELLULAR AMINO ACID METABOLIC PROCESS%GOBP%GO:0006520	163	Down	0.279423
NEGATIVE REGULATION OF GUANYL-NUCLEOTIDE EXCHANGE FACTOR ACTIVITY%GOBP%GO:1905098	5	Up	0.279521
POSITIVE REGULATION OF AUTOPHAGOSOME ASSEMBLY%GOBP%GO:2000786	11	Down	0.279524
EPITHELIAL CELL MATURATION%GOBP%GO:0002070	7	Down	0.279782
NEGATIVE REGULATION OF HISTONE MODIFICATION%GOBP%GO:0031057	32	Up	0.279819
INNATE IMMUNE RESPONSE%GOBP%GO:0045087	106	Up	0.280005
REGULATION OF RELAXATION OF CARDIAC MUSCLE%GOBP%GO:1901897	6	Down	0.280448
NEGATIVE REGULATION OF TRANSCRIPTION BY COMPETITIVE PROMOTER BINDING%GOBP%GO:0010944	7	Up	0.280898
POSITIVE REGULATION OF SMOOTH MUSCLE CELL PROLIFERATION%GOBP%GO:0048661	66	Down	0.281123
REGULATION OF PROTEIN LOCALIZATION TO SYNAPSE%GOBP%GO:1902473	23	Down	0.281175
CHONDROCYTE DIFFERENTIATION INVOLVED IN ENDOCHONDRAL BONE MORPHOGENESIS%GOBP%GO:0003413	16	Down	0.281741
RESPONSE TO CAMP%GOBP%GO:0051591	39	Up	0.282005
POSITIVE REGULATION OF EXTRINSIC APOPTOTIC SIGNALING PATHWAY IN ABSENCE OF LIGAND%GOBP%GO:2001241	12	Up	0.28205
PORE COMPLEX ASSEMBLY%GOBP%GO:0046931	12	Up	0.282104
NUCLEOSOME ASSEMBLY%GOBP%GO:0006334	31	Down	0.282182
NEGATIVE REGULATION OF EXCITATORY POSTSYNAPTIC POTENTIAL%GOBP%GO:0090394	9	Down	0.282712
POSITIVE REGULATION OF CD4-POSITIVE, ALPHA-BETA T CELL DIFFERENTIATION%GOBP%GO:0043372	7	Down	0.282811
POSITIVE REGULATION OF PURINE NUCLEOTIDE METABOLIC PROCESS%GOBP%GO:1900544	22	Down	0.28282
POSITIVE REGULATION OF NUCLEOTIDE METABOLIC PROCESS%GOBP%GO:0045981	22	Down	0.28282
DETECTION OF STIMULUS INVOLVED IN SENSORY PERCEPTION%GOBP%GO:0050906	39	Up	0.282976
RESPONSE TO LEAD ION%GOBP%GO:0010288	8	Down	0.28302
HAIR CELL DIFFERENTIATION%GOBP%GO:0035315	26	Down	0.283451
RESPONSE TO LIGHT STIMULUS%GOBP%GO:0009416	203	Up	0.283491
REGULATION OF CARDIAC MUSCLE CELL DIFFERENTIATION%GOBP%GO:2000725	31	Up	0.283765
MEIOTIC CELL CYCLE PROCESS%GOBP%GO:1903046	69	Down	0.283847
GLOMERULAR VISCERAL EPITHELIAL CELL DIFFERENTIATION%GOBP%GO:0072112	10	Up	0.283974
GLOMERULAR EPITHELIAL CELL DIFFERENTIATION%GOBP%GO:0072311	10	Up	0.283974
RENAL FILTRATION CELL DIFFERENTIATION%GOBP%GO:0061318	10	Up	0.283974
ANTIMICROBIAL HUMORAL IMMUNE RESPONSE MEDIATED BY ANTIMICROBIAL PEPTIDE%GOBP%GO:0061844	10	Down	0.283992
RUFFLE ORGANIZATION%GOBP%GO:0031529	20	Down	0.284202
SUBSTRATE-DEPENDENT CELL MIGRATION, CELL EXTENSION%GOBP%GO:0006930	8	Down	0.284282
GROWTH PLATE CARTILAGE CHONDROCYTE DIFFERENTIATION%GOBP%GO:0003418	12	Down	0.284298
REGULATION OF CELL MOTILITY%GOBP%GO:2000145	565	Up	0.28459
REGULATION OF MICROTUBULE POLYMERIZATION OR DEPOLYMERIZATION%GOBP%GO:0031110	64	Up	0.284857
REGULATION OF INTERLEUKIN-6 PRODUCTION%GOBP%GO:0032675	47	Down	0.285318
POSITIVE REGULATION OF INNATE IMMUNE RESPONSE%GOBP%GO:0045089	66	Down	0.285506
ESTABLISHMENT OF EPITHELIAL CELL POLARITY%GOBP%GO:0090162	23	Down	0.285653
RNA SECONDARY STRUCTURE UNWINDING%GOBP%GO:0010501	8	Up	0.285751
NEGATIVE REGULATION OF AUTOPHAGOSOME ASSEMBLY%GOBP%GO:1902902	12	Up	0.285994
POSITIVE REGULATION OF CD4-POSITIVE, ALPHA-BETA T CELL ACTIVATION%GOBP%GO:2000516	9	Down	0.286008
POSITIVE REGULATION OF EPIDERMAL GROWTH FACTOR-ACTIVATED RECEPTOR ACTIVITY%GOBP%GO:0045741	7	Up	0.28623
RETROGRADE NEURONAL DENSE CORE VESICLE TRANSPORT%GOBP%GO:1990049	5	Up	0.28655
REGULATION OF MITOCHONDRIAL TRANSLATION%GOBP%GO:0070129	24	Down	0.286647
KIDNEY VASCULATURE DEVELOPMENT%GOBP%GO:0061440	10	Up	0.286809
RENAL SYSTEM VASCULATURE DEVELOPMENT%GOBP%GO:0061437	10	Up	0.286809
VITAMIN METABOLIC PROCESS%GOBP%GO:0006766	25	Down	0.287038
ALPHA-AMINO ACID CATABOLIC PROCESS%GOBP%GO:1901606	42	Down	0.287141
REGULATION OF GLUCOSE IMPORT%GOBP%GO:0046324	54	Up	0.287161
POSITIVE REGULATION OF STRESS FIBER ASSEMBLY%GOBP%GO:0051496	43	Up	0.287212
PHOSPHATIDYLINOSITOL DEPHOSPHORYLATION%GOBP%GO:0046856	17	Down	0.287274
PROTEIN SUMOYLATION%GOBP%GO:0016925	14	Down	0.287313
REGULATION OF VESICLE TARGETING, TO, FROM OR WITHIN GOLGI%GOBP%GO:0048209	6	Up	0.287465
COPII-COATED VESICLE BUDDING%GOBP%GO:0090114	18	Up	0.287764
PEPTIDYL-SERINE MODIFICATION%GOBP%GO:0018209	139	Up	0.288117
REGULATION OF HORMONE BIOSYNTHETIC PROCESS%GOBP%GO:0046885	21	Up	0.288122
RESPONSE TO CALCIUM ION%GOBP%GO:0051592	93	Down	0.288183
REGULATION OF SECONDARY HEART FIELD CARDIOBLAST PROLIFERATION%GOBP%GO:0003266	5	Down	0.288497
POLYSACCHARIDE METABOLIC PROCESS%GOBP%GO:0005976	36	Down	0.288594
CELLULAR POLYSACCHARIDE METABOLIC PROCESS%GOBP%GO:0044264	36	Down	0.288594
RIBONUCLEOSIDE DIPHOSPHATE CATABOLIC PROCESS%GOBP%GO:0009191	8	Down	0.288642
HEXOSE METABOLIC PROCESS%GOBP%GO:0019318	74	Up	0.288866
GENITALIA DEVELOPMENT%GOBP%GO:0048806	26	Up	0.288897
REGULATION OF METAPHASE/ANAPHASE TRANSITION OF CELL CYCLE%GOBP%GO:1902099	30	Up	0.289473
REGULATION OF MITOTIC METAPHASE/ANAPHASE TRANSITION%GOBP%GO:0030071	30	Up	0.289473
POSITIVE REGULATION OF DNA-TEMPLATED TRANSCRIPTION, ELONGATION%GOBP%GO:0032786	25	Down	0.289555
CELL PROJECTION ASSEMBLY%GOBP%GO:0030031	249	Down	0.29008
POLARIZED EPITHELIAL CELL DIFFERENTIATION%GOBP%GO:0030859	9	Up	0.290168
POSITIVE REGULATION OF DOUBLE-STRAND BREAK REPAIR%GOBP%GO:2000781	8	Up	0.290357
GLANDULAR EPITHELIAL CELL DIFFERENTIATION%GOBP%GO:0002067	23	Up	0.290481
REGULATION OF CHROMOSOME SEGREGATION%GOBP%GO:0051983	59	Up	0.29062
MUSCLE FILAMENT SLIDING%GOBP%GO:0030049	5	Up	0.290969
SYNAPTIC TRANSMISSION, CHOLINERGIC%GOBP%GO:0007271	8	Down	0.290977
REGULATION OF CELL-SUBSTRATE JUNCTION ASSEMBLY%GOBP%GO:0090109	50	Up	0.290999
REGULATION OF FOCAL ADHESION ASSEMBLY%GOBP%GO:0051893	50	Up	0.290999
NEURAL PLATE DEVELOPMENT%GOBP%GO:0001840	8	Down	0.291333
POSITIVE REGULATION OF ACTIN FILAMENT POLYMERIZATION%GOBP%GO:0030838	55	Up	0.291394
APOPTOTIC DNA FRAGMENTATION%GOBP%GO:0006309	5	Up	0.291977
METHYLATION%GOBP%GO:0032259	151	Up	0.291981
RESPONSE TO EPIDERMAL GROWTH FACTOR%GOBP%GO:0070849	33	Down	0.292088
REGULATION OF PROTEIN TARGETING%GOBP%GO:1903533	42	Up	0.292089
EMBRYONIC MORPHOGENESIS%GOBP%GO:0048598	332	Down	0.292541
RENAL VESICLE MORPHOGENESIS%GOBP%GO:0072077	5	Up	0.292661
RENAL VESICLE FORMATION%GOBP%GO:0072033	5	Up	0.292661
NEUROTRANSMITTER RECEPTOR TRANSPORT TO PLASMA MEMBRANE%GOBP%GO:0098877	21	Down	0.292801
PLASMA MEMBRANE BOUNDED CELL PROJECTION ASSEMBLY%GOBP%GO:0120031	239	Down	0.292936
REGULATION OF CHROMATIN ASSEMBLY OR DISASSEMBLY%GOBP%GO:0001672	7	Down	0.293266
LENS FIBER CELL DEVELOPMENT%GOBP%GO:0070307	9	Up	0.293274
NEGATIVE REGULATION OF TUMOR NECROSIS FACTOR SUPERFAMILY CYTOKINE PRODUCTION%GOBP%GO:1903556	19	Up	0.293289
NEGATIVE REGULATION OF TUMOR NECROSIS FACTOR PRODUCTION%GOBP%GO:0032720	19	Up	0.293289
ENGULFMENT OF APOPTOTIC CELL%GOBP%GO:0043652	7	Up	0.29357
STEROL TRANSPORT%GOBP%GO:0015918	24	Down	0.293809
CHOLESTEROL TRANSPORT%GOBP%GO:0030301	24	Down	0.293809
EMBRYONIC ORGAN DEVELOPMENT%GOBP%GO:0048568	254	Down	0.294154
REGULATION OF WATER LOSS VIA SKIN%GOBP%GO:0033561	8	Up	0.294156
POSITIVE REGULATION OF SMOOTH MUSCLE CELL APOPTOTIC PROCESS%GOBP%GO:0034393	10	Up	0.294601
ACTIVATION OF MAPKK ACTIVITY%GOBP%GO:0000186	26	Down	0.29484
POSITIVE REGULATION OF INSULIN RECEPTOR SIGNALING PATHWAY%GOBP%GO:0046628	9	Up	0.295018
POSITIVE REGULATION OF ATP BIOSYNTHETIC PROCESS%GOBP%GO:2001171	17	Down	0.295073
REGULATION OF METALLOPEPTIDASE ACTIVITY%GOBP%GO:1905048	11	Up	0.295075
NEUROMUSCULAR PROCESS CONTROLLING POSTURE%GOBP%GO:0050884	12	Up	0.295146
KERATINOCYTE PROLIFERATION%GOBP%GO:0043616	5	Down	0.295326
DICARBOXYLIC ACID CATABOLIC PROCESS%GOBP%GO:0043649	8	Down	0.295341
METAPHASE PLATE CONGRESSION%GOBP%GO:0051310	30	Down	0.295547
FEMALE GENITALIA DEVELOPMENT%GOBP%GO:0030540	12	Up	0.295794
REGULATION OF PHOSPHOLIPASE ACTIVITY%GOBP%GO:0010517	33	Down	0.295933
POSITIVE REGULATION OF TRANSCRIPTION BY RNA POLYMERASE III%GOBP%GO:0045945	9	Down	0.296154
CEREBRAL CORTEX REGIONALIZATION%GOBP%GO:0021796	7	Up	0.29625
POSITIVE REGULATION OF CALCIUM ION-DEPENDENT EXOCYTOSIS%GOBP%GO:0045956	23	Up	0.296495
IMMUNOGLOBULIN PRODUCTION INVOLVED IN IMMUNOGLOBULIN MEDIATED IMMUNE RESPONSE%GOBP%GO:0002381	14	Down	0.296656
SOMITE DEVELOPMENT%GOBP%GO:0061053	44	Down	0.296869
T CELL ACTIVATION INVOLVED IN IMMUNE RESPONSE%GOBP%GO:0002286	20	Down	0.297111
POSITIVE REGULATION OF PROTEIN LOCALIZATION TO CELL PERIPHERY%GOBP%GO:1904377	50	Down	0.297206
CRANIAL SKELETAL SYSTEM DEVELOPMENT%GOBP%GO:1904888	33	Down	0.297247
SENSORY PERCEPTION OF TEMPERATURE STIMULUS%GOBP%GO:0050951	14	Up	0.29761
SMOOTH MUSCLE CELL MIGRATION%GOBP%GO:0014909	7	Up	0.298431
POSITIVE REGULATION OF MACROPHAGE ACTIVATION%GOBP%GO:0043032	8	Up	0.298777
HISTONE H4 ACETYLATION%GOBP%GO:0043967	43	Down	0.298971
NEGATIVE REGULATION OF COLD-INDUCED THERMOGENESIS%GOBP%GO:0120163	32	Up	0.299412
POSITIVE REGULATION OF CELL GROWTH INVOLVED IN CARDIAC MUSCLE CELL DEVELOPMENT%GOBP%GO:0061051	12	Up	0.299635
NEGATIVE REGULATION OF MYOTUBE DIFFERENTIATION%GOBP%GO:0010832	9	Down	0.29971
MITOCHONDRIAL OUTER MEMBRANE PERMEABILIZATION%GOBP%GO:0097345	7	Up	0.29972
NEGATIVE REGULATION OF EXECUTION PHASE OF APOPTOSIS%GOBP%GO:1900118	7	Up	0.299992
MYELOID DENDRITIC CELL ACTIVATION%GOBP%GO:0001773	10	Down	0.300026
SNRNA TRANSCRIPTION%GOBP%GO:0009301	8	Down	0.300202
REGULATION OF TRANSFORMING GROWTH FACTOR BETA RECEPTOR SIGNALING PATHWAY%GOBP%GO:0017015	66	Up	0.300257
NEGATIVE REGULATION OF LIPID CATABOLIC PROCESS%GOBP%GO:0050995	10	Up	0.300259
RNA TRANSPORT%GOBP%GO:0050658	80	Down	0.30078
NUCLEIC ACID TRANSPORT%GOBP%GO:0050657	80	Down	0.30078
PROTEIN OXIDATION%GOBP%GO:0018158	6	Up	0.300904
METHYLATION-DEPENDENT CHROMATIN SILENCING%GOBP%GO:0006346	6	Down	0.300979
CHROMATIN REMODELING%GOBP%GO:0006338	85	Down	0.301007
NEGATIVE REGULATION OF T CELL ACTIVATION%GOBP%GO:0050868	48	Down	0.3012
POSITIVE REGULATION OF VIRAL TRANSCRIPTION%GOBP%GO:0050434	16	Down	0.301283
REGULATION OF CHROMOSOME SEPARATION%GOBP%GO:1905818	37	Up	0.301732
POSITIVE REGULATION OF ENDOPLASMIC RETICULUM UNFOLDED PROTEIN RESPONSE%GOBP%GO:1900103	8	Down	0.301806
BEHAVIORAL FEAR RESPONSE%GOBP%GO:0001662	35	Up	0.301926
FEMALE MATING BEHAVIOR%GOBP%GO:0060180	9	Up	0.302445
REGULATION OF CYSTEINE-TYPE ENDOPEPTIDASE ACTIVITY INVOLVED IN APOPTOTIC SIGNALING PATHWAY%GOBP%GO:2001267	11	Down	0.302675
T CELL CYTOKINE PRODUCTION%GOBP%GO:0002369	5	Down	0.302773
REGULATION OF PROTEIN LOCALIZATION TO NUCLEOLUS%GOBP%GO:1904749	7	Down	0.30283
HISTONE DEUBIQUITINATION%GOBP%GO:0016578	20	Down	0.302866
REGULATION OF RHO PROTEIN SIGNAL TRANSDUCTION%GOBP%GO:0035023	40	Up	0.303105
PROTEIN PROCESSING INVOLVED IN PROTEIN TARGETING TO MITOCHONDRION%GOBP%GO:0006627	6	Up	0.303601
MONONUCLEAR CELL DIFFERENTIATION%GOBP%GO:1903131	9	Down	0.303611
MONOCYTE DIFFERENTIATION%GOBP%GO:0030224	9	Down	0.303611
REGULATION OF BILE ACID METABOLIC PROCESS%GOBP%GO:1904251	6	Up	0.303648
FOREBRAIN REGIONALIZATION%GOBP%GO:0021871	16	Up	0.304021
CELLULAR COMPONENT DISASSEMBLY%GOBP%GO:0022411	148	Up	0.304182
ENDOCRINE PROCESS%GOBP%GO:0050886	23	Up	0.304396
AUDITORY RECEPTOR CELL MORPHOGENESIS%GOBP%GO:0002093	11	Down	0.304478
POSITIVE REGULATION OF G2/M TRANSITION OF MITOTIC CELL CYCLE%GOBP%GO:0010971	18	Up	0.304689
MRNA CLEAVAGE INVOLVED IN MRNA PROCESSING%GOBP%GO:0098787	11	Down	0.304738
PRE-MRNA CLEAVAGE REQUIRED FOR POLYADENYLATION%GOBP%GO:0098789	11	Down	0.304738
ENDOTHELIAL CELL CHEMOTAXIS%GOBP%GO:0035767	9	Up	0.304746
METANEPHRIC NEPHRON DEVELOPMENT%GOBP%GO:0072210	14	Up	0.304894
MULTICELLULAR ORGANISMAL WATER HOMEOSTASIS%GOBP%GO:0050891	12	Up	0.305262
PRIMARY MIRNA PROCESSING%GOBP%GO:0031053	7	Up	0.305534
LOCOMOTORY BEHAVIOR%GOBP%GO:0007626	183	Down	0.305683
JAK-STAT CASCADE%GOBP%GO:0007259	14	Up	0.305808
STAT CASCADE%GOBP%GO:0097696	14	Up	0.305808
PLASMA MEMBRANE TO ENDOSOME TRANSPORT%GOBP%GO:0048227	7	Up	0.305852
REGULATION OF ACUTE INFLAMMATORY RESPONSE%GOBP%GO:0002673	23	Up	0.305906
REGULATION OF GLIAL CELL DIFFERENTIATION%GOBP%GO:0045685	61	Up	0.306163
MEIOSIS I%GOBP%GO:0007127	39	Down	0.306288
POSITIVE REGULATION OF G PROTEIN-COUPLED RECEPTOR SIGNALING PATHWAY%GOBP%GO:0045745	22	Up	0.30635
MEIOTIC CHROMOSOME SEPARATION%GOBP%GO:0051307	10	Down	0.306357
DRUG CATABOLIC PROCESS%GOBP%GO:0042737	51	Up	0.306413
REGULATION OF LYSOSOMAL PROTEIN CATABOLIC PROCESS%GOBP%GO:1905165	6	Down	0.306557
POSITIVE REGULATION OF NUCLEAR-TRANSCRIBED MRNA POLY(A) TAIL SHORTENING%GOBP%GO:0060213	11	Up	0.306717
REGULATION OF NUCLEAR-TRANSCRIBED MRNA POLY(A) TAIL SHORTENING%GOBP%GO:0060211	11	Up	0.306717
GOLGI TO PLASMA MEMBRANE TRANSPORT%GOBP%GO:0006893	43	Down	0.306796
POSITIVE REGULATION OF PHOSPHOLIPID BIOSYNTHETIC PROCESS%GOBP%GO:0071073	6	Down	0.306994
TRNA METHYLATION%GOBP%GO:0030488	23	Up	0.307049
ECTODERM DEVELOPMENT%GOBP%GO:0007398	8	Up	0.307349
DETECTION OF TEMPERATURE STIMULUS%GOBP%GO:0016048	12	Up	0.307373
EXTRACELLULAR MATRIX ORGANIZATION%GOBP%GO:0030198	94	Up	0.307436
METALLO-SULFUR CLUSTER ASSEMBLY%GOBP%GO:0031163	18	Up	0.30752
IRON-SULFUR CLUSTER ASSEMBLY%GOBP%GO:0016226	18	Up	0.30752
REGULATION OF EPITHELIAL TO MESENCHYMAL TRANSITION INVOLVED IN ENDOCARDIAL CUSHION FORMATION%GOBP%GO:1905005	7	Up	0.307652
HISTONE H2A ACETYLATION%GOBP%GO:0043968	16	Down	0.307712
RNA PHOSPHODIESTER BOND HYDROLYSIS, EXONUCLEOLYTIC%GOBP%GO:0090503	11	Up	0.307726
ANATOMICAL STRUCTURE MATURATION%GOBP%GO:0071695	86	Up	0.308089
RESPONSE TO ALCOHOL%GOBP%GO:0097305	85	Up	0.308108
NEGATIVE REGULATION OF GTPASE ACTIVITY%GOBP%GO:0034260	25	Up	0.30818
CLATHRIN COAT DISASSEMBLY%GOBP%GO:0072318	7	Down	0.308424
MAINTENANCE OF SYNAPSE STRUCTURE%GOBP%GO:0099558	10	Up	0.308689
LUNG SECRETORY CELL DIFFERENTIATION%GOBP%GO:0061140	9	Up	0.308775
REGULATION OF B CELL ACTIVATION%GOBP%GO:0050864	60	Up	0.308806
NEGATIVE REGULATION OF CATION TRANSMEMBRANE TRANSPORT%GOBP%GO:1904063	50	Up	0.308863
SKELETAL MUSCLE TISSUE DEVELOPMENT%GOBP%GO:0007519	73	Up	0.309279
ARACHIDONIC ACID METABOLIC PROCESS%GOBP%GO:0019369	11	Down	0.309442
NEGATIVE REGULATION OF CELLULAR CARBOHYDRATE METABOLIC PROCESS%GOBP%GO:0010677	19	Down	0.309543
POSITIVE REGULATION OF TYPE I INTERFERON PRODUCTION%GOBP%GO:0032481	24	Down	0.309722
RIBOSOMAL LARGE SUBUNIT ASSEMBLY%GOBP%GO:0000027	28	Up	0.309811
POSITIVE REGULATION OF MUSCLE CONTRACTION%GOBP%GO:0045933	21	Up	0.310174
MULTICELLULAR ORGANISM GROWTH%GOBP%GO:0035264	85	Down	0.310478
NEGATIVE REGULATION OF ANION TRANSPORT%GOBP%GO:1903792	23	Down	0.310655
REGULATION OF PROTEIN COMPLEX ASSEMBLY%GOBP%GO:0043254	305	Up	0.311179
T CELL DIFFERENTIATION INVOLVED IN IMMUNE RESPONSE%GOBP%GO:0002292	13	Down	0.311291
NUCLEUS LOCALIZATION%GOBP%GO:0051647	27	Up	0.311419
HETEROCHROMATIN ORGANIZATION%GOBP%GO:0070828	10	Down	0.311435
NEGATIVE REGULATION OF PROTEIN COMPLEX DISASSEMBLY%GOBP%GO:0043242	49	Up	0.311463
NOTCH SIGNALING PATHWAY%GOBP%GO:0007219	57	Down	0.311574
MACROMOLECULE METHYLATION%GOBP%GO:0043414	146	Up	0.311613
POSITIVE REGULATION OF BMP SIGNALING PATHWAY%GOBP%GO:0030513	23	Down	0.311615
REGULATION OF CALCIUM ION TRANSMEMBRANE TRANSPORTER ACTIVITY%GOBP%GO:1901019	49	Up	0.311892
ECTODERMAL PLACODE DEVELOPMENT%GOBP%GO:0071696	13	Down	0.311982
REGULATION OF SMOOTH MUSCLE CONTRACTION%GOBP%GO:0006940	29	Up	0.312118
POSITIVE REGULATION OF STEROID METABOLIC PROCESS%GOBP%GO:0045940	17	Up	0.312192
NEGATIVE REGULATION OF PROTEIN BINDING%GOBP%GO:0032091	68	Up	0.312198
CHROMATIN ASSEMBLY OR DISASSEMBLY%GOBP%GO:0006333	64	Down	0.312392
DNA CATABOLIC PROCESS, ENDONUCLEOLYTIC%GOBP%GO:0000737	8	Up	0.312402
PROTEIN HEXAMERIZATION%GOBP%GO:0034214	8	Up	0.312858
PROTEIN TRANSPORT WITHIN LIPID BILAYER%GOBP%GO:0032594	37	Down	0.313008
REGULATION OF CHOLESTEROL STORAGE%GOBP%GO:0010885	6	Up	0.31324
RESPONSE TO X-RAY%GOBP%GO:0010165	19	Down	0.31361
CELLULAR RESPONSE TO CAMP%GOBP%GO:0071320	23	Up	0.313716
LYSOSOME LOCALIZATION%GOBP%GO:0032418	24	Down	0.31374
SNORNA PROCESSING%GOBP%GO:0043144	12	Up	0.313892
REGULATION OF SYSTEMIC ARTERIAL BLOOD PRESSURE%GOBP%GO:0003073	50	Up	0.314012
NUCLEAR PORE COMPLEX ASSEMBLY%GOBP%GO:0051292	8	Up	0.314199
VASCULAR ENDOTHELIAL GROWTH FACTOR SIGNALING PATHWAY%GOBP%GO:0038084	14	Up	0.314239
NEURAL TUBE DEVELOPMENT%GOBP%GO:0021915	129	Down	0.314245
LONG-CHAIN FATTY ACID BIOSYNTHETIC PROCESS%GOBP%GO:0042759	8	Up	0.314423
CELLULAR RESPONSE TO ELECTRICAL STIMULUS%GOBP%GO:0071257	8	Up	0.314458
POSITIVE REGULATION OF LIPID LOCALIZATION%GOBP%GO:1905954	47	Up	0.314479
NEGATIVE ADAPTATION OF SIGNALING PATHWAY%GOBP%GO:0022401	12	Down	0.314703
DESENSITIZATION OF G PROTEIN-COUPLED RECEPTOR SIGNALING PATHWAY%GOBP%GO:0002029	12	Down	0.314703
REGULATION OF TELOMERE MAINTENANCE VIA TELOMERASE%GOBP%GO:0032210	41	Down	0.315097
INNER EAR MORPHOGENESIS%GOBP%GO:0042472	48	Down	0.315191
CHROMOSOME CONDENSATION%GOBP%GO:0030261	16	Down	0.315567
ENDOTHELIAL CELL FATE COMMITMENT%GOBP%GO:0060839	5	Down	0.315663
POSITIVE REGULATION OF LIPID CATABOLIC PROCESS%GOBP%GO:0050996	13	Down	0.315723
RESPONSE TO EPINEPHRINE%GOBP%GO:0071871	8	Down	0.315899
CELLULAR RESPONSE TO EPINEPHRINE STIMULUS%GOBP%GO:0071872	8	Down	0.315899
REGULATION OF INTERLEUKIN-2 PRODUCTION%GOBP%GO:0032663	23	Down	0.316029
PROTEIN-LIPID COMPLEX REMODELING%GOBP%GO:0034368	8	Up	0.31636
PLASMA LIPOPROTEIN PARTICLE REMODELING%GOBP%GO:0034369	8	Up	0.31636
REGULATION OF G0 TO G1 TRANSITION%GOBP%GO:0070316	6	Down	0.316383
HISTONE H2A-K119 MONOUBIQUITINATION%GOBP%GO:0036353	8	Up	0.316487
POST-EMBRYONIC ANIMAL ORGAN DEVELOPMENT%GOBP%GO:0048569	14	Down	0.316541
TRNA CATABOLIC PROCESS%GOBP%GO:0016078	7	Up	0.316605
REGULATION OF PROTEIN LOCALIZATION TO CELL PERIPHERY%GOBP%GO:1904375	104	Down	0.316691
RIBONUCLEOTIDE CATABOLIC PROCESS%GOBP%GO:0009261	20	Up	0.316709
PURINE RIBONUCLEOTIDE CATABOLIC PROCESS%GOBP%GO:0009154	20	Up	0.316709
REGULATION OF EPITHELIAL CELL PROLIFERATION INVOLVED IN PROSTATE GLAND DEVELOPMENT%GOBP%GO:0060768	8	Down	0.316715
REGULATION OF INTRINSIC APOPTOTIC SIGNALING PATHWAY%GOBP%GO:2001242	118	Up	0.317011
RAP PROTEIN SIGNAL TRANSDUCTION%GOBP%GO:0032486	9	Up	0.317138
NEGATIVE REGULATION OF TRANSMEMBRANE TRANSPORT%GOBP%GO:0034763	79	Up	0.317223
REGULATION OF PLASMA MEMBRANE LONG-CHAIN FATTY ACID TRANSPORT%GOBP%GO:0010746	5	Up	0.317363
ENDODERMAL CELL DIFFERENTIATION%GOBP%GO:0035987	15	Down	0.317725
POSITIVE REGULATION OF MITOTIC CELL CYCLE%GOBP%GO:0045931	108	Up	0.317795
NEGATIVE REGULATION OF HOMOTYPIC CELL-CELL ADHESION%GOBP%GO:0034111	9	Down	0.317843
POSITIVE REGULATION OF PEPTIDYL-TYROSINE PHOSPHORYLATION%GOBP%GO:0050731	101	Up	0.318135
CILIUM ORGANIZATION%GOBP%GO:0044782	179	Down	0.318511
RESPIRATORY SYSTEM DEVELOPMENT%GOBP%GO:0060541	151	Down	0.318576
CORPUS CALLOSUM DEVELOPMENT%GOBP%GO:0022038	16	Down	0.318677
BUNDLE OF HIS CELL TO PURKINJE MYOCYTE COMMUNICATION%GOBP%GO:0086069	6	Down	0.319692
POSITIVE REGULATION OF SYSTEMIC ARTERIAL BLOOD PRESSURE%GOBP%GO:0003084	13	Up	0.319889
ADHERENS JUNCTION MAINTENANCE%GOBP%GO:0034334	5	Down	0.319933
T CELL DIFFERENTIATION%GOBP%GO:0030217	74	Down	0.320005
CELLULAR PROTEIN COMPLEX DISASSEMBLY%GOBP%GO:0043624	38	Up	0.320394
MORPHOGENESIS OF AN EPITHELIAL FOLD%GOBP%GO:0060571	12	Up	0.320408
SPERMATID DEVELOPMENT%GOBP%GO:0007286	61	Up	0.320483
INTRACELLULAR STEROL TRANSPORT%GOBP%GO:0032366	11	Down	0.320689
NEGATIVE REGULATION OF ANGIOGENESIS%GOBP%GO:0016525	60	Up	0.32079
REGULATION OF EXCRETION%GOBP%GO:0044062	15	Up	0.321267
ISOTYPE SWITCHING%GOBP%GO:0045190	12	Down	0.321326
SOMATIC DIVERSIFICATION OF IMMUNOGLOBULINS INVOLVED IN IMMUNE RESPONSE%GOBP%GO:0002208	12	Down	0.321326
SOMATIC RECOMBINATION OF IMMUNOGLOBULIN GENES INVOLVED IN IMMUNE RESPONSE%GOBP%GO:0002204	12	Down	0.321326
MIDDLE EAR MORPHOGENESIS%GOBP%GO:0042474	11	Up	0.321457
NEURON PROJECTION FASCICULATION%GOBP%GO:0106030	22	Up	0.321516
AXONAL FASCICULATION%GOBP%GO:0007413	22	Up	0.321516
REGULATION OF SEQUESTERING OF TRIGLYCERIDE%GOBP%GO:0010889	6	Down	0.321592
REGULATION OF RECEPTOR CLUSTERING%GOBP%GO:1903909	8	Down	0.321756
AMYLOID-BETA METABOLIC PROCESS%GOBP%GO:0050435	15	Up	0.321793
NEGATIVE REGULATION OF PROTEIN EXPORT FROM NUCLEUS%GOBP%GO:0046826	5	Up	0.322216
INNER EAR DEVELOPMENT%GOBP%GO:0048839	107	Down	0.322436
RESPONSE TO INTERFERON-BETA%GOBP%GO:0035456	14	Up	0.322467
DETECTION OF MECHANICAL STIMULUS INVOLVED IN SENSORY PERCEPTION OF PAIN%GOBP%GO:0050966	13	Up	0.322516
LUNG MORPHOGENESIS%GOBP%GO:0060425	36	Down	0.322627
INTRACELLULAR DISTRIBUTION OF MITOCHONDRIA%GOBP%GO:0048312	10	Down	0.322747
POTASSIUM ION EXPORT%GOBP%GO:0071435	5	Down	0.322946
LINOLEIC ACID METABOLIC PROCESS%GOBP%GO:0043651	5	Down	0.323142
REGULATION OF PROTEIN LOCALIZATION TO NUCLEUS%GOBP%GO:1900180	90	Down	0.323333
DETECTION OF TEMPERATURE STIMULUS INVOLVED IN SENSORY PERCEPTION OF PAIN%GOBP%GO:0050965	10	Up	0.323334
DETECTION OF TEMPERATURE STIMULUS INVOLVED IN SENSORY PERCEPTION%GOBP%GO:0050961	10	Up	0.323334
ADRENAL GLAND DEVELOPMENT%GOBP%GO:0030325	18	Up	0.323606
FOLIC ACID-CONTAINING COMPOUND METABOLIC PROCESS%GOBP%GO:0006760	14	Down	0.323657
NEGATIVE REGULATION OF VASCULATURE DEVELOPMENT%GOBP%GO:1901343	70	Up	0.323863
POSITIVE REGULATION OF PROTEIN EXPORT FROM NUCLEUS%GOBP%GO:0046827	18	Up	0.323897
CALMODULIN DEPENDENT KINASE SIGNALING PATHWAY%GOBP%GO:0099004	5	Down	0.324045
NEGATIVE REGULATION OF PEPTIDYL-TYROSINE PHOSPHORYLATION%GOBP%GO:0050732	33	Down	0.324133
REGULATION OF PROTEIN LOCALIZATION TO PLASMA MEMBRANE%GOBP%GO:1903076	87	Down	0.324191
NEGATIVE REGULATION OF PLASMA MEMBRANE BOUNDED CELL PROJECTION ASSEMBLY%GOBP%GO:0120033	22	Up	0.324446
PEPTIDYL-SERINE PHOSPHORYLATION%GOBP%GO:0018105	125	Up	0.324566
NEUROEPITHELIAL CELL DIFFERENTIATION%GOBP%GO:0060563	40	Down	0.32457
POSITIVE REGULATION OF INTERLEUKIN-12 PRODUCTION%GOBP%GO:0032735	13	Down	0.324738
REGULATION OF RUFFLE ASSEMBLY%GOBP%GO:1900027	21	Down	0.324796
SULFUR COMPOUND BIOSYNTHETIC PROCESS%GOBP%GO:0044272	48	Down	0.32491
NEGATIVE REGULATION OF PRODUCTION OF MIRNAS INVOLVED IN GENE SILENCING BY MIRNA%GOBP%GO:1903799	9	Up	0.324961
REGULATION OF SENSORY PERCEPTION%GOBP%GO:0051931	33	Up	0.325019
REGULATION OF CELL-SUBSTRATE ADHESION%GOBP%GO:0010810	139	Up	0.325053
CELL RECOGNITION%GOBP%GO:0008037	71	Up	0.325303
KERATINOCYTE DIFFERENTIATION%GOBP%GO:0030216	29	Down	0.32539
RESPONSE TO ATP%GOBP%GO:0033198	14	Down	0.325647
HISTONE H2A UBIQUITINATION%GOBP%GO:0033522	21	Up	0.326031
TISSUE MIGRATION%GOBP%GO:0090130	59	Up	0.326146
EPITHELIUM MIGRATION%GOBP%GO:0090132	59	Up	0.326146
EPITHELIAL CELL MIGRATION%GOBP%GO:0010631	59	Up	0.326146
REGULATION OF MRNA CATABOLIC PROCESS%GOBP%GO:0061013	82	Up	0.326203
PROTEIN HETEROTRIMERIZATION%GOBP%GO:0070208	13	Up	0.326368
PEPTIDYL-LYSINE DIMETHYLATION%GOBP%GO:0018027	9	Down	0.326445
RESPONSE TO NERVE GROWTH FACTOR%GOBP%GO:1990089	30	Up	0.326742
CELLULAR RESPONSE TO NERVE GROWTH FACTOR STIMULUS%GOBP%GO:1990090	30	Up	0.326742
VENTRICULAR TRABECULA MYOCARDIUM MORPHOGENESIS%GOBP%GO:0003222	12	Up	0.327199
SISTER CHROMATID SEGREGATION%GOBP%GO:0000819	72	Down	0.327435
COFACTOR TRANSPORT%GOBP%GO:0051181	19	Down	0.327812
REGULATION OF AMPA RECEPTOR ACTIVITY%GOBP%GO:2000311	24	Up	0.328052
NEURONAL ION CHANNEL CLUSTERING%GOBP%GO:0045161	10	Up	0.329121
INTERMEMBRANE LIPID TRANSFER%GOBP%GO:0120009	6	Up	0.329216
REGULATION OF CERAMIDE BIOSYNTHETIC PROCESS%GOBP%GO:2000303	7	Up	0.329583
CELLULAR RESPONSE TO NUTRIENT LEVELS%GOBP%GO:0031669	126	Down	0.32969
POSITIVE REGULATION OF MRNA 3'-END PROCESSING%GOBP%GO:0031442	9	Down	0.329763
CELLULAR NITROGEN COMPOUND BIOSYNTHETIC PROCESS%GOBP%GO:0044271	717	Up	0.329955
POSITIVE REGULATION OF GLUCONEOGENESIS%GOBP%GO:0045722	12	Up	0.330274
NEGATIVE REGULATION OF ADAPTIVE IMMUNE RESPONSE%GOBP%GO:0002820	15	Up	0.330303
EPITHELIAL TO MESENCHYMAL TRANSITION INVOLVED IN ENDOCARDIAL CUSHION FORMATION%GOBP%GO:0003198	7	Up	0.33042
POSITIVE REGULATION OF APOPTOTIC PROCESS%GOBP%GO:0043065	407	Up	0.330785
CLEAVAGE FURROW FORMATION%GOBP%GO:0036089	5	Down	0.331024
REGULATION OF POSTSYNAPTIC MEMBRANE ORGANIZATION%GOBP%GO:1901626	12	Down	0.33103
REGULATION OF MHC CLASS II BIOSYNTHETIC PROCESS%GOBP%GO:0045346	5	Up	0.331154
NUCLEAR ENVELOPE REASSEMBLY%GOBP%GO:0031468	9	Up	0.33129
RESPONSE TO HEPATOCYTE GROWTH FACTOR%GOBP%GO:0035728	11	Down	0.331514
REGULATION OF DNA BIOSYNTHETIC PROCESS%GOBP%GO:2000278	84	Down	0.331556
SA NODE CELL ACTION POTENTIAL%GOBP%GO:0086015	7	Up	0.332149
SA NODE CELL TO ATRIAL CARDIAC MUSCLE CELL COMMUNICATION%GOBP%GO:0086070	7	Up	0.332149
SA NODE CELL TO ATRIAL CARDIAC MUSCLE CELL SIGNALING%GOBP%GO:0086018	7	Up	0.332149
DATP METABOLIC PROCESS%GOBP%GO:0046060	7	Down	0.332392
REGULATION OF CARDIOCYTE DIFFERENTIATION%GOBP%GO:1905207	39	Up	0.332417
NEGATIVE REGULATION OF MITOTIC NUCLEAR DIVISION%GOBP%GO:0045839	26	Up	0.333089
I-KAPPAB PHOSPHORYLATION%GOBP%GO:0007252	7	Down	0.333153
REGULATION OF NEUROTRANSMITTER RECEPTOR ACTIVITY%GOBP%GO:0099601	48	Up	0.333482
REGULATION OF REACTIVE OXYGEN SPECIES METABOLIC PROCESS%GOBP%GO:2000377	115	Up	0.333498
MIDBRAIN DEVELOPMENT%GOBP%GO:0030901	28	Down	0.333584
NEGATIVE REGULATION OF ORGAN GROWTH%GOBP%GO:0046621	30	Down	0.333602
BLASTOCYST GROWTH%GOBP%GO:0001832	17	Down	0.334091
KETONE BODY METABOLIC PROCESS%GOBP%GO:1902224	5	Down	0.334311
REGULATION OF NATURAL KILLER CELL MEDIATED IMMUNITY%GOBP%GO:0002715	13	Up	0.33433
REGULATION OF NATURAL KILLER CELL MEDIATED CYTOTOXICITY%GOBP%GO:0042269	13	Up	0.33433
DEPHOSPHORYLATION%GOBP%GO:0016311	130	Down	0.334675
REGULATION OF TRANSCRIPTION REGULATORY REGION DNA BINDING%GOBP%GO:2000677	30	Down	0.335094
NEGATIVE REGULATION OF SEQUESTERING OF CALCIUM ION%GOBP%GO:0051283	26	Down	0.335346
REGULATION OF PROTEIN COMPLEX STABILITY%GOBP%GO:0061635	7	Down	0.335604
RESPONSE TO XENOBIOTIC STIMULUS%GOBP%GO:0009410	106	Up	0.335675
NEURON APOPTOTIC PROCESS%GOBP%GO:0051402	36	Up	0.335703
TERMINATION OF RNA POLYMERASE II TRANSCRIPTION%GOBP%GO:0006369	6	Down	0.335709
GLUCOSE METABOLIC PROCESS%GOBP%GO:0006006	50	Up	0.336007
MEMBRANE RAFT ASSEMBLY%GOBP%GO:0001765	9	Up	0.336039
REGULATION OF MUSCLE CELL DIFFERENTIATION%GOBP%GO:0051147	100	Up	0.336382
SMOOTH MUSCLE TISSUE DEVELOPMENT%GOBP%GO:0048745	16	Up	0.336391
POSITIVE REGULATION OF PROGRAMMED CELL DEATH%GOBP%GO:0043068	412	Up	0.336452
POSITIVE REGULATION OF AMYLOID-BETA CLEARANCE%GOBP%GO:1900223	5	Down	0.336517
TRANSCRIPTION BY RNA POLYMERASE III%GOBP%GO:0006383	18	Down	0.336682
FATTY ACID CATABOLIC PROCESS%GOBP%GO:0009062	54	Up	0.336744
T CELL RECEPTOR SIGNALING PATHWAY%GOBP%GO:0050852	34	Down	0.336913
COLLAGEN CATABOLIC PROCESS%GOBP%GO:0030574	5	Up	0.336919
PEPTIDYL-THREONINE PHOSPHORYLATION%GOBP%GO:0018107	60	Up	0.337017
REGULATION OF CYTOSKELETON ORGANIZATION%GOBP%GO:0051493	366	Up	0.337071
COFACTOR BIOSYNTHETIC PROCESS%GOBP%GO:0051188	114	Up	0.337369
POST-GOLGI VESICLE-MEDIATED TRANSPORT%GOBP%GO:0006892	78	Down	0.337424
POSITIVE REGULATION OF APOPTOTIC SIGNALING PATHWAY%GOBP%GO:2001235	124	Up	0.337477
TRNA AMINOACYLATION FOR PROTEIN TRANSLATION%GOBP%GO:0006418	36	Down	0.337601
MUSCLE CELL CELLULAR HOMEOSTASIS%GOBP%GO:0046716	13	Up	0.337895
CEREBRAL CORTEX TANGENTIAL MIGRATION%GOBP%GO:0021800	10	Up	0.33805
TYPE B PANCREATIC CELL PROLIFERATION%GOBP%GO:0044342	9	Up	0.338495
ANION TRANSMEMBRANE TRANSPORT%GOBP%GO:0098656	95	Down	0.338503
NEUROLOGICAL SYSTEM PROCESS INVOLVED IN REGULATION OF SYSTEMIC ARTERIAL BLOOD PRESSURE%GOBP%GO:0001976	11	Up	0.338725
CELLULAR POLYSACCHARIDE BIOSYNTHETIC PROCESS%GOBP%GO:0033692	18	Down	0.339064
POLYSACCHARIDE BIOSYNTHETIC PROCESS%GOBP%GO:0000271	18	Down	0.339064
REGULATION OF HISTONE H3-K4 METHYLATION%GOBP%GO:0051569	21	Down	0.339534
NEGATIVE REGULATION OF B CELL ACTIVATION%GOBP%GO:0050869	17	Up	0.339591
CELLULAR RESPONSE TO PEPTIDE%GOBP%GO:1901653	148	Up	0.339611
CARBOHYDRATE HOMEOSTASIS%GOBP%GO:0033500	111	Down	0.340069
REGULATION OF INFLAMMATORY RESPONSE TO ANTIGENIC STIMULUS%GOBP%GO:0002861	12	Up	0.340295
CELLULAR RESPONSE TO VIRUS%GOBP%GO:0098586	15	Down	0.340584
POSITIVE REGULATION OF CELLULAR RESPONSE TO DRUG%GOBP%GO:2001040	5	Down	0.340635
REGULATION OF PHOSPHOLIPID METABOLIC PROCESS%GOBP%GO:1903725	47	Down	0.34071
POSITIVE REGULATION OF POTASSIUM ION TRANSPORT%GOBP%GO:0043268	37	Down	0.340767
NEGATIVE REGULATION OF TOR SIGNALING%GOBP%GO:0032007	37	Up	0.340825
FOREBRAIN NEURON DEVELOPMENT%GOBP%GO:0021884	33	Up	0.34096
SKELETAL MUSCLE ORGAN DEVELOPMENT%GOBP%GO:0060538	76	Up	0.341166
REGULATION OF JUN KINASE ACTIVITY%GOBP%GO:0043506	55	Up	0.341424
SYNAPTIC VESICLE RECYCLING VIA ENDOSOME%GOBP%GO:0036466	5	Down	0.342209
LIPID HOMEOSTASIS%GOBP%GO:0055088	74	Down	0.342618
POSITIVE REGULATION OF PROTEIN FOLDING%GOBP%GO:1903334	5	Down	0.342977
POSITIVE REGULATION OF TRANSMEMBRANE TRANSPORT%GOBP%GO:0034764	148	Up	0.343072
REGULATION OF HISTONE H3-K9 TRIMETHYLATION%GOBP%GO:1900112	10	Up	0.343143
NEGATIVE REGULATION OF CENTRIOLE REPLICATION%GOBP%GO:0046600	6	Up	0.34327
LATERAL SPROUTING FROM AN EPITHELIUM%GOBP%GO:0060601	6	Up	0.343692
SECRETORY GRANULE LOCALIZATION%GOBP%GO:0032252	9	Up	0.343908
EMBRYONIC PLACENTA MORPHOGENESIS%GOBP%GO:0060669	16	Up	0.344056
LUTEINIZATION%GOBP%GO:0001553	8	Up	0.344187
ACTIVATION OF GTPASE ACTIVITY%GOBP%GO:0090630	61	Up	0.344852
HEXOSE BIOSYNTHETIC PROCESS%GOBP%GO:0019319	18	Up	0.344983
NEGATIVE REGULATION OF SPROUTING ANGIOGENESIS%GOBP%GO:1903671	15	Up	0.34518
REGULATION OF ADIPOSE TISSUE DEVELOPMENT%GOBP%GO:1904177	5	Down	0.345315
CARGO LOADING INTO COPII-COATED VESICLE%GOBP%GO:0090110	10	Up	0.345826
PHOTORECEPTOR CELL DEVELOPMENT%GOBP%GO:0042461	28	Down	0.346294
HISTONE UBIQUITINATION%GOBP%GO:0016574	36	Down	0.34651
POSITIVE REGULATION OF PROTEIN DEACETYLATION%GOBP%GO:0090312	24	Up	0.346575
TRANSMEMBRANE RECEPTOR PROTEIN TYROSINE KINASE SIGNALING PATHWAY%GOBP%GO:0007169	220	Up	0.346693
DETERMINATION OF ADULT LIFESPAN%GOBP%GO:0008340	18	Down	0.346931
RESPONSE TO PROGESTERONE%GOBP%GO:0032570	11	Down	0.347044
DIVALENT INORGANIC CATION TRANSPORT%GOBP%GO:0072511	152	Down	0.347374
DIVALENT METAL ION TRANSPORT%GOBP%GO:0070838	152	Down	0.347374
POSITIVE REGULATION OF SISTER CHROMATID COHESION%GOBP%GO:0045876	7	Up	0.347441
REGULATION OF RAC PROTEIN SIGNAL TRANSDUCTION%GOBP%GO:0035020	14	Down	0.347533
NEGATIVE REGULATION OF B CELL APOPTOTIC PROCESS%GOBP%GO:0002903	8	Up	0.347777
LATERAL MESODERM DEVELOPMENT%GOBP%GO:0048368	6	Down	0.347867
REGULATION OF HIGH VOLTAGE-GATED CALCIUM CHANNEL ACTIVITY%GOBP%GO:1901841	7	Up	0.34814
REGULATION OF PROTEIN HETERODIMERIZATION ACTIVITY%GOBP%GO:0043497	8	Up	0.348491
ENDOTHELIAL CELL DIFFERENTIATION%GOBP%GO:0045446	52	Down	0.3485
POSITIVE REGULATION OF ALPHA-BETA T CELL PROLIFERATION%GOBP%GO:0046641	5	Down	0.348821
DEFINITIVE HEMOPOIESIS%GOBP%GO:0060216	12	Down	0.348823
POSITIVE REGULATION OF TELOMERE CAPPING%GOBP%GO:1904355	13	Down	0.348921
POSITIVE REGULATION OF OSTEOBLAST DIFFERENTIATION%GOBP%GO:0045669	49	Down	0.349048
POSITIVE REGULATION OF DOUBLE-STRAND BREAK REPAIR VIA NONHOMOLOGOUS END JOINING%GOBP%GO:2001034	5	Up	0.349049
RESPONSE TO IRON ION%GOBP%GO:0010039	11	Up	0.349439
FORMATION OF EXTRACHROMOSOMAL CIRCULAR DNA%GOBP%GO:0001325	5	Down	0.349481
TELOMERE MAINTENANCE VIA TELOMERE TRIMMING%GOBP%GO:0090737	5	Down	0.349481
T-CIRCLE FORMATION%GOBP%GO:0090656	5	Down	0.349481
NEGATIVE REGULATION OF PROTEIN DEPOLYMERIZATION%GOBP%GO:1901880	45	Up	0.349711
RESPONSE TO HISTAMINE%GOBP%GO:0034776	7	Up	0.349711
NEUROTRANSMITTER RECEPTOR TRANSPORT TO POSTSYNAPTIC MEMBRANE%GOBP%GO:0098969	20	Down	0.34983
ESTABLISHMENT OF PROTEIN LOCALIZATION TO POSTSYNAPTIC MEMBRANE%GOBP%GO:1903540	20	Down	0.34983
SCF-DEPENDENT PROTEASOMAL UBIQUITIN-DEPENDENT PROTEIN CATABOLIC PROCESS%GOBP%GO:0031146	30	Down	0.34994
POSITIVE REGULATION OF PROTEIN POLYMERIZATION%GOBP%GO:0032273	80	Up	0.350118
REGULATION OF CELLULAR COMPONENT MOVEMENT%GOBP%GO:0051270	624	Up	0.350259
POSITIVE REGULATION OF INSULIN SECRETION INVOLVED IN CELLULAR RESPONSE TO GLUCOSE STIMULUS%GOBP%GO:0035774	25	Up	0.350822
REGULATION OF PEPTIDYL-TYROSINE PHOSPHORYLATION%GOBP%GO:0050730	144	Up	0.35134
REGULATION OF COLLAGEN BIOSYNTHETIC PROCESS%GOBP%GO:0032965	25	Up	0.351683
NEGATIVE REGULATION OF TRANSCRIPTION BY RNA POLYMERASE II%GOBP%GO:0000122	562	Down	0.35175
POSITIVE REGULATION OF REGULATED SECRETORY PATHWAY%GOBP%GO:1903307	36	Up	0.351875
CELLULAR TRANSITION METAL ION HOMEOSTASIS%GOBP%GO:0046916	52	Up	0.35202
TISSUE REMODELING%GOBP%GO:0048771	61	Down	0.352023
LIPID LOCALIZATION%GOBP%GO:0010876	107	Down	0.352209
MUSCLE TISSUE DEVELOPMENT%GOBP%GO:0060537	192	Up	0.352259
PHOSPHATIDYLINOSITOL-MEDIATED SIGNALING%GOBP%GO:0048015	44	Up	0.352656
INOSITOL LIPID-MEDIATED SIGNALING%GOBP%GO:0048017	44	Up	0.352656
CELLULAR RESPONSE TO SUPEROXIDE%GOBP%GO:0071451	11	Up	0.352781
CELLULAR RESPONSE TO OXYGEN RADICAL%GOBP%GO:0071450	11	Up	0.352781
POSITIVE REGULATION OF GLUCOSE IMPORT%GOBP%GO:0046326	33	Up	0.3528
REGULATION OF SISTER CHROMATID COHESION%GOBP%GO:0007063	14	Up	0.352828
RETINA VASCULATURE MORPHOGENESIS IN CAMERA-TYPE EYE%GOBP%GO:0061299	8	Down	0.352929
POSITIVE REGULATION OF LONG-TERM NEURONAL SYNAPTIC PLASTICITY%GOBP%GO:0048170	7	Down	0.353358
POSITIVE REGULATION OF LYMPHOCYTE APOPTOTIC PROCESS%GOBP%GO:0070230	11	Up	0.353658
ANATOMICAL STRUCTURE HOMEOSTASIS%GOBP%GO:0060249	181	Down	0.353693
EARLY ENDOSOME TO GOLGI TRANSPORT%GOBP%GO:0034498	8	Up	0.353744
LYMPHOCYTE ACTIVATION INVOLVED IN IMMUNE RESPONSE%GOBP%GO:0002285	44	Down	0.353945
NEGATIVE REGULATION OF CYTOKINE-MEDIATED SIGNALING PATHWAY%GOBP%GO:0001960	25	Down	0.354309
REGULATION OF ER TO GOLGI VESICLE-MEDIATED TRANSPORT BY GTP HYDROLYSIS%GOBP%GO:0090113	5	Up	0.354357
REGULATION OF COPII VESICLE COATING%GOBP%GO:0003400	5	Up	0.354357
DNA DUPLEX UNWINDING%GOBP%GO:0032508	19	Down	0.354673
REGULATION OF RENAL SODIUM EXCRETION%GOBP%GO:0035813	14	Up	0.354873
ACTIN FILAMENT BUNDLE ASSEMBLY%GOBP%GO:0051017	53	Up	0.355185
RESPONSE TO RADIATION%GOBP%GO:0009314	273	Up	0.355186
MYELIN MAINTENANCE%GOBP%GO:0043217	11	Up	0.355278
LATE ENDOSOME TO VACUOLE TRANSPORT VIA MULTIVESICULAR BODY SORTING PATHWAY%GOBP%GO:0032511	6	Down	0.355367
CELLULAR RESPONSE TO HISTAMINE%GOBP%GO:0071420	6	Up	0.355382
REGULATION OF PROTEIN HOMOOLIGOMERIZATION%GOBP%GO:0032462	16	Up	0.355432
PROTEIN LOCALIZATION TO CYTOPLASMIC STRESS GRANULE%GOBP%GO:1903608	7	Up	0.3555
PROTEIN KINASE C-ACTIVATING G PROTEIN-COUPLED RECEPTOR SIGNALING PATHWAY%GOBP%GO:0007205	9	Up	0.355538
GLUCOSE HOMEOSTASIS%GOBP%GO:0042593	110	Down	0.355667
REGULATION OF ICOSANOID SECRETION%GOBP%GO:0032303	9	Up	0.355683
NEGATIVE REGULATION OF SYNAPTIC TRANSMISSION, GABAERGIC%GOBP%GO:0032229	7	Down	0.355961
REGULATION OF B CELL APOPTOTIC PROCESS%GOBP%GO:0002902	13	Up	0.355973
REGULATION OF ASTROCYTE DIFFERENTIATION%GOBP%GO:0048710	29	Up	0.355985
REGULATION OF METALLOENDOPEPTIDASE ACTIVITY%GOBP%GO:1904683	5	Up	0.356185
NEGATIVE REGULATION OF ACTIN FILAMENT BUNDLE ASSEMBLY%GOBP%GO:0032232	22	Up	0.356472
REGULATION OF ACTIVATED T CELL PROLIFERATION%GOBP%GO:0046006	14	Up	0.356556
CELLULAR RESPONSE TO PEPTIDE HORMONE STIMULUS%GOBP%GO:0071375	126	Up	0.356653
NEGATIVE REGULATION OF RESPONSE TO FOOD%GOBP%GO:0032096	7	Up	0.356694
NEGATIVE REGULATION OF APPETITE%GOBP%GO:0032099	7	Up	0.356694
CELLULAR RESPONSE TO EPIDERMAL GROWTH FACTOR STIMULUS%GOBP%GO:0071364	30	Down	0.356862
EMBRYONIC BODY MORPHOGENESIS%GOBP%GO:0010172	7	Down	0.356978
RESPONSE TO AXON INJURY%GOBP%GO:0048678	25	Up	0.35701
POSITIVE REGULATION OF NUCLEAR-TRANSCRIBED MRNA CATABOLIC PROCESS, DEADENYLATION-DEPENDENT DECAY%GOBP%GO:1900153	14	Up	0.357235
REGULATION OF NUCLEAR-TRANSCRIBED MRNA CATABOLIC PROCESS, DEADENYLATION-DEPENDENT DECAY%GOBP%GO:1900151	14	Up	0.357235
POSITIVE REGULATION OF PROTEIN LOCALIZATION TO NUCLEOLUS%GOBP%GO:1904751	5	Down	0.357571
PLASMA LIPOPROTEIN PARTICLE ASSEMBLY%GOBP%GO:0034377	10	Down	0.357595
STRESS RESPONSE TO METAL ION%GOBP%GO:0097501	7	Up	0.357649
POSITIVE REGULATION OF MITOTIC CELL CYCLE SPINDLE ASSEMBLY CHECKPOINT%GOBP%GO:0090267	5	Up	0.357691
POSITIVE REGULATION OF SPINDLE CHECKPOINT%GOBP%GO:0090232	5	Up	0.357691
REGULATION OF RELAXATION OF MUSCLE%GOBP%GO:1901077	8	Down	0.357896
PERIPHERAL NERVOUS SYSTEM MYELIN MAINTENANCE%GOBP%GO:0032287	6	Up	0.35793
[truncated: 5,013 more rows]

## Sheet: S2_5 Zscore PFC KEGG
Term	NGenes	Direction	PValue
KEGG_MM_RIBOSOME	122	Up	8.43939e-17
KEGG_MM_OXIDATIVE_PHOSPHORYLATION	100	Up	5.79826e-13
KEGG_MM_PARKINSONS_DISEASE	97	Up	8.98769e-12
KEGG_MM_HUNTINGTONS_DISEASE	141	Up	3.15714e-08
KEGG_MM_ALZHEIMERS_DISEASE	128	Up	1.6364e-07
KEGG_MM_PROTEASOME	38	Up	0.000442342
KEGG_MM_CARDIAC_MUSCLE_CONTRACTION	52	Up	0.00437333
KEGG_MM_PROTEIN_EXPORT	21	Up	0.00859158
KEGG_MM_SYNTHESIS_AND_DEGRADATION_OF_KETONE_BODIES	7	Up	0.0162375
KEGG_MM_GLUTAMATERGIC_SYNAPSE	86	Down	0.0181911
KEGG_MM_GLYOXYLATE_AND_DICARBOXYLATE_METABOLISM	17	Up	0.026466
KEGG_MM_FRUCTOSE_AND_MANNOSE_METABOLISM	27	Up	0.0523477
KEGG_MM_STEROID_BIOSYNTHESIS	11	Up	0.0565549
KEGG_MM_SPHINGOLIPID_METABOLISM	26	Down	0.0611137
KEGG_MM_PROPANOATE_METABOLISM	24	Up	0.0615889
KEGG_MM_OSTEOCLAST_DIFFERENTIATION	71	Down	0.0627472
KEGG_MM_HOMOLOGOUS_RECOMBINATION	16	Up	0.0632642
KEGG_MM_CARBOHYDRATE_DIGESTION_AND_ABSORPTION	23	Down	0.0687535
KEGG_MM_MORPHINE_ADDICTION	62	Down	0.0709576
KEGG_MM_TERPENOID_BACKBONE_BIOSYNTHESIS	17	Up	0.0744758
KEGG_MM_PYRUVATE_METABOLISM	32	Up	0.0763639
KEGG_MM_B_CELL_RECEPTOR_SIGNALING_PATHWAY	45	Down	0.0784217
KEGG_MM_CELL_ADHESION_MOLECULES	57	Down	0.0839138
KEGG_MM_PRION_DISEASES	23	Down	0.0850942
KEGG_MM_SPLICEOSOME	117	Up	0.0857651
KEGG_MM_DOPAMINERGIC_SYNAPSE	100	Down	0.0876243
KEGG_MM_FC_GAMMA_R-MEDIATED_PHAGOCYTOSIS	61	Down	0.0914636
KEGG_MM_GABAERGIC_SYNAPSE	68	Down	0.0919651
KEGG_MM_PENTOSE_PHOSPHATE_PATHWAY	16	Up	0.0934287
KEGG_MM_WNT_SIGNALING_PATHWAY	92	Down	0.0955567
KEGG_MM_JAK-STAT_SIGNALING_PATHWAY	54	Down	0.102564
KEGG_MM_LEUKOCYTE_TRANSENDOTHELIAL_MIGRATION	60	Down	0.102742
KEGG_MM_ENDOCYTOSIS	147	Down	0.10628
KEGG_MM_INSULIN_SECRETION	58	Down	0.112016
KEGG_MM_NOTCH_SIGNALING_PATHWAY	32	Down	0.113526
KEGG_MM_BUTANOATE_METABOLISM	19	Up	0.116756
KEGG_MM_RIBOSOME_BIOGENESIS_IN_EUKARYOTES	66	Up	0.12051
KEGG_MM_RNA_TRANSPORT	124	Up	0.121102
KEGG_MM_RNA_POLYMERASE	25	Up	0.137721
KEGG_MM_GLYCINE_SERINE_AND_THREONINE_METABOLISM	18	Down	0.153026
KEGG_MM_MALARIA	11	Down	0.154481
KEGG_MM_SNARE_INTERACTIONS_IN_VESICULAR_TRANSPORT	30	Up	0.157738
KEGG_MM_GASTRIC_ACID_SECRETION	49	Down	0.161696
KEGG_MM_MISMATCH_REPAIR	16	Up	0.161957
KEGG_MM_RIG-I-LIKE_RECEPTOR_SIGNALING_PATHWAY	30	Down	0.16723
KEGG_MM_TYROSINE_METABOLISM	13	Down	0.167359
KEGG_MM_STAPHYLOCOCCUS_AUREUS_INFECTION	11	Down	0.177208
KEGG_MM_CELL_CYCLE	81	Up	0.183841
KEGG_MM_NF-KAPPA_B_SIGNALING_PATHWAY	35	Down	0.183905
KEGG_MM_GLYCEROLIPID_METABOLISM	29	Down	0.184177
KEGG_MM_TYPE_II_DIABETES_MELLITUS	32	Down	0.184692
KEGG_MM_GLYCEROPHOSPHOLIPID_METABOLISM	55	Down	0.189171
KEGG_MM_CHAGAS_DISEASE	60	Down	0.191229
KEGG_MM_PHOSPHATIDYLINOSITOL_SIGNALING_SYSTEM	64	Down	0.192137
KEGG_MM_BIOSYNTHESIS_OF_UNSATURATED_FATTY_ACIDS	15	Down	0.19396
KEGG_MM_BETA-ALANINE_METABOLISM	17	Down	0.19491
KEGG_MM_MAPK_SIGNALING_PATHWAY	184	Down	0.195144
KEGG_MM_METABOLIC_PATHWAYS	716	Up	0.201506
KEGG_MM_LEGIONELLOSIS	28	Up	0.206115
KEGG_MM_CHOLINERGIC_SYNAPSE	79	Down	0.209512
KEGG_MM_GLUTATHIONE_METABOLISM	33	Up	0.216841
KEGG_MM_PHAGOSOME	73	Up	0.220804
KEGG_MM_ADHERENS_JUNCTION	52	Down	0.221543
KEGG_MM_VALINE_LEUCINE_AND_ISOLEUCINE_DEGRADATION	39	Up	0.226212
KEGG_MM_AXON_GUIDANCE	99	Down	0.227202
KEGG_MM_BLADDER_CANCER	24	Up	0.227382
KEGG_MM_TYPE_I_DIABETES_MELLITUS	14	Down	0.228778
KEGG_MM_OTHER_GLYCAN_DEGRADATION	12	Down	0.229269
KEGG_MM_NATURAL_KILLER_CELL_MEDIATED_CYTOTOXICITY	48	Down	0.230106
KEGG_MM_NICOTINE_ADDICTION	29	Down	0.231017
KEGG_MM_TOLL-LIKE_RECEPTOR_SIGNALING_PATHWAY	44	Down	0.232867
KEGG_MM_AUTOIMMUNE_THYROID_DISEASE	7	Down	0.246334
KEGG_MM_ALLOGRAFT_REJECTION	7	Down	0.246334
KEGG_MM_GRAFT-VERSUS-HOST_DISEASE	7	Down	0.246334
KEGG_MM_TIGHT_JUNCTION	76	Down	0.254796
KEGG_MM_TRYPTOPHAN_METABOLISM	15	Up	0.261677
KEGG_MM_HIPPO_SIGNALING_PATHWAY	96	Down	0.272405
KEGG_MM_METABOLISM_OF_XENOBIOTICS_BY_CYTOCHROME_P450	20	Up	0.2753
KEGG_MM_ADIPOCYTOKINE_SIGNALING_PATHWAY	48	Down	0.276435
KEGG_MM_PROTEIN_DIGESTION_AND_ABSORPTION	21	Down	0.277442
KEGG_MM_PANCREATIC_SECRETION	47	Down	0.280147
KEGG_MM_PROXIMAL_TUBULE_BICARBONATE_RECLAMATION	15	Down	0.281815
KEGG_MM_CIRCADIAN_ENTRAINMENT	71	Down	0.283867
KEGG_MM_UBIQUINONE_AND_OTHER_TERPENOID	6	Down	0.287096
KEGG_MM_ECM-RECEPTOR_INTERACTION	31	Down	0.287761
KEGG_MM_MINERAL_ABSORPTION	21	Down	0.287987
KEGG_MM_AMPHETAMINE_ADDICTION	53	Down	0.292536
KEGG_MM_ALDOSTERONE-REGULATED_SODIUM_REABSORPTION	27	Down	0.29342
KEGG_MM_RETROGRADE_ENDOCANNABINOID_SIGNALING	75	Down	0.293961
KEGG_MM_HTLV-I_INFECTION	162	Down	0.303016
KEGG_MM_FAT_DIGESTION_AND_ABSORPTION	9	Up	0.303716
KEGG_MM_DRUG_METABOLISM_CYTOCHROME_P450	16	Up	0.306447
KEGG_MM_CITRATE_CYCLE	28	Up	0.313572
KEGG_MM_LEISHMANIASIS	32	Down	0.317253
KEGG_MM_VIRAL_MYOCARDITIS	29	Down	0.325463
KEGG_MM_PROGESTERONE	59	Up	0.328442
KEGG_MM_PORPHYRIN_AND_CHLOROPHYLL_METABOLISM	20	Up	0.329028
KEGG_MM_HEPATITIS_B	89	Down	0.331984
KEGG_MM_CHEMICAL_CARCINOGENESIS	18	Up	0.337822
KEGG_MM_TASTE_TRANSDUCTION	15	Down	0.338632
KEGG_MM_INOSITOL_PHOSPHATE_METABOLISM	47	Down	0.340093
KEGG_MM_COMPLEMENT_AND_COAGULATION_CASCADES	11	Down	0.341078
KEGG_MM_BASAL_TRANSCRIPTION_FACTORS	34	Up	0.342431
KEGG_MM_NUCLEOTIDE_EXCISION_REPAIR	37	Up	0.343117
KEGG_MM_MUCIN_TYPE_O-GLYCAN_BIOSYNTHESIS	12	Down	0.344336
KEGG_MM_PROTEIN_PROCESSING_IN_ENDOPLASMIC_RETICULUM	145	Up	0.346846
KEGG_MM_VITAMIN_B6_METABOLISM	5	Down	0.347892
KEGG_MM_ENDOCRINE_AND_OTHER_FACTOR	35	Down	0.350615
KEGG_MM_SALIVARY_SECRETION	46	Down	0.356636
KEGG_MM_TAURINE_AND_HYPOTAURINE_METABOLISM	6	Down	0.363653
KEGG_MM_SYNAPTIC_VESICLE_CYCLE	51	Down	0.365008
KEGG_MM_COLORECTAL_CANCER	50	Down	0.383163
KEGG_MM_ALANINE_ASPARTATE_AND_GLUTAMATE_METABOLISM	23	Down	0.385966
KEGG_MM_BASAL_CELL_CARCINOMA	24	Down	0.391844
KEGG_MM_SULFUR_METABOLISM	9	Down	0.39697
KEGG_MM_CHEMOKINE_SIGNALING_PATHWAY	95	Down	0.398509
KEGG_MM_RENIN-ANGIOTENSIN_SYSTEM	6	Up	0.400002
KEGG_MM_STARCH_AND_SUCROSE_METABOLISM	17	Up	0.401245
KEGG_MM_SEROTONERGIC_SYNAPSE	63	Down	0.403509
KEGG_MM_ONE_CARBON_POOL_BY_FOLATE	10	Down	0.409898
KEGG_MM_COCAINE_ADDICTION	39	Down	0.412928
KEGG_MM_ACUTE_MYELOID_LEUKEMIA	41	Down	0.41332
KEGG_MM_BILE_SECRETION	35	Down	0.413653
KEGG_MM_GLYCOLYSIS_GLUCONEOGENESIS	35	Up	0.417867
KEGG_MM_APOPTOSIS	49	Down	0.421254
KEGG_MM_CHRONIC_MYELOID_LEUKEMIA	59	Down	0.424731
KEGG_MM_GLYCOSYLPHOSPHATIDYLINOSITOL	20	Down	0.429645
KEGG_MM_NICOTINATE_AND_NICOTINAMIDE_METABOLISM	9	Up	0.437313
KEGG_MM_PHENYLALANINE_METABOLISM	6	Down	0.44566
KEGG_MM_PATHWAYS_IN_CANCER	190	Down	0.45002
KEGG_MM_GLYCOSPHINGOLIPID_BIOSYNTHESIS_LACTO_NEOLACTO_SERIES	12	Down	0.450094
KEGG_MM_HEMATOPOIETIC_CELL_LINEAGE	17	Down	0.455351
KEGG_MM_ARACHIDONIC_ACID_METABOLISM	22	Down	0.456551
KEGG_MM_PPAR_SIGNALING_PATHWAY	35	Down	0.459415
KEGG_MM_RETINOL_METABOLISM	7	Up	0.462914
KEGG_MM_VASOPRESSIN-REGULATED_WATER_REABSORPTION	36	Down	0.463028
KEGG_MM_MELANOGENESIS	59	Down	0.463635
KEGG_MM_OOCYTE_MEIOSIS	77	Up	0.468316
KEGG_MM_ARGININE_AND_PROLINE_METABOLISM	38	Down	0.474474
KEGG_MM_SYSTEMIC_LUPUS_ERYTHEMATOSUS	27	Up	0.487083
KEGG_MM_REGULATION_OF_AUTOPHAGY	18	Up	0.495233
KEGG_MM_HISTIDINE_METABOLISM	13	Down	0.49768
KEGG_MM_AFRICAN_TRYPANOSOMIASIS	11	Down	0.512808
KEGG_MM_LONG-TERM_POTENTIATION	59	Up	0.516611
KEGG_MM_RENAL_CELL_CARCINOMA	57	Up	0.520647
KEGG_MM_FATTY_ACID_ELONGATION	19	Down	0.529219
KEGG_MM_TOXOPLASMOSIS	66	Down	0.541432
KEGG_MM_DNA_REPLICATION	21	Up	0.545513
KEGG_MM_PYRIMIDINE_METABOLISM	66	Up	0.551105
KEGG_MM_GLYCOSAMINOGLYCAN_DEGRADATION	10	Down	0.551901
KEGG_MM_MELANOMA	44	Up	0.554105
KEGG_MM_PEROXISOME	60	Up	0.563877
KEGG_MM_PURINE_METABOLISM	107	Up	0.567947
KEGG_MM_SULFUR_RELAY_SYSTEM	7	Down	0.575141
KEGG_MM_PHOTOTRANSDUCTION	7	Down	0.591385
KEGG_MM_RHEUMATOID_ARTHRITIS	30	Up	0.594381
KEGG_MM_ALCOHOLISM	85	Up	0.59686
KEGG_MM_SALMONELLA_INFECTION	49	Up	0.597804
KEGG_MM_EPSTEIN-BARR_VIRUS_INFECTION	132	Up	0.599145
KEGG_MM_ANTIGEN_PROCESSING_AND_PRESENTATION	34	Up	0.6001
KEGG_MM_FOCAL_ADHESION	121	Down	0.603182
KEGG_MM_INTESTINAL_IMMUNE_NETWORK_FOR_IGA_PRODUCTION	6	Down	0.604942
KEGG_MM_DORSO-VENTRAL_AXIS_FORMATION	15	Up	0.60743
KEGG_MM_CALCIUM_SIGNALING_PATHWAY	99	Down	0.616812
KEGG_MM_CYTOKINE-CYTOKINE_RECEPTOR_INTERACTION	53	Down	0.61918
KEGG_MM_TGF-BETA_SIGNALING_PATHWAY	52	Down	0.624995
KEGG_MM_UBIQUITIN_MEDIATED_PROTEOLYSIS	109	Up	0.630006
KEGG_MM_GAP_JUNCTION	64	Down	0.631508
KEGG_MM_CYSTEINE_AND_METHIONINE_METABOLISM	22	Up	0.636486
KEGG_MM_DILATED_CARDIOMYOPATHY	50	Down	0.64695
KEGG_MM_GLYCOSAMINOGLYCAN_BIOSYNTHESIS_KERATAN_SULFATE	9	Down	0.648364
KEGG_MM_FC_EPSILON_RI_SIGNALING_PATHWAY	40	Down	0.660646
KEGG_MM_FATTY_ACID_METABOLISM	31	Up	0.662884
KEGG_MM_HYPERTROPHIC_CARDIOMYOPATHY	45	Up	0.673494
KEGG_MM_OTHER_TYPES_OF_O-GLYCAN_BIOSYNTHESIS	19	Down	0.676232
KEGG_MM_FANCONI_ANEMIA_PATHWAY	24	Up	0.686706
KEGG_MM_GLYCOSAMINOGLYCAN_BIOSYNTHESIS_HEPARAN_SULFATE_HEPARIN	18	Down	0.6889
KEGG_MM_MEASLES	59	Down	0.68931
KEGG_MM_AMOEBIASIS	45	Down	0.691646
KEGG_MM_HEDGEHOG_SIGNALING_PATHWAY	23	Up	0.691972
KEGG_MM_AMYOTROPHIC_LATERAL_SCLEROSIS	41	Down	0.6921
KEGG_MM_ASCORBATE_AND_ALDARATE_METABOLISM	5	Up	0.695125
KEGG_MM_BACTERIAL_INVASION_OF_EPITHELIAL_CELLS	55	Down	0.699255
KEGG_MM_STEROID_HORMONE_BIOSYNTHESIS	8	Up	0.699754
KEGG_MM_AMINO_SUGAR_AND_NUCLEOTIDE_SUGAR_METABOLISM	36	Up	0.707685
KEGG_MM_NEUROACTIVE_LIGAND	102	Up	0.710063
KEGG_MM_PANTOTHENATE_AND_COA_BIOSYNTHESIS	10	Up	0.721346
KEGG_MM_GLYCOSPHINGOLIPID_BIOSYNTHESIS_GLOBO_SERIES	10	Down	0.722182
KEGG_MM_VASCULAR_SMOOTH_MUSCLE_CONTRACTION	66	Down	0.723213
KEGG_MM_P53_SIGNALING_PATHWAY	38	Up	0.728947
KEGG_MM_PRIMARY_IMMUNODEFICIENCY	5	Down	0.731225
KEGG_MM_ALPHA-LINOLENIC_ACID_METABOLISM	6	Up	0.735194
KEGG_MM_TUBERCULOSIS	85	Up	0.742189
KEGG_MM_SMALL_CELL_LUNG_CANCER	51	Down	0.746694
KEGG_MM_HERPES_SIMPLEX_INFECTION	95	Down	0.750004
KEGG_MM_DRUG_METABOLISM_OTHER_ENZYMES	13	Down	0.768631
KEGG_MM_GLYCOSAMINOGLYCAN_BIOSYNTHESIS_CHONDROITIN_DERMATAN_SULFATE	12	Down	0.77339
KEGG_MM_PRIMARY_BILE_ACID_BIOSYNTHESIS	5	Down	0.777832
KEGG_MM_HEPATITIS_C	71	Up	0.798257
KEGG_MM_RNA_DEGRADATION	56	Down	0.798542
KEGG_MM_HIF-1_SIGNALING_PATHWAY	73	Down	0.799155
KEGG_MM_RIBOFLAVIN_METABOLISM	6	Down	0.802577
KEGG_MM_CYTOSOLIC_DNA-SENSING_PATHWAY	27	Down	0.809283
KEGG_MM_GLYCOSPHINGOLIPID_BIOSYNTHESIS_GANGLIO_SERIES	13	Up	0.81776
KEGG_MM_TRANSCRIPTIONAL_MISREGULATION_IN_CANCER	88	Up	0.818448
KEGG_MM_PANCREATIC_CANCER	55	Down	0.820838
KEGG_MM_NEUROTROPHIN_SIGNALING_PATHWAY	97	Down	0.824211
KEGG_MM_COLLECTING_DUCT_ACID_SECRETION	15	Up	0.827344
KEGG_MM_LYSOSOME	93	Down	0.829938
KEGG_MM_ETHER_LIPID_METABOLISM	15	Down	0.839966
KEGG_MM_MRNA_SURVEILLANCE_PATHWAY	75	Down	0.849744
KEGG_MM_2-OXOCARBOXYLIC_ACID_METABOLISM	13	Up	0.850919
KEGG_MM_T_CELL_RECEPTOR_SIGNALING_PATHWAY	62	Down	0.856004
KEGG_MM_ENDOMETRIAL_CANCER	40	Down	0.862423
KEGG_MM_OLFACTORY_TRANSDUCTION	15	Down	0.872548
KEGG_MM_NOD-LIKE_RECEPTOR_SIGNALING_PATHWAY	25	Up	0.87633
KEGG_MM_MTOR_SIGNALING_PATHWAY	54	Up	0.876746
KEGG_MM_PROSTATE_CANCER	69	Up	0.877923
KEGG_MM_ERBB_SIGNALING_PATHWAY	70	Up	0.879046
KEGG_MM_ABC_TRANSPORTERS	20	Up	0.88478
KEGG_MM_LINOLEIC_ACID_METABOLISM	5	Down	0.887166
KEGG_MM_GNRH_SIGNALING_PATHWAY	62	Down	0.895957
KEGG_MM_BASE_EXCISION_REPAIR	20	Up	0.898368
KEGG_MM_VITAMIN_DIGESTION_AND_ABSORPTION	9	Down	0.903795
KEGG_MM_THYROID_CANCER	18	Down	0.903929
KEGG_MM_N-GLYCAN_BIOSYNTHESIS	45	Up	0.907771
KEGG_MM_REGULATION_OF_ACTIN_CYTOSKELETON	137	Up	0.9086
KEGG_MM_SELENOCOMPOUND_METABOLISM	12	Down	0.920007
KEGG_MM_LYSINE_DEGRADATION	26	Up	0.923939
KEGG_MM_VEGF_SIGNALING_PATHWAY	43	Down	0.924838
KEGG_MM_INSULIN_SIGNALING_PATHWAY	100	Down	0.929155
KEGG_MM_NON-SMALL_CELL_LUNG_CANCER	45	Up	0.945563
KEGG_MM_CIRCADIAN_RHYTHM	28	Up	0.947646
KEGG_MM_GALACTOSE_METABOLISM	18	Down	0.950529
KEGG_MM_PERTUSSIS	30	Up	0.951888
KEGG_MM_ARRHYTHMOGENIC_RIGHT_VENTRICULAR_CARDIOMYOPATHY	39	Down	0.962056
KEGG_MM_INFLUENZA_A	80	Up	0.969151
KEGG_MM_FOLATE_BIOSYNTHESIS	7	Down	0.969499
KEGG_MM_PI3K-AKT_SIGNALING_PATHWAY	182	Down	0.983572
KEGG_MM_AMINOACYL-TRNA_BIOSYNTHESIS	38	Down	0.991102
KEGG_MM_PENTOSE_AND_GLUCURONATE_INTERCONVERSIONS	9	Down	0.992932
KEGG_MM_LONG-TERM_DEPRESSION	43	Down	0.993262
KEGG_MM_VIRAL_CARCINOGENESIS	120	Down	0.994281
KEGG_MM_NON-HOMOLOGOUS_END-JOINING	9	Up	0.99556
KEGG_MM_GLIOMA	52	Down	0.997723
